# Supplementary material for: Gene coexpression network during ontogeny in the yellow fever mosquito, Aedes aegypti
Source: BMC Genomics. 2023 Jun 3;24:301. doi: 10.1186/s12864-023-09403-4 (PMC10239134; doi:10.1186/s12864-023-09403-4)
Supplement: Supplementary file 2 — Additional file 2: Table S1. GO enrichment results of the ontogeny-specific module genes. [file 12864_2023_9403_MOESM2_ESM.xlsx]

## Sheet: Embryo-greenyellow
ID	Description	GeneRatio	BgRatio	pvalue	p.adjust	qvalue	geneID	Count	ONTOLOGY
GO:0040003	chitin-based cuticle development	16/231	196/14144	1.36432e-07	7.94281e-05	7.88698e-05	LOC5570386/LOC5570384/LOC5570782/LOC5574269/LOC5571336/LOC5566838/LOC5566839/LOC5571343/LOC5565247/LOC5565791/LOC5571363/LOC5571364/LOC5565814/LOC5564327/LOC5575180/LOC5565431	16	BP
GO:0046680	response to DDT	6/231	27/14144	3.95007e-06	0.0016959	0.00168398	LOC5568413/LOC5572939/LOC5571533/LOC5571532/LOC5571524/LOC5571526	6	BP
GO:0042335	cuticle development	16/231	276/14144	1.23674e-05	0.0045512	0.00451921	LOC5570386/LOC5570384/LOC5570782/LOC5574269/LOC5571336/LOC5566838/LOC5566839/LOC5571343/LOC5565247/LOC5565791/LOC5571363/LOC5571364/LOC5565814/LOC5564327/LOC5575180/LOC5565431	16	BP
GO:0048252	lauric acid metabolic process	5/231	21/14144	1.82885e-05	0.00471111	0.004678	LOC5572939/LOC5571533/LOC5571532/LOC5571524/LOC5571526	5	BP
GO:0017143	insecticide metabolic process	5/231	22/14144	2.33539e-05	0.00546906	0.00543062	LOC5572939/LOC5571533/LOC5571532/LOC5571524/LOC5571526	5	BP
GO:0042742	defense response to bacterium	15/231	282/14144	6.25273e-05	0.0129596	0.0128685	LOC5569919/LOC5577716/LOC5577714/LOC5564201/LOC5563809/LOC5578787/LOC5572939/LOC5571533/LOC5571532/LOC5571524/LOC5571526/LOC5563663/LOC5572138/LOC5575350/LOC5575351	15	BP
GO:0002118	aggressive behavior	6/231	43/14144	6.54016e-05	0.0129596	0.0128685	LOC5572939/LOC5571533/LOC5571532/LOC5571524/LOC5571526/LOC5570299	6	BP
GO:0040040	thermosensory behavior	6/231	44/14144	7.47044e-05	0.0137456	0.013649	LOC5572939/LOC5571533/LOC5571532/LOC5571524/LOC5571526/LOC5577338	6	BP
GO:0009404	toxin metabolic process	5/231	33/14144	0.000181813	0.0292718	0.0290661	LOC5572939/LOC5571533/LOC5571532/LOC5571524/LOC5571526	5	BP
GO:0016999	antibiotic metabolic process	9/231	126/14144	0.000222429	0.0316051	0.031383	LOC5564679/LOC5564684/LOC5564683/LOC5572939/LOC5571533/LOC5571532/LOC5571524/LOC5571526/LOC110679157	9	BP
GO:0017085	response to insecticide	6/231	54/14144	0.000238589	0.0316051	0.031383	LOC5568413/LOC5572939/LOC5571533/LOC5571532/LOC5571524/LOC5571526	6	BP
GO:0009617	response to bacterium	18/231	429/14144	0.000244385	0.0316051	0.031383	LOC5578380/LOC5569919/LOC5565932/LOC5577716/LOC5577714/LOC23687967/LOC5564201/LOC5563809/LOC5578787/LOC5572939/LOC5571533/LOC5571532/LOC5571524/LOC5571526/LOC5563663/LOC5572138/LOC5575350/LOC5575351	18	BP
GO:0098542	defense response to other organism	16/231	355/14144	0.000245381	0.0316051	0.031383	LOC5569919/LOC5577716/LOC5577714/LOC5564201/LOC5563809/LOC5578787/LOC5572939/LOC5571533/LOC5571532/LOC5571524/LOC5571526/LOC5565904/LOC5563663/LOC5572138/LOC5575350/LOC5575351	16	BP
GO:0031012	extracellular matrix	21/231	236/14144	2.87137e-10	7.39665e-07	7.34466e-07	LOC5578380/LOC5572409/LOC5566123/LOC5566132/LOC5570386/LOC5570384/LOC5574269/LOC5571336/LOC5566838/LOC5566839/LOC5571343/LOC5565247/LOC5565791/LOC5571363/LOC5571364/LOC5565814/LOC5570873/LOC5578743/LOC5566581/LOC5578115/LOC5565431	21	CC
GO:0008010	structural constituent of chitin-based larval cuticle	13/231	118/14144	6.41891e-08	7.94281e-05	7.88698e-05	LOC5570386/LOC5570384/LOC5574269/LOC5571336/LOC5566838/LOC5566839/LOC5571343/LOC5565247/LOC5565791/LOC5571363/LOC5571364/LOC5565814/LOC5565431	13	MF
GO:0005214	structural constituent of chitin-based cuticle	13/231	127/14144	1.54169e-07	7.94281e-05	7.88698e-05	LOC5570386/LOC5570384/LOC5574269/LOC5571336/LOC5566838/LOC5566839/LOC5571343/LOC5565247/LOC5565791/LOC5571363/LOC5571364/LOC5565814/LOC5565431	13	MF
GO:0042302	structural constituent of cuticle	13/231	127/14144	1.54169e-07	7.94281e-05	7.88698e-05	LOC5570386/LOC5570384/LOC5574269/LOC5571336/LOC5566838/LOC5566839/LOC5571343/LOC5565247/LOC5565791/LOC5571363/LOC5571364/LOC5565814/LOC5565431	13	MF
GO:0016713	oxidoreductase activity, acting on paired donors, with incorporation or reduction of molecular oxygen, reduced iron-sulfur protein as one donor, and incorporation of one atom of oxygen	5/231	21/14144	1.82885e-05	0.00471111	0.004678	LOC5572939/LOC5571533/LOC5571532/LOC5571524/LOC5571526	5	MF
GO:0018685	alkane 1-monooxygenase activity	5/231	21/14144	1.82885e-05	0.00471111	0.004678	LOC5572939/LOC5571533/LOC5571532/LOC5571524/LOC5571526	5	MF
GO:0004497	monooxygenase activity	7/231	69/14144	0.000129157	0.0221805	0.0220246	LOC5569919/LOC5572939/LOC5571544/LOC5571533/LOC5571532/LOC5571524/LOC5571526	7	MF

## Sheet: Larvae-blue
ID	Description	GeneRatio	BgRatio	pvalue	p.adjust	qvalue	geneID	Count	ONTOLOGY
GO:0016042	lipid catabolic process	56/1572	221/14144	1.90745e-09	1.1454e-06	1.09425e-06	LOC5574426/LOC5564963/LOC5564964/LOC110679581/LOC5570082/LOC5568678/LOC5578658/LOC5577513/LOC5578532/LOC5565931/LOC5578914/LOC5564210/LOC5573692/LOC5577070/LOC5574799/LOC5571193/LOC5564273/LOC5570789/LOC5568375/LOC5565972/LOC5571709/LOC5571710/LOC5573288/LOC5573293/LOC5573298/LOC5575606/LOC5574466/LOC5574685/LOC23687873/LOC5565367/LOC5566514/LOC5565282/LOC5569333/LOC5574675/LOC5574682/LOC5576443/…	56	BP
GO:0015988	energy coupled proton transmembrane transport, against electrochemical gradient	15/1572	24/14144	2.25563e-09	1.1454e-06	1.09425e-06	LOC110675318/LOC5574592/LOC5567068/LOC5566119/LOC5575848/LOC5568081/LOC5573964/LOC5576835/LOC5571080/LOC5569632/LOC5575718/LOC5572478/LOC5573732/LOC5574816/LOC5574244	15	BP
GO:0033572	transferrin transport	14/1572	21/14144	2.2685e-09	1.1454e-06	1.09425e-06	LOC110675318/LOC5567068/LOC5566119/LOC5571449/LOC5571248/LOC5568081/LOC5573964/LOC5576835/LOC5571080/LOC5569632/LOC5575718/LOC5572478/LOC5574816/LOC5574244	14	BP
GO:0006826	iron ion transport	17/1572	36/14144	5.99488e-08	1.72966e-05	1.65242e-05	LOC5580073/LOC110675318/LOC5567068/LOC5565237/LOC5569124/LOC5566119/LOC5571449/LOC5571248/LOC5568081/LOC5573964/LOC5576835/LOC5571080/LOC5569632/LOC5575718/LOC5572478/LOC5574816/LOC5574244	17	BP
GO:0006885	regulation of pH	22/1572	63/14144	5.09504e-07	0.000128628	0.000122884	LOC110675318/LOC5567762/LOC5567068/LOC5572584/LOC5575730/LOC5575729/LOC5566344/LOC5574378/LOC5575848/LOC5573818/LOC5568081/LOC5571136/LOC5573964/LOC110679141/LOC5569951/LOC5571080/LOC5569632/LOC5572478/LOC5573732/LOC5575269/LOC5577771/LOC5574244	22	BP
GO:1901136	carbohydrate derivative catabolic process	34/1572	128/14144	8.77791e-07	0.000212741	0.000203241	LOC5574426/LOC5580067/LOC5579456/LOC5576074/LOC5568677/LOC23687476/LOC5577250/LOC5565066/LOC5565031/LOC5565073/LOC5563719/LOC5578914/LOC5573692/LOC5577801/LOC5567623/LOC5566827/LOC5574162/LOC5565972/LOC5571709/LOC5571710/LOC5565821/LOC5575054/LOC5576995/LOC5575448/LOC5576571/LOC5566514/LOC5568079/LOC5567517/LOC5570168/LOC5569095/LOC110677879/LOC5573774/LOC5564727/LOC110680422	34	BP
GO:0006805	xenobiotic metabolic process	34/1572	131/14144	1.56177e-06	0.000363952	0.000347699	LOC5564963/LOC5564964/LOC110679581/LOC5577513/LOC5577070/LOC5575238/LOC5571193/LOC5564273/LOC5570789/LOC5573288/LOC5573293/LOC5573298/LOC5575606/LOC5574466/LOC5566353/LOC5574675/LOC5574682/LOC5572935/LOC5572936/LOC5573241/LOC5571542/LOC5571541/LOC23687717/LOC5571538/LOC23687976/LOC5567436/LOC5565728/LOC5567220/LOC5567206/LOC5567885/LOC5567883/LOC110681120/LOC110681119/LOC110681121	34	BP
GO:0055067	monovalent inorganic cation homeostasis	24/1572	77/14144	1.6685e-06	0.000367278	0.000350876	LOC110675318/LOC5567762/LOC5567068/LOC5572584/LOC5575730/LOC5575729/LOC5566344/LOC5574378/LOC5572929/LOC5572930/LOC5575848/LOC5573818/LOC5568081/LOC5571136/LOC5573964/LOC110679141/LOC5569951/LOC5571080/LOC5569632/LOC5572478/LOC5573732/LOC5575269/LOC5577771/LOC5574244	24	BP
GO:0044283	small molecule biosynthetic process	78/1572	415/14144	1.94439e-06	0.00039037	0.000372937	LOC5574523/LOC5572380/LOC5574331/LOC5579456/LOC5568406/LOC5564963/LOC5564964/LOC110679581/LOC5576604/LOC5564065/LOC5578379/LOC5577513/LOC5573374/LOC5580011/LOC5576840/LOC5563719/LOC5568917/LOC23687928/LOC5576518/LOC5565951/LOC5578914/LOC5576134/LOC5567623/LOC5571193/LOC5566827/LOC5564225/LOC5574160/LOC5570787/LOC5575054/LOC5573293/LOC5577462/LOC23687459/LOC5570352/LOC5574466/LOC5566613/LOC5566353…	78	BP
GO:0009394	2'-deoxyribonucleotide metabolic process	11/1572	20/14144	1.99727e-06	0.00039037	0.000372937	LOC5577671/LOC5563719/LOC5576745/LOC5567623/LOC5576571/LOC5564022/LOC5570168/LOC5570159/LOC5569095/LOC5574237/LOC5568600	11	BP
GO:0019692	deoxyribose phosphate metabolic process	11/1572	20/14144	1.99727e-06	0.00039037	0.000372937	LOC5577671/LOC5563719/LOC5576745/LOC5567623/LOC5576571/LOC5564022/LOC5570168/LOC5570159/LOC5569095/LOC5574237/LOC5568600	11	BP
GO:0006687	glycosphingolipid metabolic process	15/1572	36/14144	2.61784e-06	0.000453186	0.000432948	LOC5565253/LOC5576894/LOC5565066/LOC5565031/LOC5565073/LOC5572584/LOC5578914/LOC5565207/LOC5565972/LOC5571709/LOC5571710/LOC5566514/LOC5572806/LOC5567681/LOC5578088	15	BP
GO:0009631	cold acclimation	12/1572	25/14144	4.42659e-06	0.000705808	0.000674288	LOC5578379/LOC5575238/LOC5577715/LOC5577713/LOC5577712/LOC5577711/LOC5577709/LOC5573688/LOC5573687/LOC5566613/LOC5569049/LOC5569048	12	BP
GO:0006869	lipid transport	40/1572	178/14144	9.64574e-06	0.00149855	0.00143163	LOC5574426/LOC5564010/LOC5576894/LOC5577513/LOC5579505/LOC5579510/LOC5571248/LOC5565207/LOC5573293/LOC110676327/LOC5574466/LOC5570930/LOC5571939/LOC5571944/LOC5569512/LOC5565760/LOC5576429/LOC5576443/LOC5578839/LOC5570863/LOC5570171/LOC5572149/LOC5572150/LOC5572151/LOC5567250/LOC5567329/LOC5577814/LOC5579855/LOC5575487/LOC5566589/LOC5572141/LOC5572143/LOC5570163/LOC5567436/LOC5580237/LOC5567220/L…	40	BP
GO:0006665	sphingolipid metabolic process	24/1572	85/14144	1.13075e-05	0.00171281	0.00163632	LOC5576480/LOC5565253/LOC5568678/LOC5576894/LOC5565066/LOC5565031/LOC5565073/LOC5572584/LOC5568917/LOC5578914/LOC5565207/LOC5565972/LOC5571709/LOC5571710/LOC5570327/LOC5566514/LOC5565323/LOC5572806/LOC5568618/LOC5575559/LOC5567681/LOC5566936/LOC5573625/LOC5578088	24	BP
GO:0071466	cellular response to xenobiotic stimulus	38/1572	168/14144	1.36266e-05	0.00201375	0.00192382	LOC5564963/LOC5564964/LOC110679581/LOC5577513/LOC5577632/LOC5567850/LOC5577070/LOC5575238/LOC5571193/LOC5564273/LOC5570789/LOC5573288/LOC5573293/LOC5573298/LOC5575606/LOC5574466/LOC5566353/LOC5574675/LOC5574682/LOC5572935/LOC5572936/LOC5573241/LOC5571542/LOC5571541/LOC23687717/LOC5571538/LOC23687976/LOC5567028/LOC5569282/LOC5567436/LOC5565728/LOC5567220/LOC5567206/LOC5567885/LOC5567883/LOC1106811…	38	BP
GO:0007035	vacuolar acidification	9/1572	17/14144	2.67369e-05	0.00344679	0.00329286	LOC110675318/LOC5567068/LOC5572584/LOC5575848/LOC5568081/LOC5573964/LOC5571080/LOC5573732/LOC5574244	9	BP
GO:0032787	monocarboxylic acid metabolic process	68/1572	376/14144	3.21301e-05	0.00405576	0.00387464	LOC5574331/LOC5568406/LOC5571801/LOC5564963/LOC5564964/LOC110679581/LOC5576604/LOC5564065/LOC5577513/LOC5567770/LOC5580011/LOC5578532/LOC5563729/LOC5576360/LOC5568917/LOC5565931/LOC5565951/LOC5568365/LOC5577070/LOC5574799/LOC5571193/LOC5564273/LOC5570789/LOC5575054/LOC5573288/LOC5573293/LOC5573298/LOC5577462/LOC23687459/LOC5575606/LOC5570352/LOC5574466/LOC5566353/LOC23687873/LOC5565367/LOC5565282…	68	BP
GO:0005975	carbohydrate metabolic process	55/1572	287/14144	3.54627e-05	0.00413911	0.00395427	LOC5574331/LOC5576074/LOC110677186/LOC5565066/LOC5565031/LOC5565073/LOC5565263/LOC5578379/LOC5570646/LOC5570640/LOC5577944/LOC5573315/LOC23687928/LOC5568365/LOC5573692/LOC5577070/LOC5579058/LOC5565537/LOC5575141/LOC5574162/LOC5564273/LOC5570789/LOC5573288/LOC5573298/LOC5577462/LOC5575606/LOC5576998/LOC5576995/LOC5574371/LOC5566613/LOC5572642/LOC5566514/LOC5573497/LOC5573490/LOC5575161/LOC5565328/…	55	BP
GO:0044282	small molecule catabolic process	56/1572	296/14144	4.39563e-05	0.0048363	0.00462032	LOC5574331/LOC5580067/LOC5571801/LOC5578623/LOC5576312/LOC5565066/LOC5565031/LOC5565073/LOC5577513/LOC5573374/LOC5578532/LOC5563704/LOC5565931/LOC23687479/LOC5574420/LOC5574799/LOC5578900/LOC5575141/LOC5571188/LOC5566827/LOC5570787/LOC5573293/LOC5577462/LOC5576998/LOC5574466/LOC5572642/LOC23687873/LOC5565367/LOC5565282/LOC5569333/LOC5573392/LOC5575161/LOC5572674/LOC5564939/LOC5568079/LOC5570559/L…	56	BP
GO:0034754	cellular hormone metabolic process	27/1572	109/14144	4.43273e-05	0.0048363	0.00462032	LOC5574523/LOC5572380/LOC5571801/LOC5564963/LOC5564964/LOC110679581/LOC5580011/LOC5577070/LOC5571193/LOC5573680/LOC5564273/LOC5570789/LOC5573288/LOC5573298/LOC5575606/LOC5567710/LOC5574739/LOC5564500/LOC5574675/LOC5574682/LOC5573100/LOC5571542/LOC5571541/LOC5563963/LOC5565728/LOC23687872/LOC110674007	27	BP
GO:0044242	cellular lipid catabolic process	36/1572	164/14144	4.48364e-05	0.0048363	0.00462032	LOC5574426/LOC5568678/LOC5578658/LOC5577513/LOC5578532/LOC5565931/LOC5578914/LOC5564210/LOC5573692/LOC5574799/LOC5565972/LOC5571709/LOC5571710/LOC5573293/LOC5574466/LOC23687873/LOC5565367/LOC5566514/LOC5565282/LOC5569333/LOC5574675/LOC5574682/LOC5576443/LOC5565707/LOC5568498/LOC5567329/LOC5563904/LOC5570163/LOC5567436/LOC5567220/LOC5567206/LOC5578088/LOC5569749/LOC110681120/LOC110681119/LOC110681…	36	BP
GO:1902600	proton transmembrane transport	28/1572	115/14144	4.50508e-05	0.0048363	0.00462032	LOC5579015/LOC5579014/LOC5570295/LOC110675318/LOC110676249/LOC5576555/LOC5567762/LOC5574592/LOC5567068/LOC5573442/LOC5566119/LOC5571183/LOC5574378/LOC5568780/LOC5575848/LOC5573818/LOC5568081/LOC5574515/LOC5573964/LOC5576835/LOC5571080/LOC5569632/LOC5575718/LOC5572478/LOC5573732/LOC5577771/LOC5574816/LOC5574244	28	BP
GO:0009262	deoxyribonucleotide metabolic process	11/1572	26/14144	4.87196e-05	0.00508952	0.00486224	LOC5577671/LOC5563719/LOC5576745/LOC5567623/LOC5576571/LOC5564022/LOC5570168/LOC5570159/LOC5569095/LOC5574237/LOC5568600	11	BP
GO:0090329	regulation of DNA-templated DNA replication	17/1572	55/14144	6.04403e-05	0.00620692	0.00592973	LOC5580026/LOC5572387/LOC5580011/LOC5577696/LOC5576109/LOC5576119/LOC5571441/LOC5564603/LOC5578485/LOC5580252/LOC5570421/LOC5578795/LOC5579952/LOC5568669/LOC5571009/LOC5564587/LOC5576141	17	BP
GO:0006721	terpenoid metabolic process	20/1572	72/14144	7.68126e-05	0.00750657	0.00717135	LOC5564963/LOC5564964/LOC110679581/LOC5577070/LOC5571193/LOC5573680/LOC5564273/LOC5570789/LOC5573288/LOC5573298/LOC5575606/LOC5567710/LOC5564500/LOC5574675/LOC5574682/LOC5573100/LOC5571542/LOC5571541/LOC23687872/LOC110674007	20	BP
GO:0030641	regulation of cellular pH	16/1572	51/14144	8.10318e-05	0.00760987	0.00727004	LOC110675318/LOC5567762/LOC5567068/LOC5572584/LOC5575730/LOC5575729/LOC5574378/LOC5575848/LOC5573818/LOC5568081/LOC5573964/LOC5571080/LOC5572478/LOC5573732/LOC5575269/LOC5574244	16	BP
GO:0045851	pH reduction	10/1572	23/14144	8.16375e-05	0.00760987	0.00727004	LOC110675318/LOC5567068/LOC5572584/LOC5575848/LOC5568081/LOC5573964/LOC5571080/LOC5569632/LOC5573732/LOC5574244	10	BP
GO:0042445	hormone metabolic process	33/1572	150/14144	8.74444e-05	0.00802767	0.00766917	LOC5574523/LOC5572380/LOC5571801/LOC5564963/LOC5564964/LOC110679581/LOC5574592/LOC5580011/LOC5566104/LOC5577070/LOC5576416/LOC5571193/LOC5573680/LOC5564273/LOC5570789/LOC5573288/LOC5573298/LOC5575606/LOC5567710/LOC5574739/LOC5564500/LOC5574675/LOC5574682/LOC5573100/LOC5571542/LOC5571541/LOC5575559/LOC5570773/LOC5563963/LOC5565728/LOC23687872/LOC110674007/LOC5574178	33	BP
GO:0030004	cellular monovalent inorganic cation homeostasis	18/1572	62/14144	9.26607e-05	0.00837957	0.00800536	LOC110675318/LOC5567762/LOC5567068/LOC5572584/LOC5575730/LOC5575729/LOC5574378/LOC5572929/LOC5572930/LOC5575848/LOC5573818/LOC5568081/LOC5573964/LOC5571080/LOC5572478/LOC5573732/LOC5575269/LOC5574244	18	BP
GO:0038033	positive regulation of endothelial cell chemotaxis by VEGF-activated vascular endothelial growth factor receptor signaling pathway	8/1572	16/14144	0.000129372	0.0113604	0.010853	LOC5576480/LOC5577715/LOC5577713/LOC5577712/LOC5577711/LOC5577709/LOC5573688/LOC5573687	8	BP
GO:0006261	DNA-templated DNA replication	28/1572	123/14144	0.000158193	0.0134999	0.012897	LOC5569197/LOC5580026/LOC5572387/LOC5565269/LOC5573324/LOC5576109/LOC5576119/LOC5571441/LOC5567850/LOC5570522/LOC5564098/LOC5566219/LOC5572298/LOC5572859/LOC5564603/LOC5578485/LOC5580252/LOC5569499/LOC5578795/LOC5565920/LOC5568065/LOC5575417/LOC5579952/LOC5568669/LOC5564776/LOC5578331/LOC5573062/LOC5564591	28	BP
GO:0010876	lipid localization	43/1572	221/14144	0.000171175	0.0144048	0.0137615	LOC5574426/LOC5564010/LOC5576894/LOC5568281/LOC5577513/LOC5579505/LOC5579510/LOC5571248/LOC5565207/LOC5571189/LOC5573293/LOC110676327/LOC5574466/LOC5570930/LOC5571939/LOC5571944/LOC5569512/LOC5565760/LOC5576429/LOC5576443/LOC5578839/LOC5570863/LOC5570171/LOC5572149/LOC5572150/LOC5572151/LOC5567250/LOC5567329/LOC5577814/LOC5579855/LOC5575487/LOC5566589/LOC5572141/LOC5572143/LOC5570163/LOC5567436/L…	43	BP
GO:0051453	regulation of intracellular pH	15/1572	49/14144	0.000182929	0.0151831	0.0145051	LOC110675318/LOC5567762/LOC5567068/LOC5572584/LOC5575730/LOC5575729/LOC5574378/LOC5575848/LOC5573818/LOC5568081/LOC5573964/LOC5571080/LOC5572478/LOC5573732/LOC5574244	15	BP
GO:0008209	androgen metabolic process	14/1572	44/14144	0.000189083	0.0154818	0.0147904	LOC5571801/LOC5564963/LOC5564964/LOC110679581/LOC5580011/LOC5577070/LOC5571193/LOC5564273/LOC5570789/LOC5573288/LOC5573298/LOC5575606/LOC5571542/LOC5571541	14	BP
GO:0006275	regulation of DNA replication	22/1572	89/14144	0.000225731	0.0182361	0.0174217	LOC5574011/LOC5580026/LOC5572387/LOC5580011/LOC5577696/LOC5576109/LOC5576119/LOC5571441/LOC5578608/LOC5564603/LOC5578485/LOC5580252/LOC5570421/LOC5578795/LOC5568618/LOC5579952/LOC5568669/LOC5568379/LOC5571009/LOC5564587/LOC5568392/LOC5576141	22	BP
GO:0006706	steroid catabolic process	12/1572	35/14144	0.000245884	0.0196028	0.0187274	LOC5564963/LOC5564964/LOC110679581/LOC5577070/LOC5571193/LOC5564273/LOC5570789/LOC5573288/LOC5573298/LOC5575606/LOC5571542/LOC5571541	12	BP
GO:0009265	2'-deoxyribonucleotide biosynthetic process	6/1572	10/14144	0.000263698	0.0202247	0.0193215	LOC5577671/LOC5576571/LOC5564022/LOC5570159/LOC5574237/LOC5568600	6	BP
GO:0046385	deoxyribose phosphate biosynthetic process	6/1572	10/14144	0.000263698	0.0202247	0.0193215	LOC5577671/LOC5576571/LOC5564022/LOC5570159/LOC5574237/LOC5568600	6	BP
GO:0051452	intracellular pH reduction	9/1572	22/14144	0.000325958	0.0243825	0.0232936	LOC110675318/LOC5567068/LOC5572584/LOC5575848/LOC5568081/LOC5573964/LOC5571080/LOC5573732/LOC5574244	9	BP
GO:0071105	response to interleukin-11	7/1572	14/14144	0.000349519	0.024408	0.023318	LOC5577715/LOC5577713/LOC5577712/LOC5577711/LOC5577709/LOC5573688/LOC5573687	7	BP
GO:0071348	cellular response to interleukin-11	7/1572	14/14144	0.000349519	0.024408	0.023318	LOC5577715/LOC5577713/LOC5577712/LOC5577711/LOC5577709/LOC5573688/LOC5573687	7	BP
GO:1903544	response to butyrate	7/1572	14/14144	0.000349519	0.024408	0.023318	LOC5577715/LOC5577713/LOC5577712/LOC5577711/LOC5577709/LOC5573688/LOC5573687	7	BP
GO:1903545	cellular response to butyrate	7/1572	14/14144	0.000349519	0.024408	0.023318	LOC5577715/LOC5577713/LOC5577712/LOC5577711/LOC5577709/LOC5573688/LOC5573687	7	BP
GO:0038089	positive regulation of cell migration by vascular endothelial growth factor signaling pathway	8/1572	18/14144	0.000358526	0.024408	0.023318	LOC5576480/LOC5577715/LOC5577713/LOC5577712/LOC5577711/LOC5577709/LOC5573688/LOC5573687	8	BP
GO:0006643	membrane lipid metabolic process	28/1572	129/14144	0.000367196	0.0247204	0.0236165	LOC5574426/LOC5576480/LOC5565253/LOC5568678/LOC5576894/LOC5578658/LOC5565066/LOC5565031/LOC5565073/LOC5572584/LOC5568917/LOC5578914/LOC5573692/LOC5565207/LOC5565972/LOC5571709/LOC5571710/LOC5570327/LOC5566514/LOC5563851/LOC5565323/LOC5572806/LOC5568618/LOC5575559/LOC5567681/LOC5566936/LOC5573625/LOC5578088	28	BP
GO:0032463	negative regulation of protein homooligomerization	9/1572	23/14144	0.000483021	0.0306177	0.0292504	LOC5565940/LOC5578914/LOC5577715/LOC5577713/LOC5577712/LOC5577711/LOC5577709/LOC5573688/LOC5573687	9	BP
GO:0002933	lipid hydroxylation	6/1572	11/14144	0.000525539	0.0306177	0.0292504	LOC5564963/LOC5564964/LOC110679581/LOC5571193/LOC5571542/LOC5571541	6	BP
GO:0009822	alkaloid catabolic process	6/1572	11/14144	0.000525539	0.0306177	0.0292504	LOC5564963/LOC5564964/LOC110679581/LOC5571193/LOC5571542/LOC5571541	6	BP
GO:0016098	monoterpenoid metabolic process	6/1572	11/14144	0.000525539	0.0306177	0.0292504	LOC5564963/LOC5564964/LOC110679581/LOC5571193/LOC5571542/LOC5571541	6	BP
GO:0036378	calcitriol biosynthetic process from calciol	6/1572	11/14144	0.000525539	0.0306177	0.0292504	LOC5564963/LOC5564964/LOC110679581/LOC5571193/LOC5571542/LOC5571541	6	BP
GO:0042368	vitamin D biosynthetic process	6/1572	11/14144	0.000525539	0.0306177	0.0292504	LOC5564963/LOC5564964/LOC110679581/LOC5571193/LOC5571542/LOC5571541	6	BP
GO:0070640	vitamin D3 metabolic process	6/1572	11/14144	0.000525539	0.0306177	0.0292504	LOC5564963/LOC5564964/LOC110679581/LOC5571193/LOC5571542/LOC5571541	6	BP
GO:0042742	defense response to bacterium	50/1572	282/14144	0.000548293	0.0309552	0.0295728	LOC5574983/LOC5570082/LOC5576480/LOC5567565/LOC5567561/LOC5577250/LOC5574626/LOC5577039/LOC5569890/LOC5577658/LOC5577632/LOC5579505/LOC5579510/LOC5573692/LOC23687552/LOC5573467/LOC110675912/LOC5577715/LOC5577713/LOC5577712/LOC5577711/LOC5577709/LOC5573688/LOC5573687/LOC5575054/LOC110676294/LOC110676293/LOC5578062/LOC5564199/LOC5568228/LOC5566424/LOC5563805/LOC5573804/LOC5568815/LOC5569333/LOC5572…	50	BP
GO:0006637	acyl-CoA metabolic process	25/1572	113/14144	0.000548802	0.0309552	0.0295728	LOC5571801/LOC5577513/LOC5576360/LOC5568917/LOC5565951/LOC23687479/LOC5571189/LOC5573293/LOC5574466/LOC5565282/LOC5569333/LOC5573392/LOC5570559/LOC5570152/LOC5578303/LOC5575274/LOC5567436/LOC5566309/LOC5566299/LOC5578908/LOC5567220/LOC5567206/LOC110681120/LOC110681119/LOC110681121	25	BP
GO:0035383	thioester metabolic process	25/1572	113/14144	0.000548802	0.0309552	0.0295728	LOC5571801/LOC5577513/LOC5576360/LOC5568917/LOC5565951/LOC23687479/LOC5571189/LOC5573293/LOC5574466/LOC5565282/LOC5569333/LOC5573392/LOC5570559/LOC5570152/LOC5578303/LOC5575274/LOC5567436/LOC5566309/LOC5566299/LOC5578908/LOC5567220/LOC5567206/LOC110681120/LOC110681119/LOC110681121	25	BP
GO:0042026	protein refolding	8/1572	19/14144	0.000559229	0.0309552	0.0295728	LOC5575238/LOC5577715/LOC5577713/LOC5577712/LOC5577711/LOC5577709/LOC5573688/LOC5573687	8	BP
GO:0005996	monosaccharide metabolic process	29/1572	139/14144	0.000581519	0.0309552	0.0295728	LOC5574331/LOC110677186/LOC5565066/LOC5565031/LOC5565073/LOC5565263/LOC5578379/LOC23687928/LOC5573692/LOC5577070/LOC5564273/LOC5570789/LOC5573288/LOC5573298/LOC5577462/LOC5575606/LOC5566613/LOC5572642/LOC5575161/LOC5572674/LOC5579187/LOC5567033/LOC5572149/LOC5572150/LOC5572151/LOC5576099/LOC5567329/LOC5572093/LOC5571930	29	BP
GO:0000041	transition metal ion transport	18/1572	71/14144	0.000588843	0.0309552	0.0295728	LOC5580073/LOC110675318/LOC5567068/LOC5565237/LOC5569124/LOC5566119/LOC5571449/LOC5571248/LOC5568081/LOC5573964/LOC5576835/LOC5571080/LOC5569632/LOC5575718/LOC5572478/LOC5578336/LOC5574816/LOC5574244	18	BP
GO:0016053	organic acid biosynthetic process	39/1572	206/14144	0.000591603	0.0309552	0.0295728	LOC5574331/LOC5568406/LOC5564963/LOC5564964/LOC110679581/LOC5576604/LOC5564065/LOC5578379/LOC5573374/LOC5580011/LOC5576840/LOC5568917/LOC5576518/LOC5565951/LOC5576134/LOC5571193/LOC5570787/LOC5575054/LOC5577462/LOC23687459/LOC5570352/LOC5566613/LOC5566353/LOC5576443/LOC5571542/LOC5571541/LOC5575559/LOC5568426/LOC5566936/LOC5576099/LOC5577947/LOC5569000/LOC5568009/LOC5579855/LOC5575274/LOC5571879/…	39	BP
GO:0046394	carboxylic acid biosynthetic process	39/1572	206/14144	0.000591603	0.0309552	0.0295728	LOC5574331/LOC5568406/LOC5564963/LOC5564964/LOC110679581/LOC5576604/LOC5564065/LOC5578379/LOC5573374/LOC5580011/LOC5576840/LOC5568917/LOC5576518/LOC5565951/LOC5576134/LOC5571193/LOC5570787/LOC5575054/LOC5577462/LOC23687459/LOC5570352/LOC5566613/LOC5566353/LOC5576443/LOC5571542/LOC5571541/LOC5575559/LOC5568426/LOC5566936/LOC5576099/LOC5577947/LOC5569000/LOC5568009/LOC5579855/LOC5575274/LOC5571879/…	39	BP
GO:0099641	anterograde axonal protein transport	7/1572	15/14144	0.00059264	0.0309552	0.0295728	LOC5577715/LOC5577713/LOC5577712/LOC5577711/LOC5577709/LOC5573688/LOC5573687	7	BP
GO:0006260	DNA replication	35/1572	179/14144	0.000602018	0.0311763	0.029784	LOC5569197/LOC5574011/LOC5580026/LOC5572387/LOC5565269/LOC5567785/LOC5573324/LOC5577696/LOC5576109/LOC5576119/LOC5571441/LOC5567850/LOC5570522/LOC5564098/LOC5566219/LOC5572762/LOC5572298/LOC5572859/LOC5564603/LOC5578485/LOC5580252/LOC5569499/LOC5576571/LOC5578795/LOC5565920/LOC5566684/LOC5568065/LOC5575417/LOC5579952/LOC5568669/LOC5564776/LOC5578331/LOC5573062/LOC5564591/LOC5576141	35	BP
GO:0010506	regulation of autophagy	46/1572	256/14144	0.000667524	0.0342757	0.032745	LOC110675318/LOC5570082/LOC5576480/LOC5576894/LOC5576877/LOC5564065/LOC5567068/LOC5574054/LOC5573315/LOC5578914/LOC5566119/LOC5579871/LOC5573786/LOC5565207/LOC5574799/LOC5579058/LOC5577715/LOC5577713/LOC5577712/LOC5577711/LOC5577709/LOC5573688/LOC5573687/LOC5576998/LOC5570954/LOC5577734/LOC5568081/LOC5570203/LOC5564303/LOC5573964/LOC5567528/LOC5576835/LOC5566167/LOC5571080/LOC5575718/LOC5572305/L…	46	BP
GO:0006720	isoprenoid metabolic process	21/1572	90/14144	0.000711484	0.0361967	0.0345803	LOC5564963/LOC5564964/LOC110679581/LOC5577070/LOC5571193/LOC5573680/LOC5564273/LOC5570789/LOC5573288/LOC5573298/LOC5575606/LOC5567710/LOC5564500/LOC5574675/LOC5574682/LOC5573100/LOC5571542/LOC5571541/LOC5568498/LOC23687872/LOC110674007	21	BP
GO:0006631	fatty acid metabolic process	48/1572	271/14144	0.000716885	0.0361967	0.0345803	LOC5568406/LOC5571801/LOC5564963/LOC5564964/LOC110679581/LOC5576604/LOC5577513/LOC5580011/LOC5578532/LOC5568917/LOC5565931/LOC5565951/LOC5577070/LOC5574799/LOC5571193/LOC5564273/LOC5570789/LOC5573288/LOC5573293/LOC5573298/LOC23687459/LOC5575606/LOC5574466/LOC23687873/LOC5565367/LOC5565282/LOC5569333/LOC5576443/LOC5572936/LOC5571542/LOC5571541/LOC23687717/LOC5571538/LOC23687976/LOC5575559/LOC55684…	48	BP
GO:0006027	glycosaminoglycan catabolic process	11/1572	34/14144	0.000778832	0.0385496	0.0368281	LOC5576074/LOC5568677/LOC23687476/LOC5577250/LOC5565066/LOC5565031/LOC5565073/LOC5573692/LOC5565821/LOC5575054/LOC5564727	11	BP
GO:0009409	response to cold	16/1572	61/14144	0.000782571	0.0385496	0.0368281	LOC5578379/LOC5575238/LOC5565537/LOC5577715/LOC5577713/LOC5577712/LOC5577711/LOC5577709/LOC5573688/LOC5573687/LOC5566613/LOC23687873/LOC5565367/LOC5569049/LOC5569048/LOC5570163	16	BP
GO:0046165	alcohol biosynthetic process	25/1572	116/14144	0.000825071	0.0401623	0.0383687	LOC5572380/LOC5564963/LOC5564964/LOC110679581/LOC5564065/LOC5577513/LOC5578914/LOC5571193/LOC5573293/LOC5574466/LOC5574675/LOC5574682/LOC5565328/LOC5571542/LOC5571541/LOC5568498/LOC5573625/LOC5567436/LOC5565728/LOC5567220/LOC5567206/LOC5572093/LOC110681120/LOC110681119/LOC110681121	25	BP
GO:0038084	vascular endothelial growth factor signaling pathway	8/1572	20/14144	0.000841824	0.0401623	0.0383687	LOC5576480/LOC5577715/LOC5577713/LOC5577712/LOC5577711/LOC5577709/LOC5573688/LOC5573687	8	BP
GO:2001028	positive regulation of endothelial cell chemotaxis	8/1572	20/14144	0.000841824	0.0401623	0.0383687	LOC5576480/LOC5577715/LOC5577713/LOC5577712/LOC5577711/LOC5577709/LOC5573688/LOC5573687	8	BP
GO:0042446	hormone biosynthetic process	16/1572	62/14144	0.000947724	0.0415394	0.0396844	LOC5574523/LOC5572380/LOC5564963/LOC5564964/LOC110679581/LOC5576416/LOC5571193/LOC5573680/LOC5567710/LOC5571542/LOC5571541/LOC5575559/LOC5565728/LOC23687872/LOC110674007/LOC5574178	16	BP
GO:0009219	pyrimidine deoxyribonucleotide metabolic process	6/1572	12/14144	0.000952391	0.0415394	0.0396844	LOC5577671/LOC5563719/LOC5576571/LOC5564022/LOC5570168/LOC5570159	6	BP
GO:0015949	nucleobase-containing small molecule interconversion	6/1572	12/14144	0.000952391	0.0415394	0.0396844	LOC5577671/LOC5576745/LOC5576571/LOC5564022/LOC5570159/LOC5574237	6	BP
GO:0030174	regulation of DNA-templated DNA replication initiation	6/1572	12/14144	0.000952391	0.0415394	0.0396844	LOC5577696/LOC5576119/LOC5564603/LOC5580252/LOC5568669/LOC5576141	6	BP
GO:0042359	vitamin D metabolic process	6/1572	12/14144	0.000952391	0.0415394	0.0396844	LOC5564963/LOC5564964/LOC110679581/LOC5571193/LOC5571542/LOC5571541	6	BP
GO:0044107	cellular alcohol metabolic process	6/1572	12/14144	0.000952391	0.0415394	0.0396844	LOC5564963/LOC5564964/LOC110679581/LOC5571193/LOC5571542/LOC5571541	6	BP
GO:0044108	cellular alcohol biosynthetic process	6/1572	12/14144	0.000952391	0.0415394	0.0396844	LOC5564963/LOC5564964/LOC110679581/LOC5571193/LOC5571542/LOC5571541	6	BP
GO:1905383	protein localization to presynapse	7/1572	16/14144	0.000952959	0.0415394	0.0396844	LOC5577715/LOC5577713/LOC5577712/LOC5577711/LOC5577709/LOC5573688/LOC5573687	7	BP
GO:1905907	negative regulation of amyloid fibril formation	7/1572	16/14144	0.000952959	0.0415394	0.0396844	LOC5577715/LOC5577713/LOC5577712/LOC5577711/LOC5577709/LOC5573688/LOC5573687	7	BP
GO:0032462	regulation of protein homooligomerization	9/1572	25/14144	0.000982894	0.0423652	0.0404733	LOC5565940/LOC5578914/LOC5577715/LOC5577713/LOC5577712/LOC5577711/LOC5577709/LOC5573688/LOC5573687	9	BP
GO:0015918	sterol transport	20/1572	86/14144	0.000985888	0.0423652	0.0404733	LOC5574426/LOC5577513/LOC5579505/LOC5579510/LOC5573293/LOC5574466/LOC5570930/LOC5576429/LOC5570863/LOC5570171/LOC5579855/LOC5575487/LOC5572141/LOC5572143/LOC5567436/LOC5567220/LOC5567206/LOC110681120/LOC110681119/LOC110681121	20	BP
GO:0032731	positive regulation of interleukin-1 beta production	8/1572	21/14144	0.00122844	0.0509803	0.0487037	LOC5577715/LOC5577713/LOC5577712/LOC5577711/LOC5577709/LOC5573688/LOC5573687/LOC5569282	8	BP
GO:2001026	regulation of endothelial cell chemotaxis	8/1572	21/14144	0.00122844	0.0509803	0.0487037	LOC5576480/LOC5577715/LOC5577713/LOC5577712/LOC5577711/LOC5577709/LOC5573688/LOC5573687	8	BP
GO:0000082	G1/S transition of mitotic cell cycle	22/1572	100/14144	0.00124249	0.0512124	0.0489254	LOC5569197/LOC5574011/LOC5572387/LOC5578623/LOC5565269/LOC5577671/LOC5577696/LOC5576109/LOC5576119/LOC5567850/LOC5564098/LOC5572298/LOC5572871/LOC5572859/LOC5564603/LOC5580252/LOC5569499/LOC5575417/LOC5568669/LOC5573062/LOC5564591/LOC5576141	22	BP
GO:0033176	proton-transporting V-type ATPase complex	15/1572	21/14144	1.29714e-10	2.6198e-07	2.50281e-07	LOC110675318/LOC5574592/LOC5567068/LOC5566119/LOC5575848/LOC5568081/LOC5573964/LOC5576835/LOC5571080/LOC5569632/LOC5575718/LOC5572478/LOC5573732/LOC5574816/LOC5574244	15	CC
GO:0033181	plasma membrane proton-transporting V-type ATPase complex	14/1572	19/14144	2.81718e-10	3.6173e-07	3.45576e-07	LOC110675318/LOC5567068/LOC5566119/LOC5575848/LOC5568081/LOC5573964/LOC5576835/LOC5571080/LOC5569632/LOC5575718/LOC5572478/LOC5573732/LOC5574816/LOC5574244	14	CC
GO:0016471	vacuolar proton-transporting V-type ATPase complex	12/1572	18/14144	3.33736e-08	1.18947e-05	1.13636e-05	LOC110675318/LOC5574592/LOC5567068/LOC5566119/LOC5575848/LOC5568081/LOC5576835/LOC5571080/LOC5575718/LOC5572478/LOC5574816/LOC5574244	12	CC
GO:0005774	vacuolar membrane	38/1572	171/14144	2.08548e-05	0.00280798	0.00268258	LOC110675318/LOC5564010/LOC110676249/LOC5576480/LOC5576894/LOC5574592/LOC5567068/LOC5572584/LOC5575730/LOC5575729/LOC5578914/LOC5566119/LOC5571248/LOC5573786/LOC5579058/LOC5575238/LOC5573863/LOC5568842/LOC5572935/LOC5575848/LOC5568081/LOC5568560/LOC5576835/LOC5571080/LOC5575718/LOC5567156/LOC5572478/LOC23687538/LOC5579844/LOC5579843/LOC5566589/LOC5573732/LOC5579655/LOC5567352/LOC5574816/LOC557808…	38	CC
GO:0005773	vacuole	62/1572	342/14144	6.57195e-05	0.00663657	0.0063402	LOC5576074/LOC5569564/LOC110675318/LOC5564010/LOC110676249/LOC5576480/LOC5567565/LOC5576894/LOC110677186/LOC5565066/LOC5565031/LOC5565073/LOC5574592/LOC5567068/LOC5572584/LOC5575730/LOC5575729/LOC5566484/LOC5573315/LOC5576397/LOC5578914/LOC5566119/LOC5573692/LOC5571248/LOC5573786/LOC5579058/LOC5575238/LOC5566827/LOC5575054/LOC5580253/LOC5570936/LOC5566357/LOC5573863/LOC5568842/LOC5565689/LOC55693…	62	CC
GO:0016469	proton-transporting two-sector ATPase complex	15/1572	48/14144	0.000141291	0.0122298	0.0116836	LOC110675318/LOC5574592/LOC5567068/LOC5566119/LOC5575848/LOC5568081/LOC5573964/LOC5576835/LOC5571080/LOC5569632/LOC5575718/LOC5572478/LOC5573732/LOC5574816/LOC5574244	15	CC
GO:0008233	peptidase activity	96/1572	411/14144	6.21454e-13	3.76539e-09	3.59724e-09	LOC5572374/LOC5574652/LOC5577559/LOC5564390/LOC5567565/LOC5564065/LOC5568281/LOC5578694/LOC5578693/LOC5566780/LOC5572582/LOC5564193/LOC5569890/LOC5576801/LOC5576798/LOC5576799/LOC5578897/LOC5577658/LOC5565637/LOC5566104/LOC5570263/LOC5570268/LOC5570270/LOC110675306/LOC5576506/LOC5576507/LOC5576510/LOC5576509/LOC5576511/LOC5571253/LOC5568116/LOC5571039/LOC5571038/LOC5579366/LOC5572301/LOC5572631/L…	96	MF
GO:0004175	endopeptidase activity	65/1572	263/14144	2.98506e-10	3.6173e-07	3.45576e-07	LOC5567565/LOC5578694/LOC5578693/LOC5572582/LOC5564193/LOC5569890/LOC5577658/LOC5565637/LOC5566104/LOC5570263/LOC5570268/LOC5570270/LOC110675306/LOC5576506/LOC5576507/LOC5576510/LOC5576509/LOC5576511/LOC5571253/LOC5571039/LOC5571038/LOC5579366/LOC5574858/LOC5574739/LOC5563805/LOC5573804/LOC5566251/LOC5575513/LOC5575509/LOC5575510/LOC23687395/LOC5567964/LOC23687880/LOC5567996/LOC5572511/LOC5572507…	65	MF
GO:0004252	serine-type endopeptidase activity	43/1572	149/14144	2.15977e-09	1.1454e-06	1.09425e-06	LOC5567565/LOC5578694/LOC5578693/LOC5569890/LOC5577658/LOC5570263/LOC5570268/LOC5570270/LOC110675306/LOC5576506/LOC5576507/LOC5576510/LOC5576509/LOC5576511/LOC5571253/LOC5571039/LOC5571038/LOC5579366/LOC5574858/LOC5563805/LOC5566251/LOC5575513/LOC5575509/LOC5575510/LOC23687395/LOC5567964/LOC5572511/LOC5572507/LOC5566739/LOC5566738/LOC5566737/LOC5566736/LOC5566735/LOC5566734/LOC5566733/LOC23687471…	43	MF
GO:0016798	hydrolase activity, acting on glycosyl bonds	34/1572	104/14144	3.0787e-09	1.43491e-06	1.37083e-06	LOC5580067/LOC5576074/LOC5576894/LOC110677186/LOC5565066/LOC5565031/LOC5565073/LOC5570646/LOC5570640/LOC5577944/LOC5563719/LOC5578914/LOC5573692/LOC5577801/LOC23687552/LOC5574903/LOC5574162/LOC5565972/LOC5571709/LOC5571710/LOC110676294/LOC110676293/LOC5576995/LOC5575448/LOC5566514/LOC5573497/LOC5573490/LOC5570168/LOC110677879/LOC5564727/LOC5578089/LOC5565454/LOC5569491/LOC5569492	34	MF
GO:0004553	hydrolase activity, hydrolyzing O-glycosyl compounds	31/1572	94/14144	1.19986e-08	4.84662e-06	4.63018e-06	LOC5576074/LOC5576894/LOC110677186/LOC5565066/LOC5565031/LOC5565073/LOC5570646/LOC5570640/LOC5577944/LOC5578914/LOC5573692/LOC5577801/LOC23687552/LOC5574903/LOC5574162/LOC5565972/LOC5571709/LOC5571710/LOC110676294/LOC110676293/LOC5576995/LOC5575448/LOC5566514/LOC5573497/LOC5573490/LOC110677879/LOC5564727/LOC5578089/LOC5565454/LOC5569491/LOC5569492	31	MF
GO:0008236	serine-type peptidase activity	44/1572	163/14144	1.34353e-08	5.08779e-06	4.86058e-06	LOC5567565/LOC5578694/LOC5578693/LOC5569890/LOC5577658/LOC5570263/LOC5570268/LOC5570270/LOC110675306/LOC5576506/LOC5576507/LOC5576510/LOC5576509/LOC5576511/LOC5571253/LOC5568116/LOC5571039/LOC5571038/LOC5579366/LOC5574858/LOC5563805/LOC5566251/LOC5575513/LOC5575509/LOC5575510/LOC23687395/LOC5567964/LOC5572511/LOC5572507/LOC5566739/LOC5566738/LOC5566737/LOC5566736/LOC5566735/LOC5566734/LOC5566733/…	44	MF
GO:0017171	serine hydrolase activity	44/1572	168/14144	3.58349e-08	1.20624e-05	1.15238e-05	LOC5567565/LOC5578694/LOC5578693/LOC5569890/LOC5577658/LOC5570263/LOC5570268/LOC5570270/LOC110675306/LOC5576506/LOC5576507/LOC5576510/LOC5576509/LOC5576511/LOC5571253/LOC5568116/LOC5571039/LOC5571038/LOC5579366/LOC5574858/LOC5563805/LOC5566251/LOC5575513/LOC5575509/LOC5575510/LOC23687395/LOC5567964/LOC5572511/LOC5572507/LOC5566739/LOC5566738/LOC5566737/LOC5566736/LOC5566735/LOC5566734/LOC5566733/…	44	MF
GO:0008237	metallopeptidase activity	37/1572	133/14144	8.09836e-08	2.23036e-05	2.13076e-05	LOC5572374/LOC5574652/LOC5577559/LOC5566780/LOC5564193/LOC5576801/LOC5576798/LOC5576799/LOC5578897/LOC5566104/LOC5571253/LOC5571039/LOC5571038/LOC5572301/LOC5572631/LOC5572636/LOC5572635/LOC5574739/LOC5573858/LOC5573804/LOC5566251/LOC5570823/LOC5570824/LOC5570826/LOC5580042/LOC23687880/LOC5570213/LOC5567517/LOC5572559/LOC5578190/LOC5566599/LOC5574951/LOC5574952/LOC5574949/LOC5574945/LOC5574942/LO…	37	MF
GO:0008238	exopeptidase activity	30/1572	100/14144	2.23573e-07	5.8897e-05	5.62668e-05	LOC5572374/LOC5574652/LOC5577559/LOC5564390/LOC5566780/LOC5576801/LOC5576798/LOC5576799/LOC5578897/LOC5566104/LOC5568116/LOC5572301/LOC5572631/LOC5572636/LOC5572635/LOC5573858/LOC5576644/LOC5566251/LOC5570823/LOC5570824/LOC5570826/LOC23687880/LOC5570213/LOC5570972/LOC5570981/LOC5570980/LOC5570979/LOC5576159/LOC5566599/LOC5576791	30	MF
GO:0005496	steroid binding	23/1572	72/14144	1.69727e-06	0.000367278	0.000350876	LOC5571801/LOC5564963/LOC5564964/LOC110679581/LOC5579505/LOC5579510/LOC5577070/LOC5571193/LOC5564273/LOC5570789/LOC5573288/LOC5573298/LOC5575606/LOC5571542/LOC5571541/LOC5566684/LOC5570171/LOC5572149/LOC5572150/LOC5572151/LOC5579855/LOC5572141/LOC5572143	23	MF
GO:0019829	ATPase-coupled cation transmembrane transporter activity	16/1572	40/14144	2.33007e-06	0.000423568	0.000404652	LOC110675318/LOC5567068/LOC5566119/LOC5572929/LOC5572930/LOC5575848/LOC5568081/LOC5573964/LOC5576835/LOC5571080/LOC5575718/LOC5566589/LOC5578336/LOC5573732/LOC5566699/LOC5574244	16	MF
GO:0022853	active ion transmembrane transporter activity	18/1572	49/14144	2.37684e-06	0.000423568	0.000404652	LOC110675318/LOC5567068/LOC5566119/LOC5572929/LOC5572930/LOC5575848/LOC5568081/LOC5573964/LOC5576835/LOC5571080/LOC5567250/LOC5575718/LOC5566589/LOC5578336/LOC5573732/LOC5574816/LOC5566699/LOC5574244	18	MF
GO:0042625	ATPase-coupled ion transmembrane transporter activity	18/1572	49/14144	2.37684e-06	0.000423568	0.000404652	LOC110675318/LOC5567068/LOC5566119/LOC5572929/LOC5572930/LOC5575848/LOC5568081/LOC5573964/LOC5576835/LOC5571080/LOC5567250/LOC5575718/LOC5566589/LOC5578336/LOC5573732/LOC5574816/LOC5566699/LOC5574244	18	MF
GO:0046961	proton-transporting ATPase activity, rotational mechanism	9/1572	16/14144	1.39606e-05	0.00201399	0.00192405	LOC110675318/LOC5567068/LOC5566119/LOC5575848/LOC5568081/LOC5573964/LOC5571080/LOC5573732/LOC5574244	9	MF
GO:0015925	galactosidase activity	8/1572	13/14144	1.76019e-05	0.00248023	0.00236947	LOC5576894/LOC5565066/LOC5565031/LOC5565073/LOC5565972/LOC5571709/LOC5571710/LOC5566514	8	MF
GO:0015078	proton transmembrane transporter activity	24/1572	89/14144	2.62796e-05	0.00344679	0.00329286	LOC5579015/LOC5579014/LOC5570295/LOC110675318/LOC110676249/LOC5576555/LOC5567762/LOC5567068/LOC5573442/LOC5566119/LOC5571183/LOC5574378/LOC5568780/LOC5575848/LOC5568081/LOC5574515/LOC5573964/LOC5576835/LOC5571080/LOC5575718/LOC5573732/LOC5577771/LOC5574816/LOC5574244	24	MF
GO:0008235	metalloexopeptidase activity	19/1572	63/14144	3.32812e-05	0.00411532	0.00393154	LOC5572374/LOC5574652/LOC5577559/LOC5566780/LOC5576801/LOC5576798/LOC5576799/LOC5578897/LOC5572301/LOC5572631/LOC5572636/LOC5572635/LOC5573858/LOC5570823/LOC5570824/LOC5570826/LOC5570213/LOC5566599/LOC5576791	19	MF
GO:0004222	metalloendopeptidase activity	18/1572	58/14144	3.47897e-05	0.00413911	0.00395427	LOC5564193/LOC5566104/LOC5571253/LOC5571039/LOC5571038/LOC5574739/LOC5573804/LOC5566251/LOC23687880/LOC5567517/LOC5572559/LOC5578190/LOC5566599/LOC5574951/LOC5574952/LOC5574949/LOC5574945/LOC5574942	18	MF
GO:0004177	aminopeptidase activity	17/1572	53/14144	3.5523e-05	0.00413911	0.00395427	LOC5572374/LOC5574652/LOC5566780/LOC5576801/LOC5576798/LOC5576799/LOC5578897/LOC5576644/LOC5566251/LOC5570213/LOC5570972/LOC5570981/LOC5570980/LOC5570979/LOC5576159/LOC5566599/LOC5576791	17	MF
GO:0004565	beta-galactosidase activity	7/1572	11/14144	4.54974e-05	0.0048363	0.00462032	LOC5576894/LOC5565066/LOC5565031/LOC5565073/LOC5565972/LOC5571709/LOC5571710	7	MF
GO:0022804	active transmembrane transporter activity	45/1572	226/14144	6.93618e-05	0.00688956	0.00658189	LOC5579015/LOC5579014/LOC5570295/LOC110675318/LOC5574983/LOC110676249/LOC5567762/LOC5567068/LOC5577533/LOC5575730/LOC5575729/LOC5574054/LOC5573442/LOC23687928/LOC5566119/LOC5574043/LOC110676327/LOC5576993/LOC5574378/LOC5570930/LOC5572929/LOC5572930/LOC5568780/LOC5575848/LOC5573818/LOC5570863/LOC5568081/LOC5574515/LOC5573964/LOC5576835/LOC5570171/LOC5571080/LOC5567250/LOC5575718/LOC5573578/LOC5575…	45	MF
GO:0042626	ATPase-coupled transmembrane transporter activity	23/1572	89/14144	7.91882e-05	0.00760987	0.00727004	LOC110675318/LOC5567068/LOC5566119/LOC5570930/LOC5572929/LOC5572930/LOC5575848/LOC5570863/LOC5568081/LOC5573964/LOC5576835/LOC5570171/LOC5571080/LOC5567250/LOC5575718/LOC5573578/LOC5575487/LOC5566589/LOC5578336/LOC5573732/LOC5574816/LOC5566699/LOC5574244	23	MF
GO:0016298	lipase activity	24/1572	97/14144	0.000117529	0.0104722	0.0100045	LOC5574426/LOC5578658/LOC5577513/LOC5564210/LOC5568375/LOC5573293/LOC5574466/LOC5576443/LOC5565707/LOC5568614/LOC5570298/LOC5566612/LOC5563762/LOC5568697/LOC5568703/LOC5568704/LOC5567436/LOC5567220/LOC5567206/LOC5578088/LOC5569749/LOC110681120/LOC110681119/LOC110681121	24	MF
GO:0008553	P-type proton-exporting transporter activity	6/1572	10/14144	0.000263698	0.0202247	0.0193215	LOC110675318/LOC5566119/LOC5575848/LOC5576835/LOC5575718/LOC5574244	6	MF
GO:0044769	ATPase activity, coupled to transmembrane movement of ions, rotational mechanism	9/1572	22/14144	0.000325958	0.0243825	0.0232936	LOC110675318/LOC5567068/LOC5566119/LOC5575848/LOC5568081/LOC5573964/LOC5571080/LOC5573732/LOC5574244	9	MF
GO:0061783	peptidoglycan muralytic activity	7/1572	14/14144	0.000349519	0.024408	0.023318	LOC5568677/LOC23687476/LOC23687552/LOC5574162/LOC110676294/LOC110676293/LOC5576995	7	MF
GO:0015662	P-type ion transporter activity	11/1572	32/14144	0.000433029	0.0288321	0.0275446	LOC110675318/LOC5566119/LOC5572929/LOC5572930/LOC5575848/LOC5576835/LOC5567250/LOC5575718/LOC5578336/LOC5566699/LOC5574244	11	MF
GO:0030343	vitamin D3 25-hydroxylase activity	6/1572	11/14144	0.000525539	0.0306177	0.0292504	LOC5564963/LOC5564964/LOC110679581/LOC5571193/LOC5571542/LOC5571541	6	MF
GO:0033695	oxidoreductase activity, acting on CH or CH2 groups, quinone or similar compound as acceptor	6/1572	11/14144	0.000525539	0.0306177	0.0292504	LOC5564963/LOC5564964/LOC110679581/LOC5571193/LOC5571542/LOC5571541	6	MF
GO:0034875	caffeine oxidase activity	6/1572	11/14144	0.000525539	0.0306177	0.0292504	LOC5564963/LOC5564964/LOC110679581/LOC5571193/LOC5571542/LOC5571541	6	MF
GO:0050649	testosterone 6-beta-hydroxylase activity	6/1572	11/14144	0.000525539	0.0306177	0.0292504	LOC5564963/LOC5564964/LOC110679581/LOC5571193/LOC5571542/LOC5571541	6	MF
GO:0070643	vitamin D 25-hydroxylase activity	6/1572	11/14144	0.000525539	0.0306177	0.0292504	LOC5564963/LOC5564964/LOC110679581/LOC5571193/LOC5571542/LOC5571541	6	MF
GO:0101020	estrogen 16-alpha-hydroxylase activity	6/1572	11/14144	0.000525539	0.0306177	0.0292504	LOC5564963/LOC5564964/LOC110679581/LOC5571193/LOC5571542/LOC5571541	6	MF
GO:0016620	oxidoreductase activity, acting on the aldehyde or oxo group of donors, NAD or NADP as acceptor	11/1572	33/14144	0.000584959	0.0309552	0.0295728	LOC5580011/LOC5563729/LOC5572673/LOC5568426/LOC5570559/LOC5570152/LOC5578303/LOC5566309/LOC5566299/LOC5578908/LOC5575285	11	MF
GO:0008239	dipeptidyl-peptidase activity	7/1572	15/14144	0.00059264	0.0309552	0.0295728	LOC5576644/LOC5566251/LOC5570972/LOC5570981/LOC5570980/LOC5570979/LOC5576159	7	MF
GO:0070576	vitamin D 24-hydroxylase activity	7/1572	15/14144	0.00059264	0.0309552	0.0295728	LOC5564963/LOC5564964/LOC110679581/LOC5571193/LOC5571542/LOC5571541/LOC5573116	7	MF
GO:0070006	metalloaminopeptidase activity	10/1572	29/14144	0.000764985	0.0383061	0.0365955	LOC5572374/LOC5574652/LOC5566780/LOC5576801/LOC5576798/LOC5576799/LOC5578897/LOC5570213/LOC5566599/LOC5576791	10	MF
GO:0042834	peptidoglycan binding	8/1572	20/14144	0.000841824	0.0401623	0.0383687	LOC5568677/LOC23687476/LOC5577250/LOC5579505/LOC5579510/LOC5565821/LOC5572141/LOC5572143	8	MF
GO:0005212	structural constituent of eye lens	7/1572	16/14144	0.000952959	0.0415394	0.0396844	LOC5577715/LOC5577713/LOC5577712/LOC5577711/LOC5577709/LOC5573688/LOC5573687	7	MF
GO:0008426	protein kinase C inhibitor activity	7/1572	16/14144	0.000952959	0.0415394	0.0396844	LOC5577715/LOC5577713/LOC5577712/LOC5577711/LOC5577709/LOC5573688/LOC5573687	7	MF
GO:0004497	monooxygenase activity	17/1572	69/14144	0.00116968	0.0499091	0.0476803	LOC5564963/LOC5564964/LOC110679581/LOC5568484/LOC5571193/LOC5571188/LOC5578062/LOC5572936/LOC5571542/LOC5571541/LOC23687717/LOC5571538/LOC23687976/LOC5567528/LOC5566857/LOC5566856/LOC5566858	17	MF
GO:0015399	primary active transmembrane transporter activity	23/1572	106/14144	0.00118776	0.0499767	0.0477448	LOC110675318/LOC5567068/LOC5566119/LOC5570930/LOC5572929/LOC5572930/LOC5575848/LOC5570863/LOC5568081/LOC5573964/LOC5576835/LOC5570171/LOC5571080/LOC5567250/LOC5575718/LOC5573578/LOC5575487/LOC5566589/LOC5578336/LOC5573732/LOC5574816/LOC5566699/LOC5574244	23	MF

## Sheet: Pupae-purple
ID	Description	GeneRatio	BgRatio	pvalue	p.adjust	qvalue	geneID	Count	ONTOLOGY
GO:0006511	ubiquitin-dependent protein catabolic process	29/244	312/14144	1.23644e-13	2.92974e-10	2.39691e-10	LOC23687659/LOC5576891/LOC5567412/LOC5566642/LOC5566477/LOC5578219/LOC5568127/LOC5577467/LOC5570383/LOC5569500/LOC5580325/LOC5569184/LOC5569185/LOC5566806/LOC5567978/LOC5564880/LOC5566847/LOC5575807/LOC5573574/LOC5577362/LOC5578822/LOC5570014/LOC5575480/LOC5572989/LOC5568196/LOC5573069/LOC5572367/LOC5571026/LOC5574073	29	BP
GO:0019941	modification-dependent protein catabolic process	29/244	314/14144	1.45686e-13	2.92974e-10	2.39691e-10	LOC23687659/LOC5576891/LOC5567412/LOC5566642/LOC5566477/LOC5578219/LOC5568127/LOC5577467/LOC5570383/LOC5569500/LOC5580325/LOC5569184/LOC5569185/LOC5566806/LOC5567978/LOC5564880/LOC5566847/LOC5575807/LOC5573574/LOC5577362/LOC5578822/LOC5570014/LOC5575480/LOC5572989/LOC5568196/LOC5573069/LOC5572367/LOC5571026/LOC5574073	29	BP
GO:0043632	modification-dependent macromolecule catabolic process	29/244	323/14144	3.00027e-13	3.2062e-10	2.62309e-10	LOC23687659/LOC5576891/LOC5567412/LOC5566642/LOC5566477/LOC5578219/LOC5568127/LOC5577467/LOC5570383/LOC5569500/LOC5580325/LOC5569184/LOC5569185/LOC5566806/LOC5567978/LOC5564880/LOC5566847/LOC5575807/LOC5573574/LOC5577362/LOC5578822/LOC5570014/LOC5575480/LOC5572989/LOC5568196/LOC5573069/LOC5572367/LOC5571026/LOC5574073	29	BP
GO:0030163	protein catabolic process	31/244	407/14144	3.43085e-12	2.28995e-09	1.87348e-09	LOC23687659/LOC5576891/LOC5568284/LOC5567412/LOC5566642/LOC5566477/LOC5578219/LOC5577071/LOC5568127/LOC5577467/LOC5570383/LOC5569500/LOC5580325/LOC5569184/LOC5569185/LOC5566806/LOC5567978/LOC5564880/LOC5566847/LOC5575807/LOC5573574/LOC5577362/LOC5578822/LOC5570014/LOC5575480/LOC5572989/LOC5568196/LOC5573069/LOC5572367/LOC5571026/LOC5574073	31	BP
GO:0051603	proteolysis involved in protein catabolic process	29/244	358/14144	3.9855e-12	2.28995e-09	1.87348e-09	LOC23687659/LOC5576891/LOC5567412/LOC5566642/LOC5566477/LOC5578219/LOC5568127/LOC5577467/LOC5570383/LOC5569500/LOC5580325/LOC5569184/LOC5569185/LOC5566806/LOC5567978/LOC5564880/LOC5566847/LOC5575807/LOC5573574/LOC5577362/LOC5578822/LOC5570014/LOC5575480/LOC5572989/LOC5568196/LOC5573069/LOC5572367/LOC5571026/LOC5574073	29	BP
GO:0043161	proteasome-mediated ubiquitin-dependent protein catabolic process	23/244	239/14144	2.40948e-11	1.21136e-08	9.91056e-09	LOC23687659/LOC5576891/LOC5567412/LOC5566642/LOC5566477/LOC5578219/LOC5568127/LOC5577467/LOC5570383/LOC5569500/LOC5580325/LOC5569184/LOC5569185/LOC5567978/LOC5564880/LOC5573574/LOC5577362/LOC5575480/LOC5568196/LOC5573069/LOC5572367/LOC5571026/LOC5574073	23	BP
GO:0010498	proteasomal protein catabolic process	23/244	260/14144	1.32952e-10	5.94148e-08	4.86092e-08	LOC23687659/LOC5576891/LOC5567412/LOC5566642/LOC5566477/LOC5578219/LOC5568127/LOC5577467/LOC5570383/LOC5569500/LOC5580325/LOC5569184/LOC5569185/LOC5567978/LOC5564880/LOC5573574/LOC5577362/LOC5575480/LOC5568196/LOC5573069/LOC5572367/LOC5571026/LOC5574073	23	BP
GO:0032446	protein modification by small protein conjugation	24/244	325/14144	2.07298e-09	6.45885e-07	5.28419e-07	LOC5577017/LOC5568535/LOC5574577/LOC5566642/LOC5578219/LOC5568127/LOC5565822/LOC5577467/LOC5570383/LOC5571140/LOC5569500/LOC5569184/LOC5566806/LOC5568418/LOC5564880/LOC5566847/LOC5573574/LOC5570014/LOC5575480/LOC5572989/LOC5568196/LOC5573069/LOC5571026/LOC5574073	24	BP
GO:0016567	protein ubiquitination	23/244	299/14144	2.08764e-09	6.45885e-07	5.28419e-07	LOC5577017/LOC5568535/LOC5574577/LOC5566642/LOC5578219/LOC5568127/LOC5565822/LOC5577467/LOC5570383/LOC5571140/LOC5569500/LOC5569184/LOC5566806/LOC5564880/LOC5566847/LOC5573574/LOC5570014/LOC5575480/LOC5572989/LOC5568196/LOC5573069/LOC5571026/LOC5574073	23	BP
GO:0070647	protein modification by small protein conjugation or removal	27/244	471/14144	4.48561e-08	1.28865e-05	1.05429e-05	LOC5577017/LOC5568535/LOC5574577/LOC5566642/LOC5578219/LOC5568127/LOC5565822/LOC5577467/LOC5575900/LOC5570383/LOC5571140/LOC5569500/LOC5569184/LOC5566806/LOC5568418/LOC5564880/LOC5566847/LOC5573574/LOC5577362/LOC5570014/LOC5575480/LOC5572989/LOC5568196/LOC5579797/LOC5573069/LOC5571026/LOC5574073	27	BP
GO:0000209	protein polyubiquitination	14/244	147/14144	2.47755e-07	6.64313e-05	5.43496e-05	LOC5577017/LOC5574577/LOC5566642/LOC5577467/LOC5570383/LOC5569500/LOC5569184/LOC5564880/LOC5573574/LOC5570014/LOC5575480/LOC5568196/LOC5573069/LOC5574073	14	BP
GO:0007265	Ras protein signal transduction	13/244	128/14144	3.18002e-07	7.99377e-05	6.53996e-05	LOC5578276/LOC5565080/LOC5565652/LOC5574454/LOC5569277/LOC5576427/LOC5575573/LOC5573337/LOC5570800/LOC5564087/LOC5579530/LOC5571016/LOC110678484	13	BP
GO:0007264	small GTPase mediated signal transduction	14/244	153/14144	4.06124e-07	9.60842e-05	7.86096e-05	LOC5578276/LOC5565080/LOC5565652/LOC5574454/LOC5569277/LOC5576427/LOC5575573/LOC5570234/LOC5573337/LOC5570800/LOC5564087/LOC5579530/LOC5571016/LOC110678484	14	BP
GO:0051865	protein autoubiquitination	8/244	42/14144	4.97447e-07	0.000111152	9.09368e-05	LOC5577017/LOC5566642/LOC5568127/LOC5571140/LOC5566806/LOC5573574/LOC5568196/LOC5574073	8	BP
GO:0048638	regulation of developmental growth	24/244	472/14144	2.24018e-06	0.000429048	0.000351018	LOC23687935/LOC5575090/LOC5579032/LOC5566289/LOC5565650/LOC5576036/LOC5565822/LOC5578843/LOC5575446/LOC5569185/LOC110673977/LOC5569518/LOC5568569/LOC5570234/LOC5580276/LOC5576337/LOC5578822/LOC5563900/LOC5579530/LOC5573069/LOC5572366/LOC5571026/LOC5574073/LOC5575195	24	BP
GO:0032482	Rab protein signal transduction	6/244	25/14144	3.33444e-06	0.000594477	0.00048636	LOC5578276/LOC5565652/LOC5574454/LOC5569277/LOC5573337/LOC110678484	6	BP
GO:0048639	positive regulation of developmental growth	16/244	236/14144	3.39954e-06	0.000594477	0.00048636	LOC23687935/LOC5579032/LOC5566289/LOC5565650/LOC5576036/LOC5578843/LOC5575446/LOC5569185/LOC110673977/LOC5569518/LOC5570234/LOC5580276/LOC5578822/LOC5573069/LOC5572366/LOC5571026	16	BP
GO:0007268	chemical synaptic transmission	19/244	327/14144	4.03327e-06	0.000648872	0.000530863	LOC5572028/LOC5574970/LOC5568680/LOC5565055/LOC5566136/LOC5574099/LOC5573548/LOC5564246/LOC5578852/LOC5575372/LOC110679566/LOC5563970/LOC5569005/LOC5578822/LOC5576234/LOC5563900/LOC5571016/LOC5571026/LOC5580215	19	BP
GO:0098916	anterograde trans-synaptic signaling	19/244	327/14144	4.03327e-06	0.000648872	0.000530863	LOC5572028/LOC5574970/LOC5568680/LOC5565055/LOC5566136/LOC5574099/LOC5573548/LOC5564246/LOC5578852/LOC5575372/LOC110679566/LOC5563970/LOC5569005/LOC5578822/LOC5576234/LOC5563900/LOC5571016/LOC5571026/LOC5580215	19	BP
GO:2000241	regulation of reproductive process	17/244	271/14144	4.78502e-06	0.000716601	0.000586274	LOC5565087/LOC5576304/LOC5566136/LOC5574115/LOC5574099/LOC5579480/LOC110676235/LOC5576427/LOC5573937/LOC5576337/LOC5564880/LOC5563970/LOC5573574/LOC5569005/LOC5563900/LOC5573069/LOC5575195	17	BP
GO:0099537	trans-synaptic signaling	19/244	331/14144	4.8106e-06	0.000716601	0.000586274	LOC5572028/LOC5574970/LOC5568680/LOC5565055/LOC5566136/LOC5574099/LOC5573548/LOC5564246/LOC5578852/LOC5575372/LOC110679566/LOC5563970/LOC5569005/LOC5578822/LOC5576234/LOC5563900/LOC5571016/LOC5571026/LOC5580215	19	BP
GO:0099536	synaptic signaling	19/244	334/14144	5.47984e-06	0.00078714	0.000643984	LOC5572028/LOC5574970/LOC5568680/LOC5565055/LOC5566136/LOC5574099/LOC5573548/LOC5564246/LOC5578852/LOC5575372/LOC110679566/LOC5563970/LOC5569005/LOC5578822/LOC5576234/LOC5563900/LOC5571016/LOC5571026/LOC5580215	19	BP
GO:0031146	SCF-dependent proteasomal ubiquitin-dependent protein catabolic process	7/244	43/14144	7.91647e-06	0.00106133	0.000868312	LOC5577467/LOC5570383/LOC5569500/LOC5569184/LOC5567978/LOC5575480/LOC5571026	7	BP
GO:0033762	response to glucagon	6/244	30/14144	1.04e-05	0.00130715	0.00106942	LOC23687935/LOC5574099/LOC5566289/LOC5579480/LOC5575552/LOC5563900	6	BP
GO:0007447	imaginal disc pattern formation	10/244	106/14144	1.45042e-05	0.00171576	0.00140372	LOC5575090/LOC110680661/LOC5579206/LOC5578276/LOC5574115/LOC5573548/LOC5576036/LOC5580325/LOC5567823/LOC5574667	10	BP
GO:0035220	wing disc development	21/244	433/14144	2.01966e-05	0.00225641	0.00184604	LOC5563768/LOC5575090/LOC110680661/LOC5578276/LOC5574115/LOC5576767/LOC5573548/LOC5576036/LOC5565822/LOC5578843/LOC5575446/LOC5580325/LOC5575573/LOC5569518/LOC5575372/LOC5567823/LOC5574667/LOC5570800/LOC5563900/LOC5579530/LOC5564757	21	BP
GO:0048190	wing disc dorsal/ventral pattern formation	7/244	52/14144	2.88026e-05	0.00313092	0.00256151	LOC110680661/LOC5578276/LOC5574115/LOC5573548/LOC5576036/LOC5580325/LOC5574667	7	BP
GO:0035331	negative regulation of hippo signaling	5/244	22/14144	3.03782e-05	0.0032153	0.00263054	LOC5578843/LOC5580325/LOC5569518/LOC5578339/LOC5573069	5	BP
GO:0045927	positive regulation of growth	17/244	317/14144	3.66699e-05	0.0037817	0.00309393	LOC23687935/LOC5579032/LOC5566289/LOC5565650/LOC5576036/LOC5578843/LOC5575446/LOC5569185/LOC110673977/LOC5573937/LOC5569518/LOC5570234/LOC5580276/LOC5578822/LOC5573069/LOC5572366/LOC5571026	17	BP
GO:0007450	dorsal/ventral pattern formation, imaginal disc	7/244	56/14144	4.70886e-05	0.00473476	0.00387366	LOC110680661/LOC5578276/LOC5574115/LOC5573548/LOC5576036/LOC5580325/LOC5574667	7	BP
GO:0031398	positive regulation of protein ubiquitination	8/244	77/14144	5.27471e-05	0.00517437	0.00423331	LOC5574577/LOC5576036/LOC5565822/LOC5566806/LOC5568418/LOC5564880/LOC5570014/LOC5568196	8	BP
GO:0008284	positive regulation of cell population proliferation	21/244	464/14144	5.54512e-05	0.00531011	0.00434437	LOC5572028/LOC5575090/LOC5574577/LOC5578219/LOC5566289/LOC5574900/LOC5575938/LOC5578843/LOC5575931/LOC5578157/LOC5573937/LOC5575573/LOC5575552/LOC23687838/LOC5564880/LOC110679566/LOC5573574/LOC5563900/LOC5579530/LOC5571016/LOC5571904	21	BP
GO:0043687	post-translational protein modification	12/244	178/14144	6.12633e-05	0.00560003	0.00458156	LOC5578219/LOC5565652/LOC5578895/LOC5570383/LOC5569500/LOC5565351/LOC5569184/LOC5569185/LOC5578032/LOC5575480/LOC5572989/LOC5574073	12	BP
GO:0036293	response to decreased oxygen levels	15/244	268/14144	6.54154e-05	0.00584668	0.00478336	LOC5572028/LOC23687935/LOC5574970/LOC5568284/LOC5579032/LOC5578843/LOC5575931/LOC110673977/LOC5575552/LOC5573574/LOC5568196/LOC5579530/LOC5571016/LOC5580215/LOC5573216	15	BP
GO:2000243	positive regulation of reproductive process	9/244	104/14144	7.71919e-05	0.00674926	0.00552178	LOC5576304/LOC5574115/LOC5579480/LOC110676235/LOC5576427/LOC5573937/LOC5573574/LOC5563900/LOC5573069	9	BP
GO:0090066	regulation of anatomical structure size	21/244	483/14144	9.80161e-05	0.00821294	0.00671926	LOC5572028/LOC23687935/LOC5568680/LOC5578276/LOC5577071/LOC5566289/LOC5564305/LOC5565822/LOC110676235/LOC5578157/LOC110673977/LOC5576427/LOC5570234/LOC5580276/LOC5566176/LOC5574667/LOC5578822/LOC5564087/LOC5571016/LOC5571026/LOC5575195	21	BP
GO:0050891	multicellular organismal water homeostasis	5/244	28/14144	0.000104185	0.00855168	0.0069964	LOC5568897/LOC5574099/LOC5579480/LOC5564305/LOC5563900	5	BP
GO:0071377	cellular response to glucagon stimulus	4/244	16/14144	0.000133583	0.0105347	0.00861879	LOC5574099/LOC5579480/LOC5575552/LOC5563900	4	BP
GO:1902533	positive regulation of intracellular signal transduction	21/244	495/14144	0.000137998	0.0106736	0.00873245	LOC5575090/LOC110678773/LOC5574577/LOC5566642/LOC5565080/LOC5566136/LOC5573418/LOC5578843/LOC5572044/LOC5575446/LOC5578157/LOC5573937/LOC5569518/LOC5570234/LOC5580276/LOC5570800/LOC5568196/LOC5563900/LOC5579530/LOC5571016/LOC5572366	21	BP
GO:0007476	imaginal disc-derived wing morphogenesis	15/244	291/14144	0.000163511	0.0118603	0.00970332	LOC5563768/LOC5575090/LOC5574115/LOC5576767/LOC5576036/LOC5565822/LOC5578843/LOC5575446/LOC5575573/LOC5569518/LOC5575372/LOC5567823/LOC5570800/LOC5563900/LOC5579530	15	BP
GO:0001666	response to hypoxia	14/244	259/14144	0.000165136	0.0118603	0.00970332	LOC5572028/LOC23687935/LOC5574970/LOC5568284/LOC5579032/LOC5578843/LOC5575931/LOC5575552/LOC5573574/LOC5568196/LOC5579530/LOC5571016/LOC5580215/LOC5573216	14	BP
GO:0071375	cellular response to peptide hormone stimulus	13/244	230/14144	0.000182207	0.0126978	0.0103885	LOC23687935/LOC5568535/LOC110678773/LOC5574099/LOC5566289/LOC5579480/LOC5572044/LOC5575552/LOC5570234/LOC5576337/LOC5573574/LOC5563900/LOC5571016	13	BP
GO:0098693	regulation of synaptic vesicle cycle	6/244	49/14144	0.000186268	0.0126978	0.0103885	LOC23687659/LOC5577071/LOC5575372/LOC5569005/LOC5578822/LOC5579530	6	BP
GO:0010975	regulation of neuron projection development	19/244	434/14144	0.000193667	0.0129821	0.0106211	LOC5576304/LOC5576880/LOC5565055/LOC5579032/LOC5566289/LOC5568034/LOC5575446/LOC5578157/LOC5573937/LOC5570234/LOC5580276/LOC5569005/LOC5578822/LOC5579530/LOC5573069/LOC5571016/LOC5572366/LOC5571026/LOC5566859	19	BP
GO:0048520	positive regulation of behavior	7/244	70/14144	0.000198354	0.0130783	0.0106998	LOC5572028/LOC23687935/LOC23687659/LOC5576304/LOC5574099/LOC5576427/LOC5563900	7	BP
GO:0007472	wing disc morphogenesis	15/244	297/14144	0.000204187	0.0132458	0.0108368	LOC5563768/LOC5575090/LOC5574115/LOC5576767/LOC5576036/LOC5565822/LOC5578843/LOC5575446/LOC5575573/LOC5569518/LOC5575372/LOC5567823/LOC5570800/LOC5563900/LOC5579530	15	BP
GO:0007274	neuromuscular synaptic transmission	7/244	71/14144	0.000216861	0.0135861	0.0111152	LOC5574970/LOC5565055/LOC5574099/LOC5575372/LOC5563970/LOC5569005/LOC5571026	7	BP
GO:1903322	positive regulation of protein modification by small protein conjugation or removal	8/244	94/14144	0.000217034	0.0135861	0.0111152	LOC5574577/LOC5576036/LOC5565822/LOC5566806/LOC5568418/LOC5564880/LOC5570014/LOC5568196	8	BP
GO:0070482	response to oxygen levels	15/244	299/14144	0.000219566	0.0135861	0.0111152	LOC5572028/LOC23687935/LOC5574970/LOC5568284/LOC5579032/LOC5578843/LOC5575931/LOC110673977/LOC5575552/LOC5573574/LOC5568196/LOC5579530/LOC5571016/LOC5580215/LOC5573216	15	BP
GO:0002252	immune effector process	18/244	403/14144	0.00022376	0.0136358	0.0111559	LOC5576880/LOC5565055/LOC5568284/LOC5567412/LOC5578540/LOC5574115/LOC5575931/LOC5572044/LOC5578157/LOC5576427/LOC5575552/LOC5573337/LOC5564652/LOC5577362/LOC5569005/LOC5570800/LOC5571016/LOC5571904	18	BP
GO:0032386	regulation of intracellular transport	15/244	300/14144	0.000227624	0.0136642	0.0111792	LOC5566642/LOC5578276/LOC5573418/LOC5565822/LOC5572872/LOC5572044/LOC5570929/LOC5573937/LOC5575372/LOC5569005/LOC5578822/LOC5568196/LOC5568197/LOC5579530/LOC5572366	15	BP
GO:2000377	regulation of reactive oxygen species metabolic process	9/244	121/14144	0.000246363	0.0145717	0.0119215	LOC5563768/LOC5568284/LOC5576204/LOC5566136/LOC5572044/LOC5575552/LOC5570234/LOC5568196/LOC5571016	9	BP
GO:0043903	regulation of biological process involved in symbiotic interaction	9/244	122/14144	0.000262056	0.0152752	0.0124971	LOC5574970/LOC5578276/LOC5568897/LOC5573418/LOC5572044/LOC5570929/LOC5569184/LOC5575552/LOC5571904	9	BP
GO:0035222	wing disc pattern formation	7/244	76/14144	0.000331424	0.0185137	0.0151466	LOC110680661/LOC5578276/LOC5574115/LOC5573548/LOC5576036/LOC5580325/LOC5574667	7	BP
GO:0050803	regulation of synapse structure or activity	14/244	278/14144	0.000341596	0.0187069	0.0153047	LOC5572028/LOC5565055/LOC5579032/LOC5566289/LOC5565652/LOC5576036/LOC110673977/LOC5568569/LOC5570234/LOC5580276/LOC5578822/LOC5571026/LOC5574073/LOC5575195	14	BP
GO:0009896	positive regulation of catabolic process	15/244	312/14144	0.000346182	0.0187069	0.0153047	LOC5569466/LOC5572782/LOC5568284/LOC5578219/LOC5566289/LOC5572038/LOC5569500/LOC5566806/LOC5564880/LOC5573574/LOC5572989/LOC5573069/LOC5572366/LOC5571026/LOC5571904	15	BP
GO:0009416	response to light stimulus	16/244	347/14144	0.000351803	0.0187069	0.0153047	LOC5572028/LOC23687935/LOC5575090/LOC5578219/LOC5579032/LOC5578852/LOC5580325/LOC5575103/LOC5563812/LOC5564182/LOC5573574/LOC5569005/LOC5578822/LOC5563900/LOC5579530/LOC5576764	16	BP
GO:1901653	cellular response to peptide	13/244	248/14144	0.000378827	0.0197876	0.0161889	LOC23687935/LOC5568535/LOC110678773/LOC5574099/LOC5566289/LOC5579480/LOC5572044/LOC5575552/LOC5570234/LOC5576337/LOC5573574/LOC5563900/LOC5571016	13	BP
GO:0030104	water homeostasis	5/244	37/14144	0.000407216	0.02022	0.0165426	LOC5568897/LOC5574099/LOC5579480/LOC5564305/LOC5563900	5	BP
GO:0034341	response to interferon-gamma	5/244	37/14144	0.000407216	0.02022	0.0165426	LOC5566289/LOC5569277/LOC5575552/LOC5569005/LOC5572989	5	BP
GO:0045214	sarcomere organization	6/244	57/14144	0.000430931	0.0211367	0.0172926	LOC5568680/LOC5566136/LOC5574099/LOC110676235/LOC5578032/LOC5575195	6	BP
GO:0050807	regulation of synapse organization	13/244	253/14144	0.000458149	0.0218791	0.0179	LOC5565055/LOC5579032/LOC5566289/LOC5565652/LOC5576036/LOC110673977/LOC5568569/LOC5570234/LOC5580276/LOC5578822/LOC5571026/LOC5574073/LOC5575195	13	BP
GO:0035330	regulation of hippo signaling	5/244	38/14144	0.000462387	0.0218791	0.0179	LOC5578843/LOC5580325/LOC5569518/LOC5578339/LOC5573069	5	BP
GO:0043410	positive regulation of MAPK cascade	12/244	222/14144	0.000481354	0.0225098	0.018416	LOC5575090/LOC5574577/LOC5566642/LOC5578843/LOC5572044/LOC5575446/LOC5573937/LOC5580276/LOC5570800/LOC5568196/LOC5579530/LOC5571016	12	BP
GO:0051146	striated muscle cell differentiation	12/244	224/14144	0.000521531	0.0236959	0.0193864	LOC5568680/LOC5566136/LOC5574099/LOC5566289/LOC5568127/LOC110676235/LOC5578157/LOC5576427/LOC5578032/LOC5576337/LOC5579103/LOC5575195	12	BP
GO:0050795	regulation of behavior	12/244	225/14144	0.000542655	0.0242507	0.0198402	LOC5572028/LOC23687935/LOC23687659/LOC5576304/LOC5566136/LOC5574099/LOC5576767/LOC5576427/LOC5564182/LOC5563970/LOC5563900/LOC5575195	12	BP
GO:0099623	regulation of cardiac muscle cell membrane repolarization	3/244	10/14144	0.000556359	0.0243226	0.0198991	LOC5572028/LOC5566136/LOC5575195	3	BP
GO:0140029	exocytic process	6/244	60/14144	0.000569502	0.0246294	0.0201501	LOC5565055/LOC5573548/LOC5564246/LOC5578852/LOC5575372/LOC5569005	6	BP
GO:0090257	regulation of muscle system process	9/244	136/14144	0.000584007	0.0249881	0.0204435	LOC5572028/LOC5566136/LOC5566289/LOC110676235/LOC5575552/LOC5563970/LOC5564087/LOC5571016/LOC5580215	9	BP
GO:0007426	tracheal outgrowth, open tracheal system	4/244	23/14144	0.000591068	0.025024	0.0204729	LOC110678773/LOC5564305/LOC5570800/LOC5571016	4	BP
GO:0043254	regulation of protein-containing complex assembly	15/244	330/14144	0.000622038	0.0258174	0.0211221	LOC23687935/LOC5568680/LOC5578219/LOC5572044/LOC5578157/LOC5565351/LOC110673977/LOC5576427/LOC5575372/LOC5569005/LOC5578822/LOC5568196/LOC5579530/LOC5572366/LOC5576764	15	BP
GO:0043112	receptor metabolic process	6/244	61/14144	0.000622648	0.0258174	0.0211221	LOC5565055/LOC5577071/LOC5572044/LOC5578822/LOC5573069/LOC5572366	6	BP
GO:0042692	muscle cell differentiation	13/244	262/14144	0.000636616	0.0259994	0.0212709	LOC5568680/LOC5566136/LOC5574099/LOC5566289/LOC5568127/LOC5576036/LOC110676235/LOC5578157/LOC5576427/LOC5578032/LOC5576337/LOC5579103/LOC5575195	13	BP
GO:0007560	imaginal disc morphogenesis	17/244	403/14144	0.000639965	0.0259994	0.0212709	LOC5563768/LOC5575090/LOC5574115/LOC5576767/LOC5576036/LOC5565822/LOC5578843/LOC5575446/LOC5575573/LOC5569518/LOC5568569/LOC5575372/LOC5567823/LOC5564880/LOC5570800/LOC5563900/LOC5579530	17	BP
GO:0001959	regulation of cytokine-mediated signaling pathway	6/244	62/14144	0.000679561	0.0270613	0.0221397	LOC5574577/LOC5565822/LOC5578843/LOC5575552/LOC5568196/LOC5571904	6	BP
GO:0016082	synaptic vesicle priming	4/244	24/14144	0.000699748	0.027592	0.0225739	LOC5565055/LOC5573548/LOC5575372/LOC5569005	4	BP
GO:0071363	cellular response to growth factor stimulus	14/244	300/14144	0.000727994	0.0276155	0.0225931	LOC23687935/LOC110678773/LOC5565080/LOC5566289/LOC5573418/LOC5576036/LOC5578843/LOC5576427/LOC5573937/LOC5575552/LOC23687838/LOC5579530/LOC5573069/LOC5571016	14	BP
GO:0048563	post-embryonic animal organ morphogenesis	17/244	408/14144	0.000734276	0.0276155	0.0225931	LOC5563768/LOC5575090/LOC5574115/LOC5576767/LOC5576036/LOC5565822/LOC5578843/LOC5575446/LOC5575573/LOC5569518/LOC5568569/LOC5575372/LOC5567823/LOC5564880/LOC5570800/LOC5563900/LOC5579530	17	BP
GO:0051962	positive regulation of nervous system development	18/244	446/14144	0.000746168	0.0276155	0.0225931	LOC5565087/LOC5576880/LOC5579032/LOC5566289/LOC5576036/LOC5571140/LOC5578157/LOC5576427/LOC5570234/LOC5580276/LOC5569005/LOC5578822/LOC5579530/LOC5573069/LOC5571016/LOC5572366/LOC5571026/LOC5566859	18	BP
GO:0030239	myofibril assembly	7/244	87/14144	0.00075477	0.0276155	0.0225931	LOC5568680/LOC5566136/LOC5574099/LOC110676235/LOC5578032/LOC5579103/LOC5575195	7	BP
GO:0031629	synaptic vesicle fusion to presynaptic active zone membrane	3/244	11/14144	0.000755272	0.0276155	0.0225931	LOC5565055/LOC5575372/LOC5569005	3	BP
GO:0099500	vesicle fusion to plasma membrane	3/244	11/14144	0.000755272	0.0276155	0.0225931	LOC5565055/LOC5575372/LOC5569005	3	BP
GO:2000253	positive regulation of feeding behavior	3/244	11/14144	0.000755272	0.0276155	0.0225931	LOC23687935/LOC5574099/LOC5563900	3	BP
GO:0006915	apoptotic process	17/244	410/14144	0.000775206	0.0278382	0.0227753	LOC5563768/LOC5574970/LOC5568284/LOC5579206/LOC5578219/LOC5573418/LOC5578843/LOC5580325/LOC5572798/LOC5573937/LOC5575552/LOC5568196/LOC5579530/LOC5571016/LOC5572366/LOC5565339/LOC5567879	17	BP
GO:0001960	negative regulation of cytokine-mediated signaling pathway	4/244	25/14144	0.000821842	0.028743	0.0235156	LOC5574577/LOC5565822/LOC5575552/LOC5571904	4	BP
GO:0016081	synaptic vesicle docking	4/244	25/14144	0.000821842	0.028743	0.0235156	LOC5565055/LOC5564246/LOC5578852/LOC5569005	4	BP
GO:0060761	negative regulation of response to cytokine stimulus	4/244	25/14144	0.000821842	0.028743	0.0235156	LOC5574577/LOC5565822/LOC5575552/LOC5571904	4	BP
GO:0002764	immune response-regulating signaling pathway	8/244	115/14144	0.000846362	0.0293454	0.0240084	LOC5580055/LOC5576880/LOC110678773/LOC5572044/LOC5578157/LOC5576427/LOC5579530/LOC5571016	8	BP
GO:0006468	protein phosphorylation	18/244	453/14144	0.000892147	0.0304086	0.0248783	LOC5569466/LOC23687935/LOC5563768/LOC5565264/LOC5574577/LOC5574099/LOC5566289/LOC5576036/LOC5565863/LOC5578843/LOC110673977/LOC5580276/LOC5570800/LOC5568196/LOC5578339/LOC5579530/LOC5571016/LOC5576764	18	BP
GO:0031396	regulation of protein ubiquitination	9/244	145/14144	0.000925357	0.0312755	0.0255875	LOC5574577/LOC5566642/LOC5576036/LOC5565822/LOC5566806/LOC5568418/LOC5564880/LOC5570014/LOC5568196	9	BP
GO:0060759	regulation of response to cytokine stimulus	6/244	66/14144	0.000948521	0.0315769	0.025834	LOC5574577/LOC5565822/LOC5578843/LOC5575552/LOC5568196/LOC5571904	6	BP
GO:0035120	post-embryonic appendage morphogenesis	15/244	344/14144	0.000949975	0.0315769	0.025834	LOC5563768/LOC5575090/LOC5574115/LOC5576767/LOC5576036/LOC5565822/LOC5578843/LOC5575446/LOC5575573/LOC5569518/LOC5575372/LOC5567823/LOC5570800/LOC5563900/LOC5579530	15	BP
GO:0006937	regulation of muscle contraction	7/244	91/14144	0.000986442	0.0322558	0.0263895	LOC5572028/LOC5566136/LOC5575552/LOC5563970/LOC5564087/LOC5571016/LOC5580215	7	BP
GO:0060281	regulation of oocyte development	6/244	67/14144	0.00102703	0.03299	0.0269902	LOC5565087/LOC5574099/LOC5579480/LOC110676235/LOC5569005/LOC5563900	6	BP
GO:0043434	response to peptide hormone	14/244	311/14144	0.00103119	0.03299	0.0269902	LOC23687935/LOC5568535/LOC110678773/LOC5574099/LOC5566289/LOC5579480/LOC5572044/LOC5575552/LOC5570234/LOC5576337/LOC5573574/LOC5563900/LOC5579530/LOC5571016	14	BP
GO:1902532	negative regulation of intracellular signal transduction	16/244	384/14144	0.00104724	0.03299	0.0269902	LOC5568535/LOC5574099/LOC5565822/LOC5578843/LOC5580325/LOC5573937/LOC5575573/LOC5569518/LOC5570234/LOC5573574/LOC5564087/LOC5563900/LOC5578339/LOC5573069/LOC5572366/LOC5571026	16	BP
GO:0007269	neurotransmitter secretion	8/244	119/14144	0.00105811	0.03299	0.0269902	LOC5565055/LOC5566136/LOC5573548/LOC5564246/LOC5578852/LOC5575372/LOC5569005/LOC5578822	8	BP
GO:0099643	signal release from synapse	8/244	119/14144	0.00105811	0.03299	0.0269902	LOC5565055/LOC5566136/LOC5573548/LOC5564246/LOC5578852/LOC5575372/LOC5569005/LOC5578822	8	BP
GO:1902803	regulation of synaptic vesicle transport	4/244	27/14144	0.00110978	0.0343349	0.0280905	LOC5575372/LOC5569005/LOC5578822/LOC5579530	4	BP
GO:0032535	regulation of cellular component size	15/244	350/14144	0.00112991	0.0344281	0.0281667	LOC23687935/LOC5568680/LOC5578276/LOC5577071/LOC5566289/LOC5565822/LOC110676235/LOC5578157/LOC110673977/LOC5576427/LOC5570234/LOC5580276/LOC5574667/LOC5578822/LOC5571026	15	BP
GO:0010720	positive regulation of cell development	18/244	464/14144	0.00117085	0.0350328	0.0286614	LOC5565087/LOC5576880/LOC5566289/LOC5579480/LOC110676235/LOC5578157/LOC5567978/LOC5573937/LOC5570234/LOC5580276/LOC5569005/LOC5578822/LOC5563900/LOC5579530/LOC5573069/LOC5571016/LOC5572366/LOC5566859	18	BP
GO:0070848	response to growth factor	14/244	317/14144	0.00123724	0.0357926	0.029283	LOC23687935/LOC110678773/LOC5565080/LOC5566289/LOC5573418/LOC5576036/LOC5578843/LOC5576427/LOC5573937/LOC5575552/LOC23687838/LOC5579530/LOC5573069/LOC5571016	14	BP
GO:0051648	vesicle localization	11/244	214/14144	0.00123905	0.0357926	0.029283	LOC5565055/LOC5577071/LOC5573548/LOC5564246/LOC5578852/LOC5570929/LOC5575372/LOC5564652/LOC5569005/LOC5578822/LOC5566859	11	BP
GO:0032870	cellular response to hormone stimulus	17/244	428/14144	0.00124012	0.0357926	0.029283	LOC23687935/LOC5568535/LOC110678773/LOC5574099/LOC5566289/LOC5579480/LOC5573418/LOC5569026/LOC5572044/LOC5575552/LOC5570234/LOC5576337/LOC5573574/LOC5570014/LOC5563900/LOC5571016/LOC5573216	17	BP
GO:0060306	regulation of membrane repolarization	3/244	13/14144	0.00127611	0.0359275	0.0293934	LOC5572028/LOC5566136/LOC5575195	3	BP
GO:0010939	regulation of necrotic cell death	4/244	28/14144	0.00127738	0.0359275	0.0293934	LOC5568284/LOC5577071/LOC5578822/LOC5568196	4	BP
GO:0048489	synaptic vesicle transport	8/244	123/14144	0.00131024	0.0360944	0.02953	LOC5565055/LOC5577071/LOC5573548/LOC5564246/LOC5578852/LOC5575372/LOC5569005/LOC5578822	8	BP
GO:0097480	establishment of synaptic vesicle localization	8/244	123/14144	0.00131024	0.0360944	0.02953	LOC5565055/LOC5577071/LOC5573548/LOC5564246/LOC5578852/LOC5575372/LOC5569005/LOC5578822	8	BP
GO:0044057	regulation of system process	14/244	320/14144	0.00135257	0.036757	0.0300721	LOC5572028/LOC5566136/LOC5566289/LOC110676235/LOC5571140/LOC5576427/LOC5575552/LOC5577675/LOC5563970/LOC5564087/LOC5563900/LOC5571016/LOC5580215/LOC5575195	14	BP
GO:0031647	regulation of protein stability	11/244	218/14144	0.00143753	0.0385449	0.0315348	LOC23687935/LOC5566642/LOC5579206/LOC5578540/LOC5573548/LOC5576036/LOC5578843/LOC5573574/LOC5577362/LOC5569005/LOC5578192	11	BP
GO:0060135	maternal process involved in female pregnancy	4/244	29/14144	0.0014619	0.0388737	0.0318038	LOC5572044/LOC5575552/LOC5576337/LOC5573574	4	BP
GO:0070201	regulation of establishment of protein localization	16/244	397/14144	0.00147878	0.0388737	0.0318038	LOC5572028/LOC5580055/LOC5565055/LOC5566642/LOC5577071/LOC5573418/LOC5565822/LOC5572872/LOC5572044/LOC5573937/LOC5575552/LOC5577362/LOC5578822/LOC5568196/LOC5563900/LOC5572366	16	BP
GO:0045069	regulation of viral genome replication	5/244	49/14144	0.00150616	0.0393362	0.0321822	LOC5574970/LOC5573418/LOC5570929/LOC5569184/LOC5571904	5	BP
GO:0040007	growth	18/244	475/14144	0.00152064	0.0394582	0.032282	LOC5572028/LOC5574970/LOC5578276/LOC5574115/LOC5574099/LOC5566289/LOC5576767/LOC5573418/LOC5564305/LOC5565863/LOC5576427/LOC5569518/LOC5575372/LOC5570234/LOC5576337/LOC110678282/LOC5573021/LOC5563900	18	BP
GO:0035114	imaginal disc-derived appendage morphogenesis	15/244	361/14144	0.00153481	0.0395706	0.032374	LOC5563768/LOC5575090/LOC5574115/LOC5576767/LOC5576036/LOC5565822/LOC5578843/LOC5575446/LOC5575573/LOC5569518/LOC5575372/LOC5567823/LOC5570800/LOC5563900/LOC5579530	15	BP
GO:0016050	vesicle organization	11/244	220/14144	0.00154614	0.0396087	0.0324052	LOC23687935/LOC5565055/LOC5578276/LOC5577071/LOC5564246/LOC5565822/LOC5570929/LOC5575372/LOC5564652/LOC5569005/LOC5578822	11	BP
GO:0007428	primary branching, open tracheal system	3/244	14/14144	0.00160356	0.0400826	0.0327928	LOC110678773/LOC5564305/LOC5579530	3	BP
GO:0097479	synaptic vesicle localization	8/244	127/14144	0.00160802	0.0400826	0.0327928	LOC5565055/LOC5577071/LOC5573548/LOC5564246/LOC5578852/LOC5575372/LOC5569005/LOC5578822	8	BP
GO:0023061	signal release	9/244	157/14144	0.00161601	0.0400826	0.0327928	LOC5565055/LOC5566136/LOC5573548/LOC5564246/LOC5578852/LOC5575372/LOC5569005/LOC5578822/LOC5579530	9	BP
GO:0042176	regulation of protein catabolic process	12/244	256/14144	0.00166002	0.0400826	0.0327928	LOC5569466/LOC5578219/LOC5578843/LOC5575900/LOC5569500/LOC5566806/LOC5564880/LOC5573574/LOC5572989/LOC5579530/LOC5573069/LOC5571026	12	BP
GO:0045428	regulation of nitric oxide biosynthetic process	4/244	30/14144	0.00166421	0.0400826	0.0327928	LOC5576204/LOC5566136/LOC5572044/LOC5575552	4	BP
GO:0098657	import into cell	15/244	364/14144	0.00166429	0.0400826	0.0327928	LOC5576880/LOC5565055/LOC5578276/LOC5577071/LOC5572044/LOC5575446/LOC5578157/LOC5576427/LOC5575372/LOC5573337/LOC5577675/LOC5563970/LOC5578822/LOC5577228/LOC5572366	15	BP
GO:0080135	regulation of cellular response to stress	17/244	442/14144	0.00174893	0.0415354	0.0339814	LOC5566642/LOC5576204/LOC5578219/LOC5573418/LOC5578843/LOC5572044/LOC5578157/LOC5569185/LOC5572791/LOC5575573/LOC5575552/LOC5580276/LOC5573574/LOC5568196/LOC5579530/LOC5571016/LOC5571026	17	BP
GO:0007626	locomotory behavior	14/244	329/14144	0.00175388	0.0415354	0.0339814	LOC5572028/LOC23687935/LOC23687659/LOC5574970/LOC5568680/LOC5565055/LOC5575090/LOC110680661/LOC5566136/LOC5579480/LOC5578843/LOC5568034/LOC5564182/LOC5567215	14	BP
GO:0048737	imaginal disc-derived appendage development	15/244	366/14144	0.0017556	0.0415354	0.0339814	LOC5563768/LOC5575090/LOC5574115/LOC5576767/LOC5576036/LOC5565822/LOC5578843/LOC5575446/LOC5575573/LOC5569518/LOC5575372/LOC5567823/LOC5570800/LOC5563900/LOC5579530	15	BP
GO:0010976	positive regulation of neuron projection development	12/244	258/14144	0.00177209	0.0416804	0.0341	LOC5576880/LOC5566289/LOC5578157/LOC5570234/LOC5580276/LOC5569005/LOC5578822/LOC5579530/LOC5573069/LOC5571016/LOC5572366/LOC5566859	12	BP
GO:0050776	regulation of immune response	16/244	405/14144	0.00181246	0.042382	0.034674	LOC5580055/LOC5576880/LOC110678773/LOC5574577/LOC5565822/LOC5575938/LOC5572044/LOC5578157/LOC5576427/LOC5575552/LOC5577362/LOC5569005/LOC5568196/LOC5579530/LOC5571016/LOC5571904	16	BP
GO:0019229	regulation of vasoconstriction	4/244	31/14144	0.00188518	0.0435758	0.0356508	LOC5572028/LOC5564087/LOC5571016/LOC5575195	4	BP
GO:0002684	positive regulation of immune system process	15/244	370/14144	0.00195081	0.0448352	0.0366811	LOC23687935/LOC5580055/LOC5576880/LOC110678773/LOC5574577/LOC5565822/LOC5575938/LOC5572044/LOC5578157/LOC5576427/LOC5575552/LOC5569005/LOC5568196/LOC5563900/LOC5579530	15	BP
GO:0009314	response to radiation	17/244	447/14144	0.00196889	0.0449936	0.0368107	LOC5572028/LOC23687935/LOC5575090/LOC5578219/LOC5579032/LOC5578852/LOC5580325/LOC5575103/LOC5563812/LOC5564182/LOC5573574/LOC5569005/LOC5578822/LOC5563900/LOC5579530/LOC5576764/LOC5571026	17	BP
GO:0060828	regulation of canonical Wnt signaling pathway	9/244	162/14144	0.00200466	0.0455522	0.0372677	LOC5569466/LOC5579206/LOC5576036/LOC5565863/LOC5578843/LOC5580325/LOC5568569/LOC110679441/LOC5573069	9	BP
GO:0007611	learning or memory	14/244	334/14144	0.0020167	0.0455682	0.0372808	LOC5572028/LOC23687935/LOC23687659/LOC5568680/LOC5565055/LOC5575090/LOC5574099/LOC5566289/LOC5579480/LOC5578822/LOC5576234/LOC5563900/LOC5579530/LOC5571016	14	BP
GO:0006898	receptor-mediated endocytosis	7/244	103/14144	0.00202903	0.0455907	0.0372992	LOC5565055/LOC5578276/LOC5577071/LOC5572044/LOC5576427/LOC5578822/LOC5572366	7	BP
GO:0031623	receptor internalization	4/244	32/14144	0.00212566	0.0472343	0.0386439	LOC5565055/LOC5577071/LOC5572044/LOC5578822	4	BP
GO:0007167	enzyme-linked receptor protein signaling pathway	17/244	451/14144	0.00216119	0.047499	0.0388604	LOC23687935/LOC5568535/LOC110678773/LOC5565080/LOC5577071/LOC5566289/LOC5573418/LOC5576036/LOC5578843/LOC5578157/LOC5576427/LOC5570234/LOC23687838/LOC5570800/LOC5579530/LOC5573069/LOC5571016	17	BP
GO:0048736	appendage development	17/244	452/14144	0.00221166	0.047759	0.0390732	LOC5563768/LOC5575090/LOC5574115/LOC5576767/LOC5576036/LOC5564305/LOC5565822/LOC5578843/LOC5575446/LOC5575573/LOC5569518/LOC5575372/LOC5567823/LOC5564652/LOC5570800/LOC5563900/LOC5579530	17	BP
GO:0071417	cellular response to organonitrogen compound	15/244	375/14144	0.00221999	0.047759	0.0390732	LOC5572028/LOC23687935/LOC5568535/LOC110678773/LOC5574099/LOC5566289/LOC5579480/LOC5572044/LOC5575552/LOC5570234/LOC5576337/LOC5573574/LOC5563900/LOC5571016/LOC5573216	15	BP
GO:0001505	regulation of neurotransmitter levels	13/244	302/14144	0.00229574	0.047759	0.0390732	LOC23687659/LOC5565055/LOC5576204/LOC5566136/LOC5573548/LOC5564246/LOC5578852/LOC5572044/LOC5575552/LOC5575372/LOC5569005/LOC5578822/LOC5579530	13	BP
GO:0051223	regulation of protein transport	15/244	377/14144	0.00233598	0.047759	0.0390732	LOC5572028/LOC5580055/LOC5565055/LOC5566642/LOC5577071/LOC5573418/LOC5565822/LOC5572872/LOC5572044/LOC5573937/LOC5575552/LOC5577362/LOC5578822/LOC5568196/LOC5563900	15	BP
GO:0071900	regulation of protein serine/threonine kinase activity	12/244	267/14144	0.00235622	0.047759	0.0390732	LOC5574099/LOC5579480/LOC5578843/LOC5575446/LOC5573937/LOC5575573/LOC5580276/LOC5570800/LOC5568196/LOC5579530/LOC5571016/LOC5576764	12	BP
GO:0008582	regulation of synaptic assembly at neuromuscular junction	8/244	135/14144	0.00236325	0.047759	0.0390732	LOC5579032/LOC5576036/LOC5568569/LOC5570234/LOC5580276/LOC5571026/LOC5574073/LOC5575195	8	BP
GO:0012501	programmed cell death	18/244	495/14144	0.00238506	0.047759	0.0390732	LOC5563768/LOC5574970/LOC5568284/LOC5579206/LOC5578219/LOC5573418/LOC5578843/LOC5569026/LOC5580325/LOC5572798/LOC5573937/LOC5575552/LOC5568196/LOC5579530/LOC5571016/LOC5572366/LOC5565339/LOC5567879	18	BP
GO:0042327	positive regulation of phosphorylation	18/244	495/14144	0.00238506	0.047759	0.0390732	LOC5575090/LOC5574577/LOC5566642/LOC5574099/LOC5579480/LOC5578843/LOC5572044/LOC5575446/LOC5573937/LOC5580276/LOC110679566/LOC5566952/LOC5570800/LOC5568196/LOC5563900/LOC5579530/LOC5571016/LOC5572366	18	BP
GO:0061024	membrane organization	18/244	495/14144	0.00238506	0.047759	0.0390732	LOC5565055/LOC5568284/LOC5577071/LOC5573548/LOC5564246/LOC5564305/LOC5565822/LOC5580325/LOC5570929/LOC110673977/LOC5565892/LOC5575372/LOC5569005/LOC5578822/LOC5568197/LOC5577228/LOC5573069/LOC5572366	18	BP
GO:0006904	vesicle docking involved in exocytosis	4/244	33/14144	0.00238651	0.047759	0.0390732	LOC5565055/LOC5564246/LOC5578852/LOC5569005	4	BP
GO:0071346	cellular response to interferon-gamma	4/244	33/14144	0.00238651	0.047759	0.0390732	LOC5566289/LOC5569277/LOC5575552/LOC5569005	4	BP
GO:0072583	clathrin-dependent endocytosis	4/244	33/14144	0.00238651	0.047759	0.0390732	LOC5578276/LOC5577071/LOC5578822/LOC5572366	4	BP
GO:1903431	positive regulation of cell maturation	4/244	33/14144	0.00238651	0.047759	0.0390732	LOC5565087/LOC5579480/LOC110676235/LOC5563900	4	BP
GO:0002757	immune response-activating signal transduction	7/244	106/14144	0.00238959	0.047759	0.0390732	LOC5580055/LOC5576880/LOC110678773/LOC5572044/LOC5578157/LOC5576427/LOC5579530	7	BP
GO:0051036	regulation of endosome size	3/244	16/14144	0.00240493	0.047759	0.0390732	LOC5578276/LOC5565822/LOC5574667	3	BP
GO:0016079	synaptic vesicle exocytosis	6/244	79/14144	0.00241051	0.047759	0.0390732	LOC5565055/LOC5573548/LOC5564246/LOC5578852/LOC5575372/LOC5569005	6	BP
GO:0008285	negative regulation of cell population proliferation	16/244	417/14144	0.00242999	0.0479088	0.0391958	LOC5574970/LOC5575090/LOC5574577/LOC5579206/LOC5576204/LOC5578219/LOC5574099/LOC5569026/LOC5571140/LOC5578157/LOC5580325/LOC5573937/LOC5575552/LOC5576337/LOC5579530/LOC5571904	16	BP
GO:0030177	positive regulation of Wnt signaling pathway	7/244	107/14144	0.00252013	0.0491056	0.0401748	LOC5579206/LOC5578843/LOC5580325/LOC5568569/LOC5567823/LOC110679441/LOC5573069	7	BP
GO:1905879	regulation of oogenesis	6/244	80/14144	0.00256912	0.0496779	0.0406431	LOC5565087/LOC5574099/LOC5579480/LOC110676235/LOC5569005/LOC5563900	6	BP
GO:1901652	response to peptide	14/244	344/14144	0.00264085	0.0507185	0.0414944	LOC23687935/LOC5568535/LOC110678773/LOC5574099/LOC5566289/LOC5579480/LOC5572044/LOC5575552/LOC5570234/LOC5576337/LOC5573574/LOC5563900/LOC5579530/LOC5571016	14	BP
GO:0044089	positive regulation of cellular component biogenesis	15/244	382/14144	0.00264816	0.0507185	0.0414944	LOC23687935/LOC5578219/LOC5579032/LOC5566289/LOC5576036/LOC110676235/LOC5572044/LOC5578157/LOC5576427/LOC5570234/LOC5578822/LOC5579530/LOC5572366/LOC5576764/LOC5571026	15	BP
GO:0051963	regulation of synapse assembly	9/244	170/14144	0.00277843	0.0528721	0.0432563	LOC5565055/LOC5579032/LOC5576036/LOC5568569/LOC5570234/LOC5580276/LOC5571026/LOC5574073/LOC5575195	9	BP
GO:0051650	establishment of vesicle localization	10/244	203/14144	0.00278689	0.0528721	0.0432563	LOC5565055/LOC5577071/LOC5573548/LOC5564246/LOC5578852/LOC5570929/LOC5575372/LOC5569005/LOC5578822/LOC5566859	10	BP
GO:0048707	instar larval or pupal morphogenesis	17/244	463/14144	0.00283509	0.0529536	0.043323	LOC5563768/LOC5575090/LOC5574115/LOC5576767/LOC5576036/LOC5565822/LOC5578843/LOC5575446/LOC5575573/LOC5569518/LOC5568569/LOC5575372/LOC5567823/LOC5564880/LOC5570800/LOC5563900/LOC5579530	17	BP
GO:0003091	renal water homeostasis	3/244	17/14144	0.00288335	0.0529536	0.043323	LOC5574099/LOC5579480/LOC5563900	3	BP
GO:0007527	adult somatic muscle development	3/244	17/14144	0.00288335	0.0529536	0.043323	LOC5580055/LOC5568569/LOC5579103	3	BP
GO:0010940	positive regulation of necrotic cell death	3/244	17/14144	0.00288335	0.0529536	0.043323	LOC5568284/LOC5577071/LOC5578822	3	BP
GO:0070306	lens fiber cell differentiation	3/244	17/14144	0.00288335	0.0529536	0.043323	LOC5568680/LOC5570929/LOC5564880	3	BP
GO:0007179	transforming growth factor beta receptor signaling pathway	5/244	57/14144	0.00295845	0.0536143	0.0438636	LOC23687935/LOC5576036/LOC5578843/LOC23687838/LOC5573069	5	BP
GO:0034121	regulation of toll-like receptor signaling pathway	4/244	35/14144	0.00297265	0.0536143	0.0438636	LOC110678773/LOC5574577/LOC5572044/LOC5568196	4	BP
GO:0048278	vesicle docking	4/244	35/14144	0.00297265	0.0536143	0.0438636	LOC5565055/LOC5564246/LOC5578852/LOC5569005	4	BP
GO:0001934	positive regulation of protein phosphorylation	17/244	466/14144	0.0030285	0.0543779	0.0444883	LOC5575090/LOC5574577/LOC5566642/LOC5574099/LOC5579480/LOC5578843/LOC5572044/LOC5575446/LOC5573937/LOC5580276/LOC110679566/LOC5566952/LOC5570800/LOC5568196/LOC5563900/LOC5579530/LOC5571016	17	BP
GO:0031032	actomyosin structure organization	8/244	141/14144	0.00309338	0.0548087	0.0448407	LOC5568680/LOC5566136/LOC5574099/LOC110676235/LOC5576427/LOC5578032/LOC5579103/LOC5575195	8	BP
GO:1903320	regulation of protein modification by small protein conjugation or removal	9/244	173/14144	0.0031231	0.0549327	0.0449422	LOC5574577/LOC5566642/LOC5576036/LOC5565822/LOC5566806/LOC5568418/LOC5564880/LOC5570014/LOC5568196	9	BP
GO:0035107	appendage morphogenesis	16/244	428/14144	0.00314136	0.0549327	0.0449422	LOC5563768/LOC5575090/LOC5574115/LOC5576767/LOC5576036/LOC5564305/LOC5565822/LOC5578843/LOC5575446/LOC5575573/LOC5569518/LOC5575372/LOC5567823/LOC5570800/LOC5563900/LOC5579530	16	BP
GO:0060627	regulation of vesicle-mediated transport	16/244	428/14144	0.00314136	0.0549327	0.0449422	LOC23687659/LOC5578276/LOC5577071/LOC5565822/LOC5572044/LOC5575446/LOC5570929/LOC110673977/LOC5576427/LOC5575372/LOC5573337/LOC110678282/LOC5569005/LOC5578822/LOC5579530/LOC5572366	16	BP
GO:0050890	cognition	14/244	351/14144	0.00316626	0.0551286	0.0451025	LOC5572028/LOC23687935/LOC23687659/LOC5568680/LOC5565055/LOC5575090/LOC5574099/LOC5566289/LOC5579480/LOC5578822/LOC5576234/LOC5563900/LOC5579530/LOC5571016	14	BP
GO:0030162	regulation of proteolysis	16/244	429/14144	0.00321379	0.0557149	0.0455821	LOC5569466/LOC23687659/LOC5576891/LOC5566642/LOC5575938/LOC5578843/LOC5575900/LOC5566806/LOC5573574/LOC5578822/LOC5572989/LOC5568196/LOC5577228/LOC5579530/LOC5573069/LOC5572367	16	BP
GO:0007584	response to nutrient	9/244	174/14144	0.0032452	0.0560179	0.0458301	LOC5572028/LOC23687935/LOC5568897/LOC5566289/LOC5575931/LOC5572044/LOC5575552/LOC5576337/LOC5573216	9	BP
GO:0061515	myeloid cell development	4/244	36/14144	0.00329958	0.056472	0.0462015	LOC5568680/LOC5575090/LOC5566477/LOC5576427	4	BP
GO:0097191	extrinsic apoptotic signaling pathway	4/244	36/14144	0.00329958	0.056472	0.0462015	LOC5578843/LOC5572798/LOC5573937/LOC5579530	4	BP
GO:0045948	positive regulation of translational initiation	3/244	18/14144	0.0034163	0.0564778	0.0462063	LOC5566289/LOC5578157/LOC5576337	3	BP
GO:0070534	protein K63-linked ubiquitination	3/244	18/14144	0.0034163	0.0564778	0.0462063	LOC5574577/LOC5573574/LOC5568196	3	BP
GO:1903861	positive regulation of dendrite extension	3/244	18/14144	0.0034163	0.0564778	0.0462063	LOC5578822/LOC5573069/LOC5572366	3	BP
GO:0030111	regulation of Wnt signaling pathway	10/244	209/14144	0.00343341	0.0564778	0.0462063	LOC5569466/LOC5579206/LOC5576036/LOC5565863/LOC5578843/LOC5580325/LOC5568569/LOC5567823/LOC110679441/LOC5573069	10	BP
GO:0035821	modulation of process of another organism	5/244	59/14144	0.00344035	0.0564778	0.0462063	LOC5578843/LOC5570929/LOC5569184/LOC5575103/LOC5576337	5	BP
GO:0048512	circadian behavior	6/244	85/14144	0.00348248	0.0568375	0.0465006	LOC23687935/LOC23687659/LOC5574970/LOC110680661/LOC5579480/LOC5564182	6	BP
GO:0040014	regulation of multicellular organism growth	8/244	144/14144	0.00351878	0.0568375	0.0465006	LOC23687935/LOC5566289/LOC5565650/LOC5565822/LOC5575446/LOC5569185/LOC5563900/LOC5579530	8	BP
GO:0099504	synaptic vesicle cycle	8/244	144/14144	0.00351878	0.0568375	0.0465006	LOC5565055/LOC5577071/LOC5573548/LOC5564246/LOC5578852/LOC5575372/LOC5569005/LOC5578822	8	BP
GO:1904396	regulation of neuromuscular junction development	8/244	144/14144	0.00351878	0.0568375	0.0465006	LOC5579032/LOC5576036/LOC5568569/LOC5570234/LOC5580276/LOC5571026/LOC5574073/LOC5575195	8	BP
GO:0061025	membrane fusion	7/244	114/14144	0.00359402	0.0575903	0.0471164	LOC5565055/LOC5573548/LOC5564246/LOC5565822/LOC110673977/LOC5575372/LOC5569005	7	BP
GO:0071560	cellular response to transforming growth factor beta stimulus	6/244	86/14144	0.00369085	0.0586743	0.0480033	LOC23687935/LOC5576036/LOC5578843/LOC5575552/LOC23687838/LOC5573069	6	BP
GO:0043549	regulation of kinase activity	17/244	477/14144	0.00383409	0.0607115	0.04967	LOC5574970/LOC5568535/LOC110678773/LOC5574099/LOC5579480/LOC5578843/LOC5575446/LOC5578157/LOC5573937/LOC5575573/LOC5580276/LOC5570800/LOC5568196/LOC5579530/LOC5571016/LOC5572366/LOC5576764	17	BP
GO:0010256	endomembrane system organization	13/244	321/14144	0.00386991	0.0610384	0.0499374	LOC23687935/LOC5565652/LOC5564246/LOC5564305/LOC5569277/LOC5580325/LOC5570929/LOC5576427/LOC5565892/LOC5564652/LOC5568197/LOC5572366/LOC110678484	13	BP
GO:0000151	ubiquitin ligase complex	22/244	193/14144	2.26894e-12	1.82513e-09	1.4932e-09	LOC23687659/LOC5576304/LOC5576891/LOC5566642/LOC5578219/LOC5577467/LOC5570383/LOC5569500/LOC5569184/LOC5569185/LOC5578032/LOC5566806/LOC5567978/LOC5568418/LOC5564880/LOC5573574/LOC5570014/LOC5575480/LOC5573069/LOC5572367/LOC5571026/LOC5574073	22	CC
GO:0031461	cullin-RING ubiquitin ligase complex	16/244	118/14144	1.83353e-10	7.37444e-08	6.03326e-08	LOC23687659/LOC5576304/LOC5576891/LOC5566642/LOC5578219/LOC5577467/LOC5570383/LOC5569500/LOC5569184/LOC5569185/LOC5567978/LOC5564880/LOC5575480/LOC5572367/LOC5571026/LOC5574073	16	CC
GO:0019005	SCF ubiquitin ligase complex	11/244	55/14144	1.97052e-09	6.45885e-07	5.28419e-07	LOC23687659/LOC5576891/LOC5566642/LOC5577467/LOC5570383/LOC5569500/LOC5569184/LOC5567978/LOC5575480/LOC5572367/LOC5571026	11	CC
GO:0098793	presynapse	18/244	316/14144	9.56305e-06	0.00124073	0.00101508	LOC5572028/LOC5565055/LOC5577071/LOC5566289/LOC5565652/LOC5564246/LOC5578852/LOC5569185/LOC110673977/LOC5575372/LOC5564652/LOC5571059/LOC5569005/LOC5578822/LOC5568197/LOC5572366/LOC5580215/LOC5566859	18	CC
GO:0098791	Golgi apparatus subcompartment	19/244	357/14144	1.4125e-05	0.00171576	0.00140372	LOC5565055/LOC5567412/LOC5578540/LOC5574115/LOC5565652/LOC5565650/LOC5564246/LOC5573302/LOC5569277/LOC5578895/LOC5575446/LOC5570929/LOC5567855/LOC5563812/LOC5564652/LOC5571059/LOC5563900/LOC5577228/LOC5574073	19	CC
GO:0008021	synaptic vesicle	11/244	157/14144	8.78581e-05	0.00751841	0.00615105	LOC5565055/LOC5577071/LOC5564246/LOC5569185/LOC110673977/LOC5564652/LOC5571059/LOC5578822/LOC5572366/LOC5580215/LOC5566859	11	CC
GO:0005741	mitochondrial outer membrane	9/244	111/14144	0.000127896	0.010288	0.00841691	LOC5577017/LOC5568284/LOC5579206/LOC5566289/LOC5573302/LOC5569185/LOC5576427/LOC5575552/LOC5579530	9	CC
GO:0070382	exocytic vesicle	11/244	167/14144	0.000152332	0.01156	0.0094576	LOC5565055/LOC5577071/LOC5564246/LOC5569185/LOC110673977/LOC5564652/LOC5571059/LOC5578822/LOC5572366/LOC5580215/LOC5566859	11	CC
GO:0000139	Golgi membrane	14/244	258/14144	0.000158606	0.0118132	0.00966479	LOC5567412/LOC5578540/LOC5574115/LOC5565652/LOC5565650/LOC5564246/LOC5573302/LOC5569277/LOC5578895/LOC5575446/LOC5570929/LOC5567855/LOC5563812/LOC5563900	14	CC
GO:0098794	postsynapse	14/244	272/14144	0.00027368	0.0157249	0.012865	LOC5572028/LOC5565055/LOC5568284/LOC5565652/LOC5579480/LOC5578157/LOC110673977/LOC5573337/LOC5563970/LOC5569005/LOC5578822/LOC5571016/LOC5571026/LOC5575195	14	CC
GO:0005768	endosome	19/244	459/14144	0.000391205	0.0201721	0.0165035	LOC5565055/LOC5578276/LOC5577071/LOC5564246/LOC5565822/LOC5578852/LOC5569277/LOC110673977/LOC5576427/LOC5573337/LOC5564652/LOC5577675/LOC5575807/LOC5578822/LOC5563900/LOC5577228/LOC5571016/LOC5572366/LOC5568712	19	CC
GO:0055120	striated muscle dense body	5/244	37/14144	0.000407216	0.02022	0.0165426	LOC5566136/LOC5568127/LOC5569185/LOC5569518/LOC5580215	5	CC
GO:0150034	distal axon	14/244	288/14144	0.000486911	0.0225098	0.018416	LOC5572028/LOC5568680/LOC5565055/LOC5577071/LOC5565652/LOC5564246/LOC5578852/LOC5580325/LOC5573937/LOC5565892/LOC5575372/LOC5569005/LOC5578822/LOC5566859	14	CC
GO:0030139	endocytic vesicle	9/244	134/14144	0.00052435	0.0236959	0.0193864	LOC5578276/LOC5577071/LOC5564246/LOC5565822/LOC5569277/LOC5572044/LOC110673977/LOC5569005/LOC5578822	9	CC
GO:0042734	presynaptic membrane	6/244	62/14144	0.000679561	0.0270613	0.0221397	LOC5572028/LOC5565055/LOC110673977/LOC5564652/LOC5569005/LOC5578822	6	CC
GO:0098797	plasma membrane protein complex	12/244	232/14144	0.000711658	0.0276155	0.0225931	LOC5572028/LOC5565055/LOC5580164/LOC5566136/LOC5577071/LOC5569518/LOC5563970/LOC5578822/LOC5568196/LOC5563900/LOC5571016/LOC5575195	12	CC
GO:0031968	organelle outer membrane	9/244	144/14144	0.00088089	0.0302815	0.0247743	LOC5577017/LOC5568284/LOC5579206/LOC5566289/LOC5573302/LOC5569185/LOC5576427/LOC5575552/LOC5579530	9	CC
GO:0019867	outer membrane	9/244	146/14144	0.000971631	0.032032	0.0262064	LOC5577017/LOC5568284/LOC5579206/LOC5566289/LOC5573302/LOC5569185/LOC5576427/LOC5575552/LOC5579530	9	CC
GO:0090575	RNA polymerase II transcription regulator complex	8/244	119/14144	0.00105811	0.03299	0.0269902	LOC23687935/LOC5575090/LOC5578843/LOC5567823/LOC110679441/LOC5576337/LOC5568668/LOC5576764	8	CC
GO:0043679	axon terminus	9/244	150/14144	0.00117589	0.0350328	0.0286614	LOC5572028/LOC5565055/LOC5577071/LOC5565652/LOC5564246/LOC5578852/LOC5575372/LOC5569005/LOC5578822	9	CC
GO:0030666	endocytic vesicle membrane	5/244	47/14144	0.00124589	0.0357926	0.029283	LOC5578276/LOC5577071/LOC5572044/LOC110673977/LOC5578822	5	CC
GO:0048471	perinuclear region of cytoplasm	18/244	468/14144	0.00128913	0.0360061	0.0294578	LOC5572028/LOC5565055/LOC5572782/LOC5566136/LOC5566289/LOC5565652/LOC5574900/LOC5579480/LOC5564246/LOC5568034/LOC110673977/LOC5573937/LOC5573337/LOC5566952/LOC5569005/LOC5564087/LOC5568196/LOC5563900	18	CC
GO:0097060	synaptic membrane	9/244	155/14144	0.00147862	0.0388737	0.0318038	LOC5572028/LOC5565055/LOC110673977/LOC5564652/LOC5563970/LOC5569005/LOC5578822/LOC5571016/LOC5575195	9	CC
GO:0044306	neuron projection terminus	9/244	157/14144	0.00161601	0.0400826	0.0327928	LOC5572028/LOC5565055/LOC5577071/LOC5565652/LOC5564246/LOC5578852/LOC5575372/LOC5569005/LOC5578822	9	CC
GO:0030054	cell junction	15/244	364/14144	0.00166429	0.0400826	0.0327928	LOC5572028/LOC5568127/LOC5576767/LOC5564305/LOC110676235/LOC5569026/LOC5568034/LOC5575446/LOC5578157/LOC5576427/LOC5578032/LOC5575573/LOC5569518/LOC5566176/LOC5579103	15	CC
GO:0031201	SNARE complex	4/244	32/14144	0.00212566	0.0472343	0.0386439	LOC5565055/LOC5573548/LOC5564246/LOC5575372	4	CC
GO:0030133	transport vesicle	11/244	230/14144	0.00219481	0.047759	0.0390732	LOC5565055/LOC5577071/LOC5564246/LOC5569185/LOC110673977/LOC5564652/LOC5571059/LOC5578822/LOC5572366/LOC5580215/LOC5566859	11	CC
GO:0005802	trans-Golgi network	8/244	134/14144	0.00225601	0.047759	0.0390732	LOC5565055/LOC5564246/LOC5569277/LOC5564652/LOC5571059/LOC5563900/LOC5577228/LOC5574073	8	CC
GO:0008287	protein serine/threonine phosphatase complex	4/244	35/14144	0.00297265	0.0536143	0.0438636	LOC5579206/LOC5565080/LOC5578157/LOC5580325	4	CC
GO:0043195	terminal bouton	7/244	113/14144	0.00342241	0.0564778	0.0462063	LOC5565055/LOC5577071/LOC5565652/LOC5564246/LOC5575372/LOC5569005/LOC5578822	7	CC
GO:1903293	phosphatase complex	4/244	37/14144	0.00365017	0.0582579	0.0476627	LOC5579206/LOC5565080/LOC5578157/LOC5580325	4	CC
GO:0004842	ubiquitin-protein transferase activity	16/244	208/14144	6.4393e-07	0.00013631	0.000111519	LOC5577017/LOC5574577/LOC5568127/LOC5565822/LOC5570383/LOC5571140/LOC5569500/LOC5569184/LOC5566806/LOC5564880/LOC5573574/LOC5570014/LOC5575480/LOC5568196/LOC5573069/LOC5574073	16	MF
GO:0019787	ubiquitin-like protein transferase activity	16/244	218/14144	1.20423e-06	0.000242171	0.000198127	LOC5577017/LOC5574577/LOC5568127/LOC5565822/LOC5570383/LOC5571140/LOC5569500/LOC5569184/LOC5566806/LOC5564880/LOC5573574/LOC5570014/LOC5575480/LOC5568196/LOC5573069/LOC5574073	16	MF
GO:0019904	protein domain specific binding	23/244	499/14144	1.81913e-05	0.00209044	0.00171025	LOC5572028/LOC5580055/LOC5565055/LOC5568535/LOC5566136/LOC5579032/LOC5574099/LOC5577071/LOC5566289/LOC5579480/LOC5573418/LOC5576036/LOC5578157/LOC110673977/LOC5576427/LOC5576337/LOC5571059/LOC5573574/LOC5569005/LOC5578822/LOC5563900/LOC5571016/LOC5575195	23	MF
GO:0019905	syntaxin binding	6/244	49/14144	0.000186268	0.0126978	0.0103885	LOC5565055/LOC5573548/LOC5564246/LOC5575372/LOC5573337/LOC5569005	6	MF
GO:0000149	SNARE binding	7/244	76/14144	0.000331424	0.0185137	0.0151466	LOC5565055/LOC5573548/LOC5564246/LOC5575372/LOC5573337/LOC5569005/LOC5578822	7	MF
GO:0003924	GTPase activity	9/244	127/14144	0.000353486	0.0187069	0.0153047	LOC5578276/LOC5565652/LOC5574454/LOC5569277/LOC5572038/LOC5570234/LOC5573337/LOC5563900/LOC110678484	9	MF
GO:0016773	phosphotransferase activity, alcohol group as acceptor	16/244	355/14144	0.00045199	0.0218791	0.0179	LOC5569466/LOC5563768/LOC110678773/LOC5565264/LOC5574577/LOC5566289/LOC5576036/LOC5565863/LOC5578843/LOC5572668/LOC5580276/LOC5564652/LOC5570800/LOC5578339/LOC5579530/LOC5571016	16	MF
GO:0050998	nitric-oxide synthase binding	3/244	10/14144	0.000556359	0.0243226	0.0198991	LOC5566136/LOC5575552/LOC5575195	3	MF
GO:0031625	ubiquitin protein ligase binding	11/244	202/14144	0.000774079	0.0278382	0.0227753	LOC23687659/LOC5576891/LOC5566642/LOC5578219/LOC5574099/LOC5579480/LOC5576036/LOC5573574/LOC5570014/LOC5568196/LOC5572367	11	MF
GO:0044389	ubiquitin-like protein ligase binding	11/244	212/14144	0.00114862	0.034735	0.0284178	LOC23687659/LOC5576891/LOC5566642/LOC5578219/LOC5574099/LOC5579480/LOC5576036/LOC5573574/LOC5570014/LOC5568196/LOC5572367	11	MF
GO:0004672	protein kinase activity	13/244	281/14144	0.00121127	0.0357926	0.029283	LOC5569466/LOC5563768/LOC5565264/LOC5574577/LOC5566289/LOC5576036/LOC5565863/LOC5578843/LOC5580276/LOC5570800/LOC5578339/LOC5579530/LOC5571016	13	MF
GO:0051018	protein kinase A binding	4/244	28/14144	0.00127738	0.0359275	0.0293934	LOC5574099/LOC5579480/LOC5576427/LOC5567855	4	MF
GO:0016301	kinase activity	16/244	393/14144	0.00133241	0.0364555	0.0298254	LOC5569466/LOC5563768/LOC110678773/LOC5565264/LOC5574577/LOC5566289/LOC5576036/LOC5565863/LOC5578843/LOC5572668/LOC5580276/LOC5564652/LOC5570800/LOC5578339/LOC5579530/LOC5571016	16	MF
GO:0051020	GTPase binding	15/244	364/14144	0.00166429	0.0400826	0.0327928	LOC5577017/LOC5580055/LOC5568284/LOC5565080/LOC5565822/LOC5578852/LOC5575446/LOC5570929/LOC110673977/LOC5573937/LOC5578822/LOC5577228/LOC5579530/LOC5571016/LOC5566859	15	MF
GO:0019003	GDP binding	4/244	31/14144	0.00188518	0.0435758	0.0356508	LOC5565652/LOC5570234/LOC5573337/LOC110678484	4	MF
GO:0004860	protein kinase inhibitor activity	5/244	53/14144	0.00214369	0.0473732	0.0387576	LOC5568535/LOC5574099/LOC5579480/LOC5578157/LOC5573937	5	MF
GO:0032555	purine ribonucleotide binding	15/244	377/14144	0.00233598	0.047759	0.0390732	LOC5563768/LOC5572782/LOC5574099/LOC5566289/LOC5565652/LOC5579480/LOC5576036/LOC5572038/LOC5572798/LOC5570234/LOC5573337/LOC5564652/LOC5563900/LOC5579530/LOC110678484	15	MF
GO:0031434	mitogen-activated protein kinase kinase binding	3/244	16/14144	0.00240493	0.047759	0.0390732	LOC5570800/LOC5579530/LOC5571016	3	MF
GO:0019210	kinase inhibitor activity	5/244	55/14144	0.00252731	0.0491056	0.0401748	LOC5568535/LOC5574099/LOC5579480/LOC5578157/LOC5573937	5	MF
GO:0017076	purine nucleotide binding	15/244	388/14144	0.00306761	0.0548087	0.0448407	LOC5563768/LOC5572782/LOC5574099/LOC5566289/LOC5565652/LOC5579480/LOC5576036/LOC5572038/LOC5572798/LOC5570234/LOC5573337/LOC5564652/LOC5563900/LOC5579530/LOC110678484	15	MF
GO:0032553	ribonucleotide binding	15/244	392/14144	0.00337658	0.0564778	0.0462063	LOC5563768/LOC5572782/LOC5574099/LOC5566289/LOC5565652/LOC5579480/LOC5576036/LOC5572038/LOC5572798/LOC5570234/LOC5573337/LOC5564652/LOC5563900/LOC5579530/LOC110678484	15	MF
GO:0004674	protein serine/threonine kinase activity	10/244	209/14144	0.00343341	0.0564778	0.0462063	LOC5569466/LOC5563768/LOC5565264/LOC5574577/LOC5566289/LOC5576036/LOC5565863/LOC5578843/LOC5580276/LOC5579530	10	MF

## Sheet: Pupae-salmon
ID	Description	GeneRatio	BgRatio	pvalue	p.adjust	qvalue	geneID	Count	ONTOLOGY
GO:1901605	alpha-amino acid metabolic process	18/205	170/14144	4.71998e-11	1.31593e-07	1.23316e-07	LOC5570649/LOC5572547/LOC5565274/LOC5567076/LOC5576532/LOC5575604/LOC23687449/LOC5575366/LOC5573715/LOC5575654/LOC5578315/LOC5573091/LOC5564528/LOC5568558/LOC5570136/LOC5563577/LOC5576784/LOC5568202	18	BP
GO:0006520	cellular amino acid metabolic process	20/205	246/14144	4.61674e-10	6.43574e-07	6.03093e-07	LOC5570649/LOC5572547/LOC5565274/LOC5567076/LOC5567506/LOC5576532/LOC5575604/LOC23687449/LOC5575366/LOC5573715/LOC5575654/LOC5578315/LOC5573103/LOC5573091/LOC5564528/LOC5568558/LOC5570136/LOC5563577/LOC5576784/LOC5568202	20	BP
GO:0016054	organic acid catabolic process	16/205	217/14144	1.07227e-07	3.32165e-05	3.11271e-05	LOC5570649/LOC5567076/LOC5576532/LOC5575604/LOC23687449/LOC5573715/LOC23687491/LOC5575933/LOC5575654/LOC5574470/LOC5571144/LOC5578315/LOC5573091/LOC5575181/LOC5566981/LOC5568202	16	BP
GO:0046395	carboxylic acid catabolic process	16/205	217/14144	1.07227e-07	3.32165e-05	3.11271e-05	LOC5570649/LOC5567076/LOC5576532/LOC5575604/LOC23687449/LOC5573715/LOC23687491/LOC5575933/LOC5575654/LOC5574470/LOC5571144/LOC5578315/LOC5573091/LOC5575181/LOC5566981/LOC5568202	16	BP
GO:0006766	vitamin metabolic process	10/205	80/14144	2.23783e-07	6.23908e-05	5.84663e-05	LOC5574649/LOC5572209/LOC5573715/LOC5573295/LOC5573091/LOC5571543/LOC5564528/LOC5570136/LOC5576784/LOC5567358	10	BP
GO:0044282	small molecule catabolic process	17/205	296/14144	1.47361e-06	0.000373494	0.00035	LOC5570649/LOC5567076/LOC5576532/LOC5575604/LOC23687449/LOC5573715/LOC23687491/LOC5575933/LOC5575654/LOC5574470/LOC5571144/LOC5578315/LOC5573103/LOC5573091/LOC5575181/LOC5566981/LOC5568202	17	BP
GO:1901606	alpha-amino acid catabolic process	9/205	78/14144	1.81934e-06	0.000422694	0.000396106	LOC5570649/LOC5567076/LOC5576532/LOC5575604/LOC23687449/LOC5575654/LOC5578315/LOC5573091/LOC5568202	9	BP
GO:0008652	cellular amino acid biosynthetic process	8/205	61/14144	2.58911e-06	0.000515603	0.000483171	LOC5570649/LOC5572547/LOC5565274/LOC5567076/LOC5576532/LOC23687449/LOC5573103/LOC5576784	8	BP
GO:0006805	xenobiotic metabolic process	11/205	131/14144	3.15393e-06	0.00058621	0.000549337	LOC5568408/LOC110674119/LOC5563935/LOC5573284/LOC23687491/LOC5575933/LOC5574470/LOC5572427/LOC5571543/LOC5571539/LOC5564528	11	BP
GO:0006767	water-soluble vitamin metabolic process	8/205	64/14144	3.74946e-06	0.000653344	0.000612248	LOC5572209/LOC5573715/LOC5573295/LOC5573091/LOC5564528/LOC5570136/LOC5576784/LOC5567358	8	BP
GO:0009063	cellular amino acid catabolic process	9/205	89/14144	5.52732e-06	0.00090648	0.000849461	LOC5570649/LOC5567076/LOC5576532/LOC5575604/LOC23687449/LOC5575654/LOC5578315/LOC5573091/LOC5568202	9	BP
GO:0071466	cellular response to xenobiotic stimulus	12/205	168/14144	6.08307e-06	0.000942201	0.000882935	LOC5568408/LOC5565274/LOC110674119/LOC5563935/LOC5573284/LOC23687491/LOC5575933/LOC5574470/LOC5572427/LOC5571543/LOC5571539/LOC5564528	12	BP
GO:0009072	aromatic amino acid family metabolic process	6/205	33/14144	6.88483e-06	0.00101026	0.000946711	LOC5575604/LOC23687449/LOC5575366/LOC5575654/LOC5578315/LOC5564528	6	BP
GO:0032787	monocarboxylic acid metabolic process	18/205	376/14144	9.30105e-06	0.00129657	0.00121501	LOC110674119/LOC5563935/LOC5573715/LOC5573284/LOC23687491/LOC5575933/LOC5574470/LOC5571144/LOC5573091/LOC5575181/LOC5572427/LOC5571543/LOC5571539/LOC5566981/LOC5567262/LOC5568202/LOC5569780/LOC5567358	18	BP
GO:0044283	small molecule biosynthetic process	19/205	415/14144	9.82878e-06	0.00130489	0.00122281	LOC5574649/LOC5570649/LOC5572547/LOC5565274/LOC5567076/LOC5576532/LOC23687449/LOC5572209/LOC5573715/LOC23687491/LOC5574470/LOC5573103/LOC5571543/LOC5566981/LOC5564528/LOC5569520/LOC5580280/LOC5576784/LOC5568202	19	BP
GO:0006559	L-phenylalanine catabolic process	4/205	11/14144	1.30592e-05	0.001583	0.00148343	LOC5575604/LOC23687449/LOC5575654/LOC5578315	4	BP
GO:1902222	erythrose 4-phosphate/phosphoenolpyruvate family amino acid catabolic process	4/205	11/14144	1.30592e-05	0.001583	0.00148343	LOC5575604/LOC23687449/LOC5575654/LOC5578315	4	BP
GO:0016999	antibiotic metabolic process	10/205	126/14144	1.46935e-05	0.00170689	0.00159953	LOC5572378/LOC5566495/LOC110674119/LOC5563935/LOC5573715/LOC5573284/LOC5575933/LOC5572427/LOC5571539/LOC5569520	10	BP
GO:0010565	regulation of cellular ketone metabolic process	9/205	101/14144	1.56347e-05	0.00171122	0.00160358	LOC5572378/LOC5575988/LOC5575604/LOC5563935/LOC5571685/LOC5573284/LOC5572427/LOC5573949/LOC5569135	9	BP
GO:0006570	tyrosine metabolic process	5/205	23/14144	1.6572e-05	0.00171122	0.00160358	LOC5575604/LOC23687449/LOC5575366/LOC5575654/LOC5578315	5	BP
GO:0006558	L-phenylalanine metabolic process	4/205	12/14144	1.93666e-05	0.00186187	0.00174476	LOC5575604/LOC23687449/LOC5575654/LOC5578315	4	BP
GO:1902221	erythrose 4-phosphate/phosphoenolpyruvate family amino acid metabolic process	4/205	12/14144	1.93666e-05	0.00186187	0.00174476	LOC5575604/LOC23687449/LOC5575654/LOC5578315	4	BP
GO:0016042	lipid catabolic process	13/205	221/14144	2.04007e-05	0.00189591	0.00177665	LOC5564068/LOC5563935/LOC5573284/LOC23687491/LOC5575933/LOC5574470/LOC5564200/LOC5571144/LOC5575181/LOC5572427/LOC5571543/LOC5566981/LOC5568202	13	BP
GO:0043648	dicarboxylic acid metabolic process	8/205	81/14144	2.20755e-05	0.00198537	0.00186049	LOC5572547/LOC5565274/LOC5576532/LOC5573715/LOC5569520/LOC5570136/LOC5576784/LOC5567262	8	BP
GO:0009074	aromatic amino acid family catabolic process	4/205	14/14144	3.82812e-05	0.00333525	0.00312546	LOC5575604/LOC23687449/LOC5575654/LOC5578315	4	BP
GO:0016053	organic acid biosynthetic process	12/205	206/14144	4.69007e-05	0.00384586	0.00360395	LOC5570649/LOC5572547/LOC5565274/LOC5567076/LOC5576532/LOC23687449/LOC5573715/LOC5573103/LOC5571543/LOC5566981/LOC5576784/LOC5568202	12	BP
GO:0046394	carboxylic acid biosynthetic process	12/205	206/14144	4.69007e-05	0.00384586	0.00360395	LOC5570649/LOC5572547/LOC5565274/LOC5567076/LOC5576532/LOC23687449/LOC5573715/LOC5573103/LOC5571543/LOC5566981/LOC5576784/LOC5568202	12	BP
GO:0009064	glutamine family amino acid metabolic process	6/205	46/14144	4.97792e-05	0.00385512	0.00361263	LOC5565274/LOC5576532/LOC5573715/LOC5575654/LOC5564528/LOC5570136	6	BP
GO:1901607	alpha-amino acid biosynthetic process	6/205	49/14144	7.16805e-05	0.00540123	0.00506148	LOC5570649/LOC5565274/LOC5567076/LOC5576532/LOC23687449/LOC5576784	6	BP
GO:0006721	terpenoid metabolic process	7/205	72/14144	8.04855e-05	0.00575368	0.00539177	LOC5563935/LOC5573284/LOC5575933/LOC5572427/LOC5571543/LOC5569780/LOC23687740	7	BP
GO:0019217	regulation of fatty acid metabolic process	7/205	72/14144	8.04855e-05	0.00575368	0.00539177	LOC5572378/LOC5575604/LOC5563935/LOC5571685/LOC5573284/LOC5572427/LOC5573949	7	BP
GO:0006575	cellular modified amino acid metabolic process	9/205	127/14144	9.5982e-05	0.00668995	0.00626914	LOC5568408/LOC5565274/LOC5567506/LOC5575604/LOC5573715/LOC5570136/LOC5576784/LOC5572308/LOC5567358	9	BP
GO:0019748	secondary metabolic process	10/205	159/14144	0.000107545	0.00731303	0.00685303	LOC5570649/LOC23687419/LOC110674119/LOC23687449/LOC5563935/LOC5575366/LOC5573284/LOC5572427/LOC5571539/LOC5572308	10	BP
GO:0009410	response to xenobiotic stimulus	13/205	261/14144	0.000113082	0.00733195	0.00687076	LOC5568408/LOC5565274/LOC110674119/LOC5563935/LOC5573284/LOC23687491/LOC5575933/LOC5574470/LOC5572427/LOC5571543/LOC5571539/LOC5564528/LOC5570136	13	BP
GO:0006631	fatty acid metabolic process	13/205	271/14144	0.000164326	0.00995961	0.00933314	LOC110674119/LOC5563935/LOC5573284/LOC23687491/LOC5575933/LOC5574470/LOC5571144/LOC5575181/LOC5572427/LOC5571543/LOC5571539/LOC5566981/LOC5568202	13	BP
GO:0006790	sulfur compound metabolic process	14/205	315/14144	0.000204898	0.0117889	0.0110474	LOC5568408/LOC5570649/LOC5567506/LOC5575604/LOC5571685/LOC23687491/LOC5574470/LOC5573091/LOC5566981/LOC5570136/LOC5576784/LOC5572308/LOC5568202/LOC5567358	14	BP
GO:0002526	acute inflammatory response	5/205	40/14144	0.000265313	0.0147939	0.0138633	LOC5565274/LOC5563935/LOC5573284/LOC5572427/LOC5567358	5	BP
GO:0042573	retinoic acid metabolic process	4/205	23/14144	0.000305708	0.016712	0.0156608	LOC5563935/LOC5573284/LOC5572427/LOC5569780	4	BP
GO:0006720	isoprenoid metabolic process	7/205	90/14144	0.000327777	0.0175739	0.0164685	LOC5563935/LOC5573284/LOC5575933/LOC5572427/LOC5571543/LOC5569780/LOC23687740	7	BP
GO:0016101	diterpenoid metabolic process	5/205	44/14144	0.000417817	0.0219787	0.0205963	LOC5563935/LOC5573284/LOC5575933/LOC5572427/LOC5569780	5	BP
GO:0006953	acute-phase response	4/205	28/14144	0.000667934	0.0344852	0.032316	LOC5565274/LOC5563935/LOC5573284/LOC5572427	4	BP
GO:0042816	vitamin B6 metabolic process	3/205	13/14144	0.000770875	0.0383786	0.0359645	LOC5572209/LOC5573295/LOC5564528	3	BP
GO:0019233	sensory perception of pain	7/205	106/14144	0.000880193	0.0430523	0.0403442	LOC5565047/LOC110676131/LOC110675143/LOC5571558/LOC5572971/LOC110678333/LOC5579807	7	BP
GO:0045922	negative regulation of fatty acid metabolic process	4/205	32/14144	0.0011212	0.0512444	0.0480211	LOC5563935/LOC5571685/LOC5573284/LOC5572427	4	BP
GO:0045939	negative regulation of steroid metabolic process	4/205	32/14144	0.0011212	0.0512444	0.0480211	LOC5575988/LOC5563935/LOC5573284/LOC5572427	4	BP
GO:0005777	peroxisome	9/205	133/14144	0.000136782	0.00847442	0.00794137	LOC5568408/LOC5576532/LOC5575933/LOC5571144/LOC5575181/LOC5564528/LOC5569520/LOC5568202/LOC5565426	9	CC
GO:0042579	microbody	9/205	133/14144	0.000136782	0.00847442	0.00794137	LOC5568408/LOC5576532/LOC5575933/LOC5571144/LOC5575181/LOC5564528/LOC5569520/LOC5568202/LOC5565426	9	CC
GO:0031406	carboxylic acid binding	12/205	112/14144	7.7314e-08	3.32165e-05	3.11271e-05	LOC5565274/LOC5576532/LOC23687449/LOC5563935/LOC5573715/LOC5573284/LOC5571144/LOC5573091/LOC5575181/LOC5572427/LOC5570136/LOC5576784	12	MF
GO:0043177	organic acid binding	12/205	114/14144	9.42584e-08	3.32165e-05	3.11271e-05	LOC5565274/LOC5576532/LOC23687449/LOC5563935/LOC5573715/LOC5573284/LOC5571144/LOC5573091/LOC5575181/LOC5572427/LOC5570136/LOC5576784	12	MF
GO:0033293	monocarboxylic acid binding	6/205	46/14144	4.97792e-05	0.00385512	0.00361263	LOC5563935/LOC5573284/LOC5571144/LOC5573091/LOC5575181/LOC5572427	6	MF
GO:0019842	vitamin binding	6/205	53/14144	0.000112153	0.00733195	0.00687076	LOC5570649/LOC5572547/LOC5572209/LOC5573715/LOC5573091/LOC5576784	6	MF
GO:0005504	fatty acid binding	5/205	38/14144	0.000207194	0.0117889	0.0110474	LOC5563935/LOC5573284/LOC5571144/LOC5575181/LOC5572427	5	MF
GO:0016903	oxidoreductase activity, acting on the aldehyde or oxo group of donors	5/205	50/14144	0.00075984	0.0383786	0.0359645	LOC5566495/LOC5573295/LOC5575933/LOC5564528/LOC5568558	5	MF
GO:0004035	alkaline phosphatase activity	3/205	14/14144	0.000970674	0.0466593	0.0437244	LOC5577761/LOC5577763/LOC5577765	3	MF
GO:0016614	oxidoreductase activity, acting on CH-OH group of donors	7/205	110/14144	0.00109489	0.0512444	0.0480211	LOC5574649/LOC5576310/LOC5575933/LOC5565000/LOC5569520/LOC5567262/LOC23687740	7	MF

## Sheet: BloodFedAdult-pink
ID	Description	GeneRatio	BgRatio	pvalue	p.adjust	qvalue	geneID	Count	ONTOLOGY
GO:0005975	carbohydrate metabolic process	25/506	287/14144	3.8403e-05	0.0205401	0.0205401	LOC5567037/LOC5570674/LOC5570500/LOC5564469/LOC5567854/LOC5574566/LOC5573287/LOC5576996/LOC5568814/LOC5573696/LOC5567009/LOC5568007/LOC5566760/LOC5579903/LOC5572111/LOC5567031/LOC5566725/LOC5572254/LOC5573623/LOC5565520/LOC5567188/LOC5565450/LOC5565453/LOC5565432/LOC5569141	25	BP
GO:0044262	cellular carbohydrate metabolic process	14/506	118/14144	8.08506e-05	0.0335424	0.0335424	LOC5570674/LOC5570500/LOC5564469/LOC5567854/LOC5574566/LOC5568814/LOC5573696/LOC5568007/LOC5566760/LOC5572111/LOC5566725/LOC5573623/LOC5565450/LOC5565453	14	BP
GO:0034637	cellular carbohydrate biosynthetic process	7/506	31/14144	8.95898e-05	0.0335424	0.0335424	LOC5564469/LOC5574566/LOC5573696/LOC5568007/LOC5566760/LOC5566725/LOC5573623	7	BP
GO:0002788	regulation of antifungal peptide production	8/506	43/14144	0.000121949	0.0380481	0.0380481	LOC5564988/LOC5577659/LOC5569427/LOC5564283/LOC5568136/LOC5568135/LOC5563617/LOC5563550	8	BP
GO:0002804	positive regulation of antifungal peptide production	8/506	43/14144	0.000121949	0.0380481	0.0380481	LOC5564988/LOC5577659/LOC5569427/LOC5564283/LOC5568136/LOC5568135/LOC5563617/LOC5563550	8	BP
GO:0016051	carbohydrate biosynthetic process	11/506	83/14144	0.000173076	0.049846	0.049846	LOC5564469/LOC5574566/LOC5573696/LOC5568007/LOC5566760/LOC5579903/LOC5567031/LOC5566725/LOC5572254/LOC5573623/LOC5565432	11	BP
GO:0017171	serine hydrolase activity	28/506	168/14144	8.8326e-12	3.30692e-08	3.30692e-08	LOC5578306/LOC5578307/LOC5564988/LOC5575867/LOC5580010/LOC5577659/LOC5571775/LOC5568117/LOC5571830/LOC5577569/LOC110675811/LOC5564283/LOC5568136/LOC5568135/LOC5574353/LOC5574352/LOC5569681/LOC5571557/LOC5576966/LOC5579027/LOC5569396/LOC5563617/LOC5563550/LOC5566732/LOC5578505/LOC5578506/LOC5578507/LOC5573022	28	MF
GO:0008236	serine-type peptidase activity	27/506	163/14144	2.42575e-11	4.541e-08	4.541e-08	LOC5578306/LOC5578307/LOC5564988/LOC5580010/LOC5577659/LOC5571775/LOC5568117/LOC5571830/LOC5577569/LOC110675811/LOC5564283/LOC5568136/LOC5568135/LOC5574353/LOC5574352/LOC5569681/LOC5571557/LOC5576966/LOC5579027/LOC5569396/LOC5563617/LOC5563550/LOC5566732/LOC5578505/LOC5578506/LOC5578507/LOC5573022	27	MF
GO:0004252	serine-type endopeptidase activity	25/506	149/14144	1.00985e-10	1.26029e-07	1.26029e-07	LOC5578306/LOC5578307/LOC5564988/LOC5580010/LOC5577659/LOC5571830/LOC5577569/LOC110675811/LOC5564283/LOC5568136/LOC5568135/LOC5574353/LOC5574352/LOC5569681/LOC5571557/LOC5576966/LOC5579027/LOC5569396/LOC5563617/LOC5563550/LOC5566732/LOC5578505/LOC5578506/LOC5578507/LOC5573022	25	MF
GO:0004175	endopeptidase activity	30/506	263/14144	1.99509e-08	1.8674e-05	1.8674e-05	LOC5578306/LOC5578307/LOC5564988/LOC5580010/LOC5580091/LOC5577659/LOC23687573/LOC110675343/LOC5571830/LOC5577569/LOC110675811/LOC5564283/LOC5568136/LOC5568135/LOC5574353/LOC5574352/LOC5569681/LOC5571557/LOC5576966/LOC23687871/LOC5579027/LOC5569396/LOC5563617/LOC5563550/LOC5566732/LOC5578505/LOC5578506/LOC5578507/LOC5573022/LOC110681328	30	MF
GO:0008233	peptidase activity	36/506	411/14144	6.79032e-07	0.000423716	0.000423716	LOC5578306/LOC5578307/LOC5564988/LOC5574147/LOC5580010/LOC5580091/LOC5577659/LOC23687573/LOC110675343/LOC5571775/LOC5568117/LOC5571830/LOC5577569/LOC110675811/LOC5564283/LOC5568136/LOC5568135/LOC5574353/LOC5574352/LOC5569681/LOC5573855/LOC5571557/LOC5576966/LOC23687871/LOC5575548/LOC5575574/LOC5579027/LOC5569396/LOC5563617/LOC5563550/LOC5566732/LOC5578505/LOC5578506/LOC5578507/LOC5573022/LOC11068…	36	MF
GO:0008061	chitin binding	9/506	52/14144	8.34048e-05	0.0335424	0.0335424	LOC5578580/LOC110675548/LOC5566287/LOC5576996/LOC5577937/LOC5578124/LOC5568253/LOC5568256/LOC5566276	9	MF

## Sheet: Male-magenta
ID	Description	GeneRatio	BgRatio	pvalue	p.adjust	qvalue	geneID	Count	ONTOLOGY
GO:0044782	cilium organization	40/282	253/14144	9.47434e-25	2.55618e-21	2.55618e-21	LOC5575830/LOC5566764/LOC5576062/LOC5567039/LOC5572779/LOC110678887/LOC110674037/LOC5573318/LOC110675561/LOC5573513/LOC5568877/LOC5578490/LOC5574391/LOC5571155/LOC110675597/LOC5569507/LOC5570426/LOC5570424/LOC5574308/LOC5573650/LOC5564328/LOC5570690/LOC5579236/LOC5567954/LOC5573699/LOC5569523/LOC5575379/LOC110678075/LOC5570072/LOC5572315/LOC5573594/LOC5577033/LOC5572248/LOC5573027/LOC110677631/LO…	40	BP
GO:0060271	cilium assembly	38/282	242/14144	1.97032e-23	2.65797e-20	2.65797e-20	LOC5575830/LOC5566764/LOC5576062/LOC5567039/LOC5572779/LOC110678887/LOC110674037/LOC5573318/LOC110675561/LOC5573513/LOC5568877/LOC5571155/LOC110675597/LOC5569507/LOC5570426/LOC5570424/LOC5574308/LOC5573650/LOC5564328/LOC5570690/LOC5579236/LOC5567954/LOC5573699/LOC5569523/LOC5575379/LOC110678075/LOC5570072/LOC5572315/LOC5573594/LOC5577033/LOC5572248/LOC5573027/LOC110677631/LOC5568381/LOC5571017/LO…	38	BP
GO:0035082	axoneme assembly	23/282	67/14144	7.68475e-23	5.18337e-20	5.18337e-20	LOC5575830/LOC5566764/LOC5576062/LOC5567039/LOC110674037/LOC5573513/LOC5568877/LOC5571155/LOC110675597/LOC5570426/LOC5573650/LOC5564328/LOC5570690/LOC5579236/LOC5567954/LOC5573699/LOC5569523/LOC5575379/LOC5570072/LOC5577033/LOC5572248/LOC5573027/LOC5566058	23	BP
GO:0003341	cilium movement	22/282	61/14144	1.90046e-22	1.02549e-19	1.02549e-19	LOC5566764/LOC110674037/LOC5579517/LOC110675561/LOC5573513/LOC5568877/LOC5574391/LOC110675597/LOC5569507/LOC5574733/LOC5570426/LOC5570424/LOC5564328/LOC5575157/LOC5570690/LOC5579236/LOC5567954/LOC5573699/LOC5569523/LOC5570072/LOC5573027/LOC5566058	22	BP
GO:0001578	microtubule bundle formation	24/282	92/14144	1.4049e-20	6.31736e-18	6.31736e-18	LOC5575830/LOC5566764/LOC5576062/LOC5567039/LOC110674037/LOC5573513/LOC5568877/LOC5571155/LOC110675597/LOC5570426/LOC5573650/LOC5564328/LOC5570690/LOC5579236/LOC5567954/LOC5573699/LOC5569523/LOC5575379/LOC110678075/LOC5570072/LOC5577033/LOC5572248/LOC5573027/LOC5566058	24	BP
GO:0030031	cell projection assembly	39/282	309/14144	1.66859e-20	6.43123e-18	6.43123e-18	LOC5575830/LOC5566764/LOC5576062/LOC5567039/LOC5572779/LOC110678887/LOC110674037/LOC5573318/LOC110675561/LOC5573513/LOC5568877/LOC5571155/LOC110675597/LOC5569507/LOC5570426/LOC5570424/LOC5574308/LOC5573650/LOC5564328/LOC5570690/LOC5579236/LOC5567954/LOC5573699/LOC5569523/LOC5575379/LOC110678075/LOC5570072/LOC5572315/LOC5573594/LOC5577033/LOC5572248/LOC5573027/LOC110677631/LOC5568381/LOC5571017/LO…	39	BP
GO:0120031	plasma membrane bounded cell projection assembly	38/282	296/14144	2.94485e-20	9.66478e-18	9.66478e-18	LOC5575830/LOC5566764/LOC5576062/LOC5567039/LOC5572779/LOC110678887/LOC110674037/LOC5573318/LOC110675561/LOC5573513/LOC5568877/LOC5571155/LOC110675597/LOC5569507/LOC5570426/LOC5570424/LOC5574308/LOC5573650/LOC5564328/LOC5570690/LOC5579236/LOC5567954/LOC5573699/LOC5569523/LOC5575379/LOC110678075/LOC5570072/LOC5572315/LOC5573594/LOC5577033/LOC5572248/LOC5573027/LOC110677631/LOC5568381/LOC5571017/LO…	38	BP
GO:0007018	microtubule-based movement	28/282	244/14144	6.47883e-14	1.24856e-11	1.24856e-11	LOC5566764/LOC5576062/LOC110674037/LOC5579517/LOC110675561/LOC5572691/LOC5573513/LOC5568877/LOC5578490/LOC5574391/LOC110675597/LOC5569507/LOC5574733/LOC5570426/LOC5570424/LOC5574308/LOC5564328/LOC5577628/LOC5575157/LOC5570690/LOC5579236/LOC5567954/LOC5573699/LOC5569523/LOC5570072/LOC5573027/LOC110678884/LOC5566058	28	BP
GO:0070286	axonemal dynein complex assembly	12/282	34/14144	1.15939e-12	2.08535e-10	2.08535e-10	LOC5575830/LOC110674037/LOC5573513/LOC5568877/LOC110675597/LOC5570690/LOC5579236/LOC5567954/LOC5573699/LOC5570072/LOC5577033/LOC5573027	12	BP
GO:0030317	flagellated sperm motility	12/282	57/14144	9.93803e-10	1.57722e-07	1.57722e-07	LOC5567039/LOC5569456/LOC5579517/LOC110675561/LOC5571155/LOC5569507/LOC5579236/LOC5567954/LOC5575379/LOC5570072/LOC5566058/LOC5568965	12	BP
GO:0097722	sperm motility	12/282	59/14144	1.51811e-09	2.27548e-07	2.27548e-07	LOC5567039/LOC5569456/LOC5579517/LOC110675561/LOC5571155/LOC5569507/LOC5579236/LOC5567954/LOC5575379/LOC5570072/LOC5566058/LOC5568965	12	BP
GO:0001539	cilium or flagellum-dependent cell motility	8/282	20/14144	2.31493e-09	2.97413e-07	2.97413e-07	LOC110675561/LOC5566006/LOC5569507/LOC5567954/LOC5569523/LOC5570072/LOC5577033/LOC5566058	8	BP
GO:0060285	cilium-dependent cell motility	8/282	20/14144	2.31493e-09	2.97413e-07	2.97413e-07	LOC110675561/LOC5566006/LOC5569507/LOC5567954/LOC5569523/LOC5570072/LOC5577033/LOC5566058	8	BP
GO:0007286	spermatid development	17/282	169/14144	4.63583e-08	5.68522e-06	5.68522e-06	LOC5567039/LOC110674637/LOC5579517/LOC5568877/LOC5573011/LOC5571043/LOC5571155/LOC5573650/LOC5564328/LOC5573699/LOC5568797/LOC5575379/LOC110677987/LOC110679190/LOC5578295/LOC5566058/LOC5568965	17	BP
GO:0000226	microtubule cytoskeleton organization	30/282	491/14144	4.98536e-08	5.84804e-06	5.84804e-06	LOC5575830/LOC5566764/LOC5576062/LOC5567039/LOC110674637/LOC110674037/LOC5575040/LOC5573513/LOC5568877/LOC5574351/LOC5571155/LOC110675597/LOC5570426/LOC5573650/LOC5564328/LOC5573070/LOC5570690/LOC5579236/LOC5567954/LOC5573699/LOC5569523/LOC5575379/LOC110678075/LOC5570072/LOC5566173/LOC5577033/LOC5572248/LOC5573027/LOC110678884/LOC5566058	30	BP
GO:0048515	spermatid differentiation	17/282	177/14144	9.16977e-08	1.03083e-05	1.03083e-05	LOC5567039/LOC110674637/LOC5579517/LOC5568877/LOC5573011/LOC5571043/LOC5571155/LOC5573650/LOC5564328/LOC5573699/LOC5568797/LOC5575379/LOC110677987/LOC110679190/LOC5578295/LOC5566058/LOC5568965	17	BP
GO:0044458	motile cilium assembly	7/282	24/14144	3.00934e-07	3.12277e-05	3.12277e-05	LOC5567039/LOC5573513/LOC5570424/LOC5569523/LOC5570072/LOC5573594/LOC5572248	7	BP
GO:0003351	epithelial cilium movement involved in extracellular fluid movement	6/282	20/14144	1.82496e-06	0.000169784	0.000169784	LOC5579517/LOC5574391/LOC5570424/LOC5570690/LOC5570072/LOC5566058	6	BP
GO:0007368	determination of left/right symmetry	13/282	131/14144	2.12436e-06	0.00018107	0.00018107	LOC5576062/LOC5573513/LOC5574391/LOC5571155/LOC5570424/LOC5570690/LOC5573699/LOC5570072/LOC5573594/LOC5577033/LOC5572248/LOC5573027/LOC5571017	13	BP
GO:0003352	regulation of cilium movement	5/282	12/14144	2.14761e-06	0.00018107	0.00018107	LOC5571155/LOC5573699/LOC5570072/LOC5573594/LOC5574768	5	BP
GO:0009855	determination of bilateral symmetry	13/282	146/14144	7.1122e-06	0.000564374	0.000564374	LOC5576062/LOC5573513/LOC5574391/LOC5571155/LOC5570424/LOC5570690/LOC5573699/LOC5570072/LOC5573594/LOC5577033/LOC5572248/LOC5573027/LOC5571017	13	BP
GO:0009799	specification of symmetry	13/282	147/14144	7.66506e-06	0.000590866	0.000590866	LOC5576062/LOC5573513/LOC5574391/LOC5571155/LOC5570424/LOC5570690/LOC5573699/LOC5570072/LOC5573594/LOC5577033/LOC5572248/LOC5573027/LOC5571017	13	BP
GO:0036159	inner dynein arm assembly	4/282	15/14144	0.000177519	0.0122807	0.0122807	LOC110674037/LOC110675597/LOC5567954/LOC5570072	4	BP
GO:0060632	regulation of microtubule-based movement	5/282	32/14144	0.000393805	0.0265622	0.0265622	LOC5571155/LOC5573699/LOC5570072/LOC5573594/LOC5574768	5	BP
GO:0007288	sperm axoneme assembly	4/282	20/14144	0.000582453	0.0374157	0.0374157	LOC5567039/LOC5571155/LOC5575379/LOC5566058	4	BP
GO:0005929	cilium	45/282	367/14144	4.70338e-23	4.2299e-20	4.2299e-20	LOC5566764/LOC5576062/LOC5572779/LOC110678887/LOC5569456/LOC110674037/LOC5579517/LOC5576114/LOC110675561/LOC5564447/LOC5568877/LOC5571043/LOC5579143/LOC5578490/LOC5574391/LOC5571155/LOC110675597/LOC5569507/LOC5574733/LOC5570426/LOC5570424/LOC5574308/LOC5573650/LOC5564328/LOC5575157/LOC5572435/LOC5570690/LOC5567954/LOC5573699/LOC5569523/LOC5575379/LOC5570072/LOC5566173/LOC110677987/LOC110677892/LO…	45	CC
GO:0031514	motile cilium	25/282	106/14144	3.22398e-20	9.66478e-18	9.66478e-18	LOC5566764/LOC5572779/LOC110678887/LOC5569456/LOC110674037/LOC5579517/LOC110675561/LOC5564447/LOC5571043/LOC5579143/LOC5571155/LOC5569507/LOC5574733/LOC5570426/LOC5573650/LOC5575157/LOC5572435/LOC5567954/LOC5569523/LOC110677987/LOC110679190/LOC5573027/LOC5574230/LOC5568707/LOC5568965	25	CC
GO:0005930	axoneme	20/282	85/14144	2.20568e-16	5.40994e-14	5.40994e-14	LOC5566764/LOC110674037/LOC5576114/LOC5568877/LOC5578490/LOC110675597/LOC5574733/LOC5570426/LOC5570424/LOC5564328/LOC5575157/LOC5572435/LOC5570690/LOC5573699/LOC5569523/LOC5570072/LOC5566173/LOC5577033/LOC5573027/LOC5568965	20	CC
GO:0097014	ciliary plasm	20/282	85/14144	2.20568e-16	5.40994e-14	5.40994e-14	LOC5566764/LOC110674037/LOC5576114/LOC5568877/LOC5578490/LOC110675597/LOC5574733/LOC5570426/LOC5570424/LOC5564328/LOC5575157/LOC5572435/LOC5570690/LOC5573699/LOC5569523/LOC5570072/LOC5566173/LOC5577033/LOC5573027/LOC5568965	20	CC
GO:0032838	plasma membrane bounded cell projection cytoplasm	20/282	109/14144	3.67936e-14	7.63609e-12	7.63609e-12	LOC5566764/LOC110674037/LOC5576114/LOC5568877/LOC5578490/LOC110675597/LOC5574733/LOC5570426/LOC5570424/LOC5564328/LOC5575157/LOC5572435/LOC5570690/LOC5573699/LOC5569523/LOC5570072/LOC5566173/LOC5577033/LOC5573027/LOC5568965	20	CC
GO:0097729	9+2 motile cilium	12/282	61/14144	2.27996e-09	2.97413e-07	2.97413e-07	LOC110674037/LOC110675561/LOC5564447/LOC5571043/LOC5569507/LOC5573650/LOC5567954/LOC5569523/LOC110679190/LOC5573027/LOC5568707/LOC5568965	12	CC
GO:0036126	sperm flagellum	10/282	57/14144	1.59904e-07	1.72568e-05	1.72568e-05	LOC110675561/LOC5564447/LOC5571043/LOC5569507/LOC5573650/LOC5567954/LOC110679190/LOC5573027/LOC5568707/LOC5568965	10	CC
GO:0030286	dynein complex	8/282	39/14144	8.13579e-07	7.83941e-05	7.83941e-05	LOC110674037/LOC5576114/LOC5572691/LOC5568877/LOC110675597/LOC5577628/LOC5573027/LOC5568965	8	CC
GO:0005875	microtubule associated complex	13/282	130/14144	1.94781e-06	0.000175173	0.000175173	LOC5566764/LOC110674037/LOC5576114/LOC110675561/LOC5572691/LOC5568877/LOC110675597/LOC5569507/LOC5577628/LOC110678075/LOC5573027/LOC110678884/LOC5568965	13	CC
GO:0005858	axonemal dynein complex	6/282	24/14144	5.92552e-06	0.000484456	0.000484456	LOC110674037/LOC5576114/LOC5568877/LOC110675597/LOC5573027/LOC5568965	6	CC
GO:0099568	cytoplasmic region	20/282	353/14144	2.79062e-05	0.00209141	0.00209141	LOC5566764/LOC110674037/LOC5576114/LOC5568877/LOC5578490/LOC110675597/LOC5574733/LOC5570426/LOC5570424/LOC5564328/LOC5575157/LOC5572435/LOC5570690/LOC5573699/LOC5569523/LOC5570072/LOC5566173/LOC5577033/LOC5573027/LOC5568965	20	CC
GO:0036157	outer dynein arm	4/282	14/14144	0.000132248	0.00964336	0.00964336	LOC5576114/LOC5568877/LOC5573027/LOC5568965	4	CC
GO:0001669	acrosomal vesicle	6/282	41/14144	0.00014893	0.010574	0.010574	LOC5572779/LOC110678887/LOC5564447/LOC5574339/LOC5579143/LOC110677987	6	CC
GO:0036064	ciliary basal body	8/282	91/14144	0.000459393	0.0302303	0.0302303	LOC5578490/LOC5574391/LOC5571155/LOC5570424/LOC5574308/LOC5575379/LOC5572248/LOC110677631	8	CC
