# Supplementary material for: Gene coexpression network during ontogeny in the yellow fever mosquito, Aedes aegypti
Source: BMC Genomics. 2023 Jun 3;24:301. doi: 10.1186/s12864-023-09403-4 (PMC10239134; doi:10.1186/s12864-023-09403-4)
Supplement: Supplementary file 3 — Additional file 3: Table S2. KEGG enrichment results of the ontogeny-specific module genes. [file 12864_2023_9403_MOESM3_ESM.xlsx]

## Sheet: Sheet1
KEGG enriched pathway analysis of genes in different ontogeny-specific modules
ID	Description	GeneRatio	BgRatio	pvalue	p.adjust	qvalue	geneID	Count
Embryo-Greenyellow
ko00199	Cytochrome P450 [BR:ko00199]	13/89	155/8166	1.01619e-08	1.40234e-06	1.3264e-06	LOC5569919/LOC5568413/LOC5570872/LOC5566915/LOC5572939/LOC5571544/LOC5571533/LOC5571532/LOC5571524/LOC5571526/LOC5575187/LOC110678107/LOC5575186	13
ko00120	Primary bile acid biosynthesis	4/89	16/8166	2.17122e-05	0.00149814	0.001417	LOC5568413/LOC5570872/LOC5575668/LOC5570810	4
ko03320	PPAR signaling pathway	5/89	71/8166	0.00101561	0.0467181	0.044188	LOC5568413/LOC5569266/LOC5570872/LOC5575668/LOC5570810	5
Larvae-Blue
ko01002	Peptidases and inhibitors [BR:ko01002]	114/868	498/8166	2.2169e-16	7.89216e-14	6.55736e-14	LOC5572374/LOC5574652/LOC5577559/LOC5578623/LOC5567926/LOC5567925/LOC5567924/LOC5567923/LOC5567921/LOC5567919/LOC5564390/LOC5567565/LOC5564065/LOC5565263/LOC23687751/LOC5568281/LOC5578693/LOC5566780/LOC5572582/LOC5564193/LOC5569890/LOC5576801/LOC5576798/LOC5576799/LOC5578897/LOC5577658/LOC5566104/LOC5571453/LOC5570263/LOC5570268/LOC5570270/LOC110675306/LOC5576506/LOC5576507/LOC5576510/LOC5576509/…	114
ko04974	Protein digestion and absorption	52/868	152/8166	3.04703e-15	5.42372e-13	4.5064e-13	LOC5577559/LOC5574983/LOC5574966/LOC110676249/LOC5566104/LOC5571039/LOC5571038/LOC5572631/LOC5572636/LOC5572635/LOC5572929/LOC5572930/LOC5573858/LOC5573497/LOC5573490/LOC5566251/LOC5572013/LOC5570823/LOC5570824/LOC5570826/LOC5567964/LOC5567528/LOC5565074/LOC5566739/LOC5566738/LOC5566737/LOC5566736/LOC5566735/LOC5566734/LOC5566733/LOC23687471/LOC5579844/LOC5579843/LOC5579655/LOC5573025/LOC5578510/…	52
ko04972	Pancreatic secretion	42/868	146/8166	7.84676e-10	9.31149e-08	7.73663e-08	LOC5574426/LOC5577559/LOC5570646/LOC5570640/LOC5577944/LOC5573467/LOC5571039/LOC5571038/LOC5572631/LOC5572636/LOC5572635/LOC5572929/LOC5572930/LOC5573858/LOC5572013/LOC5570823/LOC5570824/LOC5570826/LOC5573818/LOC5567964/LOC5572568/LOC5566739/LOC5566738/LOC5566737/LOC5566736/LOC5566735/LOC5566734/LOC5566733/LOC23687471/LOC5563762/LOC5573025/LOC5578510/LOC5574946/LOC5578096/LOC5580217/LOC5580218/LO…	42
ko05323	Rheumatoid arthritis	16/868	29/8166	4.15016e-09	3.69364e-07	3.06894e-07	LOC110675318/LOC5567068/LOC5566119/LOC5575848/LOC5568081/LOC5573964/LOC5576835/LOC5571080/LOC5569632/LOC5571476/LOC5575718/LOC5572478/LOC5574446/LOC5573732/LOC5574816/LOC5574244	16
ko00980	Metabolism of xenobiotics by cytochrome P450	28/868	85/8166	2.15259e-08	1.53265e-06	1.27343e-06	LOC5571381/LOC5564963/LOC5564964/LOC110679581/LOC5564405/LOC5568354/LOC5568346/LOC5573538/LOC5577070/LOC5571193/LOC5564273/LOC5570789/LOC5573288/LOC5573298/LOC5575606/LOC5574675/LOC5574682/LOC5569847/LOC5569858/LOC5575161/LOC5572674/LOC5572935/LOC5570357/LOC5571542/LOC5571541/LOC5563650/LOC5567152/LOC5568028	28
ko00983	Drug metabolism - other enzymes	39/868	153/8166	1.22444e-07	7.26502e-06	6.03628e-06	LOC5571381/LOC5573038/LOC5564963/LOC5564964/LOC110679581/LOC5564405/LOC5577513/LOC5568354/LOC5568346/LOC5573538/LOC5577070/LOC5576416/LOC5571193/LOC5564273/LOC5570789/LOC5573288/LOC5573293/LOC5573298/LOC5575606/LOC5574466/LOC5576571/LOC5569847/LOC5569858/LOC5572935/LOC5570357/LOC5571542/LOC5571541/LOC5568079/LOC5563650/LOC5570159/LOC5567152/LOC5567436/LOC5567220/LOC5567219/LOC5567206/LOC110680422…	39
ko05204	Chemical carcinogenesis - DNA adducts	25/868	78/8166	2.24043e-07	1.13942e-05	9.46707e-06	LOC5571381/LOC5564963/LOC5564964/LOC110679581/LOC5564405/LOC5568354/LOC5568346/LOC5573538/LOC5577070/LOC5571193/LOC5564273/LOC5570789/LOC5573288/LOC5573298/LOC5575606/LOC5574675/LOC5574682/LOC5569847/LOC5569858/LOC5572935/LOC5570357/LOC5571542/LOC5571541/LOC5563650/LOC5567152	25
ko04966	Collecting duct acid secretion	11/868	18/8166	2.89976e-07	1.29039e-05	1.07215e-05	LOC110675318/LOC5567068/LOC5566119/LOC5573964/LOC5576835/LOC5571080/LOC5575718/LOC5572478/LOC5573732/LOC5574816/LOC5574244	11
ko00982	Drug metabolism - cytochrome P450	27/868	91/8166	4.31591e-07	1.70718e-05	1.41845e-05	LOC5571381/LOC5564963/LOC5564964/LOC110679581/LOC5564405/LOC5568354/LOC5568346/LOC5573538/LOC5577070/LOC5571193/LOC5564273/LOC5570789/LOC5573288/LOC5573298/LOC5575606/LOC5569847/LOC5569858/LOC5572935/LOC5570357/LOC5571542/LOC5571541/LOC5563650/LOC5567152/LOC5568028/LOC5566857/LOC5566856/LOC5566858	27
ko04142	Lysosome	38/868	157/8166	7.36832e-07	2.62312e-05	2.17947e-05	LOC5569473/LOC110675318/LOC5567918/LOC5571519/LOC5567565/LOC5576894/LOC5565066/LOC5565031/LOC5565073/LOC5572584/LOC5579505/LOC5579510/LOC5576144/LOC5576147/LOC5565636/LOC5578914/LOC5573692/LOC5571248/LOC5564448/LOC5566514/LOC5573863/LOC5566670/LOC5569049/LOC5569048/LOC5575848/LOC5569083/LOC5568081/LOC5569632/LOC5571476/LOC5574446/LOC5572141/LOC5572143/LOC5573732/LOC5564727/LOC5578088/LOC5576496/L…	38
ko00140	Steroid hormone biosynthesis	22/868	69/8166	1.31555e-06	4.25761e-05	3.53752e-05	LOC5564963/LOC5564964/LOC110679581/LOC5580011/LOC5577070/LOC5571193/LOC5564273/LOC5570789/LOC5573288/LOC5573298/LOC5575606/LOC5565619/LOC5570357/LOC5571542/LOC5571541/LOC5565886/LOC5568049/LOC5567152/LOC5571203/LOC5567887/LOC5567885/LOC5567883	22
ko04145	Phagosome	29/868	109/8166	1.99681e-06	5.9182e-05	4.91725e-05	LOC5575826/LOC110675318/LOC5567068/LOC5565955/LOC5565156/LOC5566119/LOC5579978/LOC5575054/LOC5571939/LOC5571944/LOC5566357/LOC5573863/LOC5575848/LOC5568081/LOC5573964/LOC5566558/LOC5576835/LOC5571080/LOC5569632/LOC5571476/LOC5575718/LOC5572478/LOC23687538/LOC5574446/LOC5572986/LOC5567309/LOC5573732/LOC5574816/LOC5574244	29
ko00480	Glutathione metabolism	27/868	98/8166	2.16114e-06	5.9182e-05	4.91725e-05	LOC5574652/LOC5571381/LOC5564390/LOC5564405/LOC23687751/LOC5566780/LOC5565823/LOC5576801/LOC5576798/LOC5576799/LOC5578897/LOC5568354/LOC5568346/LOC5573538/LOC5574675/LOC5574682/LOC5569847/LOC5569858/LOC5572935/LOC5570209/LOC5570213/LOC5563650/LOC5572093/LOC110679049/LOC5569732/LOC5569724/LOC5576791	27
ko00600	Sphingolipid metabolism	18/868	54/8166	5.95146e-06	0.000151337	0.000125741	LOC5567918/LOC5571519/LOC5568678/LOC5576894/LOC5565066/LOC5565031/LOC5565073/LOC5578914/LOC5577070/LOC5564273/LOC5570789/LOC5573288/LOC5573298/LOC5575606/LOC5568635/LOC5568636/LOC5573625/LOC5578088	18
ko05110	Vibrio cholerae infection	18/868	55/8166	7.98044e-06	0.000189402	0.000157369	LOC110675318/LOC5567068/LOC5565156/LOC5566119/LOC5575848/LOC5568081/LOC5573964/LOC5576835/LOC5572568/LOC5571080/LOC5569632/LOC5575718/LOC5572478/LOC5572986/LOC5567309/LOC5573732/LOC5574816/LOC5574244	18
ko00199	Cytochrome P450 [BR:ko00199]	33/868	155/8166	6.67364e-05	0.00148489	0.00123375	LOC5572380/LOC5564963/LOC5564964/LOC110679581/LOC5568416/LOC5569684/LOC5578919/LOC5576391/LOC5564381/LOC5578181/LOC5571193/LOC5575451/LOC5566939/LOC5573388/LOC5578646/LOC5572936/LOC5576028/LOC5571542/LOC5571541/LOC23687717/LOC5571538/LOC23687976/LOC5573116/LOC5569821/LOC5569820/LOC110675241/LOC5569665/LOC5568652/LOC5565728/LOC5579927/LOC5564763/LOC5564760/LOC110680213	33
ko00500	Starch and sucrose metabolism	15/868	49/8166	0.000107885	0.00225924	0.00187713	LOC110677186/LOC5570646/LOC5570640/LOC5577944/LOC5565972/LOC5571709/LOC5571710/LOC5573497/LOC5573490/LOC5565074/LOC5564649/LOC5578089/LOC5565454/LOC5569491/LOC5569492	15
ko00981	Insect hormone biosynthesis	21/868	84/8166	0.00013545	0.00267891	0.00222582	LOC5574523/LOC5572380/LOC5577513/LOC5563729/LOC5572888/LOC5573680/LOC5573293/LOC5574466/LOC5567710/LOC5574675/LOC5574682/LOC5572673/LOC5573116/LOC5567436/LOC5567220/LOC5567206/LOC23687872/LOC110674007/LOC110681120/LOC110681119/LOC110681121	21
ko00052	Galactose metabolism	15/868	51/8166	0.000178148	0.00330052	0.0027423	LOC110677186/LOC5565066/LOC5565031/LOC5565073/LOC5565972/LOC5571709/LOC5571710/LOC5573497/LOC5573490/LOC5565864/LOC5565074/LOC5564649/LOC5576099/LOC5578089/LOC5565454	15
ko00830	Retinol metabolism	18/868	68/8166	0.000185422	0.00330052	0.0027423	LOC5564963/LOC5564964/LOC110679581/LOC5577070/LOC5571193/LOC5564273/LOC5570789/LOC5573288/LOC5573298/LOC5575606/LOC5564500/LOC5573100/LOC5570357/LOC5571542/LOC5571541/LOC5573116/LOC5567152/LOC5568028	18
ko04614	Renin-angiotensin system	12/868	36/8166	0.000214403	0.00363464	0.00301991	LOC5574652/LOC5574592/LOC5566780/LOC5576801/LOC5576798/LOC5576799/LOC5578897/LOC5566104/LOC23687880/LOC5570209/LOC5570213/LOC5576791	12
ko00330	Arginine and proline metabolism	15/868	52/8166	0.000226175	0.00363503	0.00302024	LOC23687944/LOC5565823/LOC5563729/LOC5566485/LOC5576648/LOC5571412/LOC5572494/LOC5568681/LOC5572673/LOC5568426/LOC5577947/LOC110679049/LOC5569732/LOC5569724/LOC5575285	15
ko05207	Chemical carcinogenesis - receptor activation	33/868	165/8166	0.000234848	0.00363503	0.00302024	LOC5571381/LOC5574011/LOC5564963/LOC5564964/LOC110679581/LOC5564405/LOC5576841/LOC5568354/LOC5568346/LOC5573538/LOC5571453/LOC5577070/LOC5575238/LOC5571193/LOC5564273/LOC5570789/LOC5573288/LOC5573298/LOC5575606/LOC5574675/LOC5574682/LOC5569847/LOC5569858/LOC5572935/LOC5570357/LOC5573241/LOC5571542/LOC5571541/LOC5563650/LOC5567152/LOC110679302/LOC5565493/LOC5564587	33
ko04976	Bile secretion	23/868	102/8166	0.00034646	0.00513916	0.00426997	LOC5564963/LOC5564964/LOC110679581/LOC5577070/LOC5571193/LOC5564273/LOC5570789/LOC5573288/LOC5573298/LOC5575606/LOC5571939/LOC5571944/LOC5572929/LOC5572930/LOC5574675/LOC5574682/LOC5570357/LOC5573818/LOC5571542/LOC5571541/LOC5579167/LOC5567250/LOC5567152	23
ko00537	Glycosylphosphatidylinositol (GPI)-anchored proteins [BR:ko00537]	22/868	97/8166	0.000424471	0.00604447	0.00502216	LOC5569473/LOC5577513/LOC5577694/LOC5566344/LOC5573293/LOC5574466/LOC5565319/LOC5571136/LOC5571476/LOC5574446/LOC5567436/LOC5567220/LOC5567219/LOC5567206/LOC5577759/LOC5577760/LOC5566869/LOC5564575/LOC5563676/LOC110681120/LOC110681119/LOC110681121	22
ko03032	DNA replication proteins [BR:ko03032]	26/868	126/8166	0.000639034	0.00874985	0.00726998	LOC5569197/LOC5574011/LOC5580026/LOC5572387/LOC5565269/LOC5577696/LOC5576109/LOC5576119/LOC5567850/LOC5564098/LOC5572298/LOC5572871/LOC5572859/LOC5564603/LOC5580252/LOC5569499/LOC110677175/LOC5565920/LOC5568065/LOC5575417/LOC5579952/LOC5568669/LOC5564776/LOC5573062/LOC5564591/LOC5576141	26
ko05120	Epithelial cell signaling in Helicobacter pylori infection	15/868	57/8166	0.000670369	0.00881	0.00731996	LOC110675318/LOC5567068/LOC5566119/LOC5575848/LOC5568081/LOC5570773/LOC5573964/LOC5576835/LOC5571080/LOC5569632/LOC5575718/LOC5572478/LOC5573732/LOC5574816/LOC5574244	15
ko04612	Antigen processing and presentation	11/868	35/8166	0.000692921	0.00881	0.00731996	LOC110674834/LOC5571500/LOC110674148/LOC110674150/LOC110674151/LOC110674152/LOC110674153/LOC5575238/LOC110676139/LOC5571476/LOC5574446	11
ko01004	Lipid biosynthesis proteins [BR:ko01004]	18/868	77/8166	0.000948017	0.0110756	0.00920235	LOC5578680/LOC5565058/LOC5580011/LOC5568917/LOC5570274/LOC5571286/LOC5578329/LOC5575618/LOC5575620/LOC5573929/LOC5575559/LOC5575519/LOC5565886/LOC5570229/LOC5568049/LOC5569000/LOC5570163/LOC5571706	18
ko04973	Carbohydrate digestion and absorption	10/868	31/8166	0.00096235	0.0110756	0.00920235	LOC5570646/LOC5570640/LOC5577944/LOC5565972/LOC5571709/LOC5571710/LOC5572929/LOC5572930/LOC5569491/LOC5569492	10
ko00040	Pentose and glucuronate interconversions	14/868	53/8166	0.000964446	0.0110756	0.00920235	LOC5577070/LOC5564273/LOC5570789/LOC5573288/LOC5573298/LOC5575606/LOC5565864/LOC5575161/LOC5572674/LOC5570357/LOC5574396/LOC5574398/LOC5574403/LOC5567152	14
ko01040	Biosynthesis of unsaturated fatty acids	12/868	42/8166	0.00103912	0.0112099	0.00931393	LOC5578680/LOC5565058/LOC5580011/LOC5568917/LOC5570274/LOC5578856/LOC5578329/LOC5575618/LOC5575620/LOC5575559/LOC5565886/LOC5568049	12
ko03030	DNA replication	12/868	42/8166	0.00103912	0.0112099	0.00931393	LOC5565269/LOC5576109/LOC5576119/LOC5567850/LOC5564098/LOC5572871/LOC5564603/LOC5580252/LOC5569499/LOC5575417/LOC5579952/LOC5568669	12
ko00053	Ascorbate and aldarate metabolism	13/868	48/8166	0.00112829	0.0115133	0.00956605	LOC5578379/LOC5563729/LOC5577070/LOC5564273/LOC5570789/LOC5573288/LOC5573298/LOC5575606/LOC5566613/LOC5572673/LOC5570357/LOC5567152/LOC5575285	13
ko04721	Synaptic vesicle cycle	17/868	72/8166	0.00115532	0.0115133	0.00956605	LOC110675318/LOC5567068/LOC5577533/LOC5566119/LOC5564448/LOC5575848/LOC5573926/LOC5568081/LOC5573964/LOC5576835/LOC5571080/LOC5575718/LOC5572478/LOC5573732/LOC5578667/LOC5574816/LOC5574244	17
ko04640	Hematopoietic cell lineage	11/868	37/8166	0.00116427	0.0115133	0.00956605	LOC5574652/LOC5566780/LOC5576801/LOC5576798/LOC5576799/LOC5578897/LOC5566104/LOC5572301/LOC5570209/LOC5570213/LOC5576791	11
ko00071	Fatty acid degradation	12/868	45/8166	0.00200409	0.0192826	0.0160213	LOC5563729/LOC5578856/LOC23687873/LOC5565367/LOC5565282/LOC5569333/LOC5572673/LOC5568498/LOC5568028/LOC5563904/LOC5571706/LOC5575285	12
ko00062	Fatty acid elongation	10/868	34/8166	0.00211813	0.0198436	0.0164874	LOC5580011/LOC5568917/LOC5570274/LOC5578329/LOC5575618/LOC5575620/LOC5575559/LOC5565886/LOC5568049/LOC5563904	10
ko04110	Cell cycle	20/868	96/8166	0.00230065	0.0210008	0.0174489	LOC5573724/LOC5569197/LOC5574011/LOC5577696/LOC5576119/LOC5567850/LOC5564540/LOC5568476/LOC5572298/LOC5572859/LOC5564603/LOC5580252/LOC5566167/LOC5575417/LOC110678918/LOC5578896/LOC5568669/LOC5573062/LOC5564591/LOC5576141	20
ko04090	CD molecules [BR:ko04090]	27/868	145/8166	0.00253192	0.0225341	0.0187229	LOC5574652/LOC5574966/LOC5564390/LOC23687751/LOC5566780/LOC5576801/LOC5576798/LOC5576799/LOC5578897/LOC5566104/LOC5572301/LOC5575054/LOC5572929/LOC5572930/LOC5573863/LOC23687443/LOC5566251/LOC5566670/LOC5572428/LOC23687880/LOC5570209/LOC5570213/LOC5566558/LOC110679141/LOC5569951/LOC110678522/LOC5576791	27
ko04964	Proximal tubule bicarbonate reclamation	8/868	25/8166	0.00327409	0.0284287	0.0236205	LOC5573374/LOC23687928/LOC5566344/LOC5570787/LOC5572929/LOC5572930/LOC5573818/LOC5571136	8
ko04113	Meiosis - yeast	15/868	67/8166	0.0038295	0.0324596	0.0269697	LOC5569197/LOC5574011/LOC5576119/LOC5567850/LOC5564540/LOC5572298/LOC5572859/LOC5564603/LOC5580252/LOC5568618/LOC5575417/LOC110678918/LOC5568669/LOC5573062/LOC5564591	15
ko00511	Other glycan degradation	7/868	21/8166	0.00456191	0.036699	0.0304921	LOC5576074/LOC5565066/LOC5565031/LOC5565073/LOC5578914/LOC5573692/LOC5574903	7
ko00650	Butanoate metabolism	7/868	21/8166	0.00456191	0.036699	0.0304921	LOC5574420/LOC110676307/LOC5573392/LOC5572794/LOC5568498/LOC5574133/LOC5563904	7
ko05164	Influenza A	26/868	144/8166	0.00463892	0.036699	0.0304921	LOC5574054/LOC5565156/LOC5571039/LOC5571038/LOC5568228/LOC5572013/LOC5567964/LOC5566739/LOC5566738/LOC5566737/LOC5566736/LOC5566735/LOC5566734/LOC5566733/LOC23687471/LOC5572986/LOC5567309/LOC5573025/LOC5578510/LOC5574946/LOC5567237/LOC5580217/LOC5580218/LOC5568270/LOC5568268/LOC110680808	26
ko04111	Cell cycle - yeast	16/868	75/8166	0.00476206	0.0368542	0.030621	LOC5569197/LOC5574011/LOC5576119/LOC5567850/LOC5564540/LOC5572298/LOC5572859/LOC5564603/LOC5580252/LOC5570893/LOC5568618/LOC5575417/LOC110678918/LOC5568669/LOC5573062/LOC5564591	16
ko00565	Ether lipid metabolism	12/868	51/8166	0.00609923	0.0461641	0.0383563	LOC5570699/LOC5569640/LOC5577070/LOC5564273/LOC5570789/LOC5573288/LOC5573298/LOC5575606/LOC5568635/LOC5568636/LOC5566612/LOC5563762	12
ko05152	Tuberculosis	16/868	77/8166	0.00622437	0.0461641	0.0383563	LOC110674834/LOC110675318/LOC5567565/LOC5575054/LOC5573863/LOC5575848/LOC5568081/LOC5571230/LOC5566558/LOC5569632/LOC23687538/LOC5574446/LOC5573732/LOC5577203/LOC5567237/LOC5574244	16
Pupae-Purple
ko04121	Ubiquitin system [BR:ko04121]	29/153	397/8166	1.75612e-10	4.77666e-08	4.15924e-08	LOC23687659/LOC5566749/LOC5577017/LOC5568535/LOC5574577/LOC5566642/LOC5566477/LOC5578219/LOC5568127/LOC5565536/LOC5565822/LOC5577467/LOC5575900/LOC5570383/LOC5569500/LOC5569184/LOC5569185/LOC5566806/LOC5568418/LOC5564880/LOC5566847/LOC5573574/LOC5577362/LOC5570014/LOC5575480/LOC5568196/LOC5573069/LOC5571026/LOC5574073	29
ko04031	GTP-binding proteins [BR:ko04031]	10/153	87/8166	4.61583e-06	0.000627753	0.000546611	LOC5578276/LOC5574917/LOC5565652/LOC5575931/LOC5574454/LOC5569277/LOC5570234/LOC5573337/LOC5563900/LOC110678484	10
ko04152	AMPK signaling pathway	10/153	91/8166	6.95475e-06	0.000630564	0.000549059	LOC23687935/LOC5579206/LOC5568897/LOC5566289/LOC5565652/LOC5572044/LOC5580325/LOC5566513/LOC5570234/LOC5573337	10
ko04072	Phospholipase D signaling pathway	8/153	76/8166	8.10853e-05	0.0055138	0.0048011	LOC5573302/LOC5575931/LOC5569026/LOC5575446/LOC5570234/LOC5563900/LOC5579530/LOC5571016	8
ko04012	ErbB signaling pathway	5/153	36/8166	0.000510121	0.0277506	0.0241636	LOC5566289/LOC5578157/LOC5580276/LOC5579530/LOC5571016	5
Pupae-Salmon
ko00199	Cytochrome P450 [BR:ko00199]	16/127	155/8166	1.74232e-09	3.92023e-07	3.17286e-07	LOC5578920/LOC110674119/LOC5564380/LOC5569214/LOC5571141/LOC5575453/LOC5572441/LOC5571543/LOC5571539/LOC5571531/LOC5571549/LOC5575188/LOC5579926/LOC23687786/LOC5564749/LOC5564751	16
ko00350	Tyrosine metabolism	7/127	38/8166	1.57603e-06	0.000177303	0.000143502	LOC5576532/LOC5575604/LOC5575366/LOC5575933/LOC5575654/LOC5578315/LOC5564528	7
ko00983	Drug metabolism - other enzymes	10/127	153/8166	0.000127215	0.00954112	0.00772217	LOC5568408/LOC5563935/LOC5573284/LOC23687491/LOC5573295/LOC5574470/LOC5573103/LOC5572427/LOC5571543/LOC5564528	10
ko00280	Valine, leucine and isoleucine degradation	6/127	54/8166	0.000176209	0.00991176	0.00802215	LOC5572378/LOC5575933/LOC5573091/LOC5564528/LOC5568558/LOC5568202	6
ko00410	beta-Alanine metabolism	5/127	37/8166	0.000245917	0.0110663	0.00895655	LOC5575933/LOC5571144/LOC5573103/LOC5575181/LOC5568558	5
ko00790	Folate biosynthesis	5/127	40/8166	0.000357644	0.0134117	0.0108548	LOC23687449/LOC5577761/LOC5577763/LOC5577765/LOC5564116	5
ko00982	Drug metabolism - cytochrome P450	7/127	91/8166	0.000511097	0.0164281	0.0132962	LOC5568408/LOC5563935/LOC5573284/LOC5575933/LOC5572427/LOC5571543/LOC5564528	7
ko00071	Fatty acid degradation	5/127	45/8166	0.000624114	0.016901	0.0136789	LOC5575933/LOC5571144/LOC5575181/LOC5566981/LOC5568202	5
ko02020	Two-component system	4/127	27/8166	0.000742112	0.016901	0.0136789	LOC5568202/LOC5577761/LOC5577763/LOC5577765	4
ko00537	Glycosylphosphatidylinositol (GPI)-anchored proteins [BR:ko00537]	7/127	97/8166	0.000751155	0.016901	0.0136789	LOC110675781/LOC23687491/LOC5574470/LOC5577761/LOC5577763/LOC5577765/LOC5566868	7
ko00640	Propanoate metabolism	4/127	29/8166	0.000980494	0.0200556	0.0162321	LOC5572378/LOC5571144/LOC5575181/LOC5568558	4
ko00565	Ether lipid metabolism	5/127	51/8166	0.00111403	0.020888	0.0169059	LOC5563935/LOC5573284/LOC5571737/LOC5568233/LOC5572427	5
ko00220	Arginine biosynthesis	3/127	15/8166	0.00145793	0.0252334	0.0204228	LOC5572547/LOC5565274/LOC5576532	3
ko00380	Tryptophan metabolism	4/127	35/8166	0.00201155	0.0281903	0.022816	LOC5566495/LOC5575933/LOC5564528/LOC5568202	4
ko00980	Metabolism of xenobiotics by cytochrome P450	6/127	85/8166	0.00201656	0.0281903	0.022816	LOC5568408/LOC5563935/LOC5573284/LOC5575933/LOC5572427/LOC5571543	6
ko00360	Phenylalanine metabolism	3/127	17/8166	0.00212994	0.0281903	0.022816	LOC5576532/LOC23687449/LOC5575933	3
ko00710	Carbon fixation in photosynthetic organisms	3/127	17/8166	0.00212994	0.0281903	0.022816	LOC5572547/LOC5576532/LOC5569520	3
ko05410	Hypertrophic cardiomyopathy	5/127	62/8166	0.00267892	0.0334865	0.0271025	LOC5571788/LOC5573949/LOC5567384/LOC5572985/LOC5571787	5
ko00270	Cysteine and methionine metabolism	4/127	40/8166	0.00330728	0.0369787	0.029929	LOC5570649/LOC5576532/LOC5569520/LOC5570136	4
ko00592	alpha-Linolenic acid metabolism	3/127	20/8166	0.00345135	0.0369787	0.029929	LOC5571144/LOC5571737/LOC5575181	3
ko00730	Thiamine metabolism	3/127	20/8166	0.00345135	0.0369787	0.029929	LOC5577761/LOC5577763/LOC5577765	3
ko00830	Retinol metabolism	5/127	68/8166	0.004008	0.0409909	0.0331763	LOC5563935/LOC5573284/LOC5572427/LOC5571543/LOC5564528	5
BloodFed_Female_Adult-Pink
ko01002	Peptidases and inhibitors [BR:ko01002]	40/242	498/8166	5.10671e-09	1.51669e-06	1.34925e-06	LOC5578306/LOC5578307/LOC5564988/LOC5574147/LOC5580010/LOC5580008/LOC5580091/LOC5577659/LOC23687573/LOC110675343/LOC5571775/LOC5568117/LOC5571830/LOC5579486/LOC5577569/LOC110675811/LOC5564283/LOC5568136/LOC5568135/LOC5574353/LOC5570939/LOC5569681/LOC5573855/LOC5571557/LOC5576966/LOC5570819/LOC110676918/LOC23687871/LOC5575548/LOC5575574/LOC5569396/LOC5579278/LOC5563617/LOC5563550/LOC5566732/LOC557…	40
ko00500	Starch and sucrose metabolism	11/242	49/8166	1.32909e-07	1.9737e-05	1.7558e-05	LOC5572031/LOC110674831/LOC5568295/LOC5573696/LOC5568007/LOC23687646/LOC5572111/LOC5566725/LOC5573623/LOC5565450/LOC5565453	11
ko04091	Lectins [BR:ko04091]	9/242	37/8166	9.15464e-07	9.06309e-05	8.06251e-05	LOC5566555/LOC110675548/LOC5566287/LOC110677006/LOC5569832/LOC5568253/LOC5568256/LOC5563672/LOC5566276	9
ko04974	Protein digestion and absorption	17/242	152/8166	2.30977e-06	0.000171501	0.000152566	LOC5578306/LOC5578307/LOC5580091/LOC5566143/LOC5571830/LOC5574353/LOC5569681/LOC5573855/LOC5569396/LOC5572111/LOC5566732/LOC5578505/LOC5578506/LOC5578507/LOC5573022/LOC5565450/LOC5565453	17
ko05164	Influenza A	16/242	144/8166	5.03221e-06	0.000298913	0.000265912	LOC5578306/LOC5578307/LOC5571830/LOC5571832/LOC5569427/LOC5574353/LOC5569681/LOC110676601/LOC5569396/LOC5579170/LOC5566732/LOC5576251/LOC5578505/LOC5578506/LOC5578507/LOC5573022	16
ko04142	Lysosome	15/242	157/8166	6.05297e-05	0.00299622	0.00266543	LOC5566555/LOC5567295/LOC5578825/LOC5580010/LOC5580008/LOC23687573/LOC5564465/LOC5567694/LOC5569050/LOC5567009/LOC23687646/LOC5570552/LOC5571922/LOC110681201/LOC110681328	15
ko04972	Pancreatic secretion	14/242	146/8166	0.000102559	0.00415859	0.00369947	LOC5578306/LOC5578307/LOC5568295/LOC5571830/LOC5574353/LOC5569681/LOC5573855/LOC5569396/LOC5566732/LOC5578505/LOC5578506/LOC5578507/LOC5573022/LOC5566698	14
ko00052	Galactose metabolism	8/242	51/8166	0.000112016	0.00415859	0.00369947	LOC5572031/LOC110674831/LOC23687646/LOC5572111/LOC5566725/LOC5565450/LOC5565453/LOC5569141	8
ko00199	Cytochrome P450 [BR:ko00199]	14/242	155/8166	0.00019434	0.00641322	0.00570518	LOC5571382/LOC5565578/LOC5564382/LOC5565336/LOC5579144/LOC5573117/LOC5570776/LOC5567554/LOC5567398/LOC5576777/LOC5575192/LOC5569659/LOC5579929/LOC5564764	14
ko04066	HIF-1 signaling pathway	9/242	77/8166	0.000422808	0.0125574	0.011171	LOC5578710/LOC5576110/LOC5569427/LOC5567700/LOC5567699/LOC5577937/LOC5567031/LOC5567486/LOC110679401	9
ko04080	Neuroactive ligand-receptor interaction	12/242	138/8166	0.000780575	0.0210755	0.0187487	LOC5578306/LOC5578307/LOC5575639/LOC5571830/LOC5574353/LOC5569681/LOC5569396/LOC5566732/LOC5578505/LOC5578506/LOC5578507/LOC5573022	12
ko04624	Toll and Imd signaling pathway	10/242	103/8166	0.000912256	0.0225783	0.0200856	LOC5564988/LOC5571304/LOC5577659/LOC5569427/LOC5564283/LOC5568136/LOC5568135/LOC5563617/LOC5563550/LOC110678810	10
ko04621	NOD-like receptor signaling pathway	8/242	72/8166	0.00123343	0.0281792	0.0250682	LOC5580010/LOC5580008/LOC5568471/LOC5565405/LOC5569427/LOC110676601/LOC5576251/LOC110678810	8
Male-Magenta
ko04812	Cytoskeleton proteins [BR:ko04812]	24/126	295/8166	1.38406e-11	3.29406e-09	3.26347e-09	LOC5566764/LOC110678344/LOC110674037/LOC5576114/LOC110675561/LOC5572691/LOC5573513/LOC110675597/LOC5569507/LOC5565681/LOC5573650/LOC5564328/LOC110676642/LOC110676765/LOC5577628/LOC5580047/LOC5567954/LOC5569523/LOC5576272/LOC5577033/LOC5573027/LOC110678884/LOC5571971/LOC5566058	24
