# Supplementary material for: Gene coexpression network during ontogeny in the yellow fever mosquito, Aedes aegypti
Source: BMC Genomics. 2023 Jun 3;24:301. doi: 10.1186/s12864-023-09403-4 (PMC10239134; doi:10.1186/s12864-023-09403-4)
Supplement: Supplementary file 5 — Additional file 5: Table S3. SRA accession of the RNA-Seq sample. [file 12864_2023_9403_MOESM5_ESM.xlsx]

## Sheet: Sheet1
Sample Information
Number	NCBI BioProject	SRA Accession	Gender	Ontogeny Stage	BloodFed	Sample Name
1	PRJNA209388	SRR923845		Embryo	No	56-60h_E
2	PRJNA209388	SRR923846		Embryo	No	60-64h_E
3	PRJNA209388	SRR923849		Embryo	No	64-68h_E
4	PRJNA209388	SRR923850		Embryo	No	68-72h_E
5	PRJNA209388	SRR923851		Embryo	No	72-76h_E
6	PRJNA209388	SRR923703	Male	Adult	No	Ma_C
7	PRJNA209388	SRR923856	Female	Adult	No	Non_BF_Fe_C
8	PRJNA209388	SRR923823	Female	Adult	Yes	12h_BF_Fe_C
9	PRJNA209388	SRR923830	Female	Adult	Yes	24h_BF_Fe_C
10	PRJNA209388	SRR923835	Female	Adult	Yes	36h_BF_Fe_C
11	PRJNA209388	SRR923841	Female	Adult	Yes	48h_BF_Fe_C
12	PRJNA209388	SRR923847	Female	Adult	Yes	60h_BF_Fe_C
13	PRJNA209388	SRR923736	Female	Adult	Yes	72h_BF_Fe_C
14	PRJNA419241	SRR6311380		1st Instar Larvae	No	L11
15	PRJNA419241	SRR6311379		1st Instar Larvae	No	L12
16	PRJNA419241	SRR6311378		1st Instar Larvae	No	L13
17	PRJNA419241	SRR6311377		1st Instar Larvae	No	L14
18	PRJNA419241	SRR6311375		1st Instar Larvae	No	L15
19	PRJNA419241	SRR6311376		1st Instar Larvae	No	L18
20	PRJNA419241	SRR6311372		1st Instar Larvae	No	L19
21	PRJNA419241	SRR6311311		1st Instar Larvae	No	L110
22	PRJNA419241	SRR6311312		1st Instar Larvae	No	L111
23	PRJNA419241	SRR6311320		1st Instar Larvae	No	L114
24	PRJNA419241	SRR6311388		2nd Instar Larvae	No	L21
25	PRJNA419241	SRR6311392		2nd Instar Larvae	No	L23
26	PRJNA419241	SRR6311389		2nd Instar Larvae	No	L24
27	PRJNA419241	SRR6311384		2nd Instar Larvae	No	L25
28	PRJNA419241	SRR6311381		2nd Instar Larvae	No	L26
29	PRJNA419241	SRR6311344		2nd Instar Larvae	No	L27
30	PRJNA419241	SRR6311343		2nd Instar Larvae	No	L28
31	PRJNA419241	SRR6311345		2nd Instar Larvae	No	L29
32	PRJNA419241	SRR6311371		2nd Instar Larvae	No	L210
33	PRJNA419241	SRR6311382		2nd Instar Larvae	No	L211
34	PRJNA419241	SRR6311383		2nd Instar Larvae	No	L212
35	PRJNA419241	SRR6311386		2nd Instar Larvae	No	L214
36	PRJNA419241	SRR6311387		2nd Instar Larvae	No	L215
37	PRJNA419241	SRR6311350		3rd Instar Larvae	No	L33
38	PRJNA419241	SRR6311349		3rd Instar Larvae	No	L34
39	PRJNA419241	SRR6311342		3rd Instar Larvae	No	L35
40	PRJNA419241	SRR6311341		3rd Instar Larvae	No	L37
41	PRJNA419241	SRR6311348		3rd Instar Larvae	No	L315
42	PRJNA419241	SRR6311365		4th Instar Larvae	No	L41
43	PRJNA419241	SRR6311366		4th Instar Larvae	No	L42
44	PRJNA419241	SRR6311363		4th Instar Larvae	No	L43
45	PRJNA419241	SRR6311364		4th Instar Larvae	No	L44
46	PRJNA419241	SRR6311369		4th Instar Larvae	No	L45
47	PRJNA419241	SRR6311370		4th Instar Larvae	No	L46
48	PRJNA419241	SRR6311367		4th Instar Larvae	No	L47
49	PRJNA419241	SRR6311368		4th Instar Larvae	No	L48
50	PRJNA419241	SRR6311351	Female	Early Pupae	No	EP1F
51	PRJNA419241	SRR6311352	Female	Early Pupae	No	EP2F
52	PRJNA419241	SRR6311316	Female	Early Pupae	No	EP3F
53	PRJNA419241	SRR6311317	Female	Early Pupae	No	EP4F
54	PRJNA419241	SRR6311315	Male	Early Pupae	No	EP5M
55	PRJNA419241	SRR6311319	Male	Early Pupae	No	EP6M
56	PRJNA419241	SRR6311313	Male	Early Pupae	No	EP7M
57	PRJNA419241	SRR6311314	Male	Early Pupae	No	EP8M
58	PRJNA419241	SRR6311340	Female	Mid Pupae	No	MP1F
59	PRJNA419241	SRR6311337	Female	Mid Pupae	No	MP2F
60	PRJNA419241	SRR6311338	Female	Mid Pupae	No	MP3F
61	PRJNA419241	SRR6311339	Male	Mid Pupae	No	MP4M
62	PRJNA419241	SRR6311333	Male	Mid Pupae	No	MP5M
63	PRJNA419241	SRR6311334	Male	Mid Pupae	No	MP6M
64	PRJNA419241	SRR6311335	Male	Mid Pupae	No	MP7M
65	PRJNA419241	SRR6311336	Male	Mid Pupae	No	MP8M
66	PRJNA419241	SRR6311361	Female	Late Pupae	No	LP1F
67	PRJNA419241	SRR6311362	Female	Late Pupae	No	LP2F
68	PRJNA419241	SRR6311324	Female	Late Pupae	No	LP3F
69	PRJNA419241	SRR6311323	Male	Late Pupae	No	LP4M
70	PRJNA419241	SRR6311322	Male	Late Pupae	No	LP5M
71	PRJNA419241	SRR6311321	Male	Late Pupae	No	LP6M
72	PRJNA419241	SRR6311328	Male	Late Pupae	No	LP7M
73	PRJNA419241	SRR6311327	Male	Late Pupae	No	LP8M
