# Supplementary material for: Gene coexpression network during ontogeny in the yellow fever mosquito, Aedes aegypti
Source: BMC Genomics. 2023 Jun 3;24:301. doi: 10.1186/s12864-023-09403-4 (PMC10239134; doi:10.1186/s12864-023-09403-4)
Supplement: Supplementary file 6 — Additional file 6: Dataset S1. TPM expression matrix of all ontogeny stage RNA-Seq sample. [file 12864_2023_9403_MOESM6_ESM.csv]

	56-60h_E	60-64h_E	64-68h_E	68-72h_E	72-76h_E	Ma_C	Non_BF_Fe_C	12h_BF_Fe_C	24h_BF_Fe_C	36h_BF_Fe_C	48h_BF_Fe_C	60h_BF_Fe_C	72h_BF_Fe_C	L11	L12	L13	L14	L15	L18	L19	L110	L111	L114	L21	L23	L24	L25	L26	L27	L28	L29	L210	L211	L212	L214	L215	L33	L34	L35	L37	L315	L41	L42	L43	L44	L45	L46	L47	L48
LOC110674347	0.105706843	0.424390341	0.265271473	0.455991988	0.191095105	0	0.16249529	0	0	0.180092193	0	0.129286038	0.561027859	0.65731776	0	0	0	0	0.369973831	2.433863193	0	0.941550115	0	0	0	0.346984199	1.587174336	0	0.297290755	0	0.627977022	0.278304085	0.114003241	0	1.409042571	0	2.276226547	0	0	0.769990363	1.836675601	0.512028969	1.471111845	0.40039664	0	0.662537235	0	0.387241796	2.263896907
LOC110674348	0	0	0	0	0	0	0	0	0	0	0	0	0	0	0	0	0	0	0	0	0	0	0	0	0	0	0	0	0	0	0	0	0	0	0	0	0	0	0	0	0	0	0	0	0	0	0	0	0
LOC5575839	8.861305264	15.13550701	4.71814491	7.60735351	5.612032549	4.832302219	3.674308699	10.08143959	3.244530032	6.654580713	11.60771862	14.3317324	5.208414728	17.29198114	29.98323916	40.24812938	28.17951326	24.41455253	31.42264469	29.19486234	47.10580018	64.97384061	27.37121439	25.45101462	17.11419189	26.02553187	36.10768065	18.93646439	22.70817253	34.62041593	29.26519817	50.42036236	32.68378386	30.59469163	15.38651669	26.62379095	17.01703189	70.95036866	31.867915	16.34921957	28.02465674	7.765657527	29.30923988	33.89610619	13.9939631	35.99129962	7.925242161	36.30631358	23.17630088
LOC5575838	0.629682791	3.397055876	4.296141186	0.700293192	0.213436925	3.657544376	0.030248895	0.311709644	0.391121332	1.17336107	2.242718154	1.925352958	0.522183537	1.566224741	1.657944171	1.706343409	0	1.469102273	0.068871533	0.339802187	0.759718212	0	1.644875956	1.123564503	0.041114765	1.033471309	0.221592287	0.58106397	0	2.15848166	0.584497289	0	0.127331892	0.897978578	0.68197147	0.443774766	0	1.02342621	0.159355704	0	0	0.571892665	0	0.149069627	1.320531789	1.849993889	0.061495172	2.667182257	0.105357486
LOC5575837	22.45364639	46.05314545	16.07739959	43.60419805	22.94292864	15.73455845	19.63428649	29.694094	8.893652237	18.91917666	25.41463973	39.99929835	22.81219806	75.32597448	77.39874202	87.6398376	108.9273513	72.69537428	105.922602	110.9837033	107.0160288	101.8109429	67.66470356	137.4203554	101.2244733	154.3519892	199.8706323	210.8031142	108.1080196	177.4008218	239.476061	240.853929	180.7712584	207.372252	186.1954672	160.9962199	151.7273206	245.8321154	213.6257247	214.4216121	162.0855649	118.4169043	117.3234783	146.9885473	119.7945641	132.3190419	85.80661078	149.7590188	142.8713647
LOC110674706	2.24994079	2.40880814	0	2.183774129	0.406740622	0	0	0	0.298139478	0.38332123	0.308955442	0	0.398044071	16.5091746	19.74685386	13.50718472	5.981541995	22.04705501	6.299832175	15.5412306	6.204742238	31.06298062	14.41912731	3.747003089	11.75268404	5.908369828	7.601077091	13.95219329	22.14712901	5.106235709	1.336631647	0	6.22808678	5.133756	17.99464783	3.805599748	2.691602764	2.340376744	0	0	1.303104333	0	0	0	2.903653299	2.820384203	2.109412515	0	3.613981261
LOC5575836	0.452502058	1.877255505	0	0.292796531	0.204506458	32.84766023	17.49428602	15.08269983	17.47863512	48.56829892	79.16163341	91.09591725	28.93936056	0.365793661	0	0	0	0	0.079187835	0	0	0	0	0.161482974	0.141820098	0	0.59449765	0.133620367	0	0.171158739	0.806459318	0	0	0	0	0	0.162398379	0	0	0	0	0	0.157435678	0	0	0	0	0	0
LOC5575835	1.655525295	2.42323214	2.304473118	2.482789908	1.496415797	9.09640777	1.709865606	5.258643312	3.427711368	7.491979019	12.6098221	12.81325276	6.086499041	3.828292107	0	1.898015578	0	1.267375617	0.181073021	11.16735133	0	2.53448001	0	0	0.162144815	1.018928449	3.981083091	0	0	1.17412845	1.383053585	0	0	0	0	0.583373375	0	0.807219763	0	0	0.149817983	0.751793432	0	0	0	0	0.161679522	0	0.969499165
LOC5575834	0.526941407	1.20296374	0.369483	0.534844465	0.210131486	0.428215253	0.142946108	0.409176376	0.246441052	0.343256323	1.234343865	0.549705308	0.16451092	2.312953572	0	1.240554636	5.730918364	0.072317534	1.952782229	0	7.778707705	6.72974127	0.647760885	1.401141279	0.680030931	6.257417268	6.806609096	9.198808275	1.83067395	5.393240108	3.774921428	11.09861515	3.1869282	0.959849415	0.619763044	6.291390926	2.299031761	9.99516076	8.973982507	0	1.705474027	2.402286594	3.990228145	6.633598386	1.400087312	8.402464872	2.082672772	8.346028574	7.592731738
LOC5575833	10.03020287	22.58479573	3.39606145	9.357498969	7.771044414	25.79377579	13.95024059	15.13208634	3.79743257	14.51158113	33.88641504	27.94277875	21.40636026	4.356062561	12.29641927	7.964924653	13.65988058	8.914779702	21.45348254	17.41228784	4.829637202	31.37565388	4.214371577	6.817993686	7.318428117	1.045215301	0.597627683	1.880534301	1.567167851	2.408838467	3.310380099	0	3.291014936	0.778442468	1.909997018	6.732264911	2.476010012	14.07676233	5.47966319	7.344863024	0.922098398	3.855942971	8.585853312	0.603054399	5.547618686	14.71866351	2.736535155	2.332965316	1.704875681
LOC5575832	1.727511575	4.623726057	2.980445021	3.797673337	2.642510721	10.9313791	1.532062743	3.486437606	1.914940469	3.678940494	7.846406953	9.324999893	3.085581315	20.72005097	10.26330201	19.61155967	27.17851208	17.12931919	21.68524646	32.03063163	21.07162911	21.63833498	6.479712151	9.168336264	8.260199693	11.83188544	19.76552833	14.32262359	5.979651839	20.54536675	11.34817743	12.11389694	22.36908607	2.653076672	11.42505608	9.458881097	11.76384273	34.03835297	0.067259463	4.759162854	0.19240915	5.149428481	4.450009624	7.172652651	7.074165842	8.120624293	4.308587265	3.529350118	10.18325609
LOC23687587	0.377732508	0.750598403	0.617584416	0.333294621	0.196580523	2.558859654	0.369511017	2.100305012	0.925227761	1.579600365	3.379353639	2.911939049	0.830260447	0.412829458	0	0	0.22131446	0.614226379	0	0	0	1.86068831	0.542199852	0	0	0.41330409	1.160100796	0.845011328	1.191106098	0.519553395	0.408002029	0.03013609	0	0.522353552	0.366186792	0.516286982	0	0.238130543	0	0	0	0	0	0.260141113	1.004507087	0	0	0.335459065	0.214502332
LOC5575825	52.53635731	126.7937026	93.44088655	79.04424224	41.47713643	170.3521765	20.07059359	30.86857334	17.80445738	41.89889032	91.56411638	120.6528178	49.31333199	51.14019769	17.27954974	39.05275583	35.56229038	21.19418386	49.80762837	52.5883432	49.72260816	45.45676977	21.51039184	18.94159709	30.13097504	28.79857874	31.63603941	20.70517384	28.5598798	39.78291105	16.92876756	41.60430964	32.74414943	23.4185592	31.81484431	14.60571332	2.933789623	13.11409399	0	8.135109621	12.40310819	10.28957149	8.292059927	5.364162447	6.597298412	2.922615613	7.879937583	5.820599233	9.339328973
LOC5575826	112.5117433	185.7944252	160.5959476	138.5017219	72.62760546	9.169618295	1.402952291	1.301146297	1.209354504	3.234151407	3.158133823	3.125444439	1.872937511	53.39182934	64.84889059	64.53009941	43.58545161	26.99943574	107.2000738	51.48306249	86.78109798	89.09557207	41.80681597	60.53588829	58.5804094	31.75540741	56.73187003	40.53266552	25.97550758	60.75701306	32.0972323	29.12220983	45.71003301	43.67142649	76.49600828	36.43084559	47.0786344	54.68174891	35.77225824	44.85146867	10.36023005	11.31713831	18.4168699	14.38089385	18.65666769	20.2495641	7.187451769	22.7349113	15.83229199
LOC5575827	9.817923446	20.0790161	1.895237913	5.158254352	5.142566745	0.505860838	0.232190239	0.199390027	0.80059832	0.514669065	2.419790872	0.677370437	4.275494358	0.187848852	0.353510111	1.00752893	0	1.996936051	0.352438164	5.506450002	0.277694758	3.699809106	2.104342083	0	0	0	0	0	0.424800077	0.380884715	0.299106383	0.530226586	0.036199941	0	4.161000152	0	0.120463341	2.09488268	0	0.122249182	0	0	1.226212301	0	0	4.260160754	2.989563658	0	0
LOC5575828	79.64877547	123.6656285	94.74293105	92.93375763	59.0622044	96.878882	59.16129351	202.0007616	109.4227703	126.1470823	134.9335467	138.7555514	87.10612462	161.2783653	122.3330982	118.8702015	95.0362726	134.8808855	123.2798663	198.1732645	165.6606093	149.6022231	128.6830316	110.1728799	109.1693088	119.052317	181.679973	157.3742552	115.6495584	163.7687476	185.8893066	365.9813705	123.1955281	225.5349016	127.0243236	167.69207	323.5845191	197.117438	330.1336321	285.4167203	369.7215733	239.9138343	212.0578283	260.4961411	159.1524428	212.2443807	206.1640926	324.883117	369.6759864
LOC5575829	13.92965953	23.24531301	21.22864399	22.68540296	13.25358476	19.26497699	9.969630509	45.63532726	13.75022388	17.58273466	27.95603078	30.00415004	16.46218821	30.08867756	22.37220582	31.97523277	21.39895584	38.41993323	42.240128	43.82383563	58.78790766	55.1300537	29.22782805	61.31612066	44.06980343	36.65349011	22.86276974	24.64661971	19.03281807	50.12910252	20.43685359	29.54698035	59.48349784	53.86135351	8.870468697	31.79613367	26.44657839	68.04813425	83.57769806	56.00512728	30.04965396	28.40980924	46.89473086	26.48820661	38.2827355	88.54386333	28.55142161	27.68391262	27.93050792
LOC5575830	0.637509576	1.096913334	0.399957797	0.736620929	0.411599786	0.228757168	0.349998639	0.661223848	0.060340246	0.387900613	0.687822094	0.835407672	0.080559868	0.679582494	0	0	0	0	0	4.455953678	0	0	1.268816238	0.3250086	0	0	0.170930757	1.34465471	0	0	0.541039936	0.359663536	0.032740214	1.187448431	0	0.770212739	0	6.1576743	2.58138323	0.552827468	0.263734398	0.661715582	1.42588265	0	0.587668412	0	0.569230081	0	0.487620803
Trnas-gga	0	0	0	0	0	0	0	0	0	0	0	0	1.57036565	0	0	0	0	0	0	0	0	0	0	0	0	0	0	0	0	0	0	0	0	0	0	0	0	0	0	0	0	0	0	0	0	0	0	0	0
LOC5575831	6.215867959	11.71801279	15.49188888	9.580675284	4.887301245	45.23507659	10.97320087	38.83507233	24.27740762	30.97195245	73.79853401	51.86289867	29.37471095	5.171274006	4.434089866	2.745218446	4.218734194	2.648792042	2.980209702	1.960523177	6.105270681	4.266205638	2.016684206	3.241259664	2.965197551	4.05278456	4.314934696	4.400166085	2.354821451	9.930655518	3.540932195	2.914330163	2.703935827	5.18097846	4.729210994	2.240353071	2.852179329	12.84285582	2.126156192	2.860004355	1.56167037	8.317723325	8.344435707	9.783322718	3.7728415	16.72217283	0.399152959	2.599422042	3.153329248
LOC110674708	0.615527843	1.198163634	0.561697454	0.543114809	0.556370592	0.140553303	0	0	0.074148679	0.190667555	0.153677318	0	0	0	0	0	0	0	0.39169941	0	0	5.108803765	2.026928462	0	0	0	0	0	0.157374122	0.423314877	0	0	2.373722059	0	0	0	0.267765664	0	0	0	0.648176248	0	0	0	0	0	0	0	0
LOC5575824	40.95323143	65.24541883	86.03278243	92.77604561	55.64612328	1.224601896	14.44407516	33.93449139	4.346066049	4.681657928	18.80613042	57.8401149	18.97543063	53.13681239	41.07777819	54.69393541	41.56208361	35.77853132	50.72614525	89.54810298	62.58047001	114.5852644	26.30485178	106.395263	88.34674271	73.61618659	102.3181923	94.3633976	89.74845948	78.62625054	126.6490484	215.1758859	63.14414943	150.2504003	71.60442082	55.47533641	84.41101922	157.2118463	105.1670258	138.6095009	63.14797248	33.70600546	49.03722919	25.18226473	18.30374063	53.61430764	43.90809963	52.28188039	30.13793402
LOC110674709	4.482900894	11.45320097	10.12486156	11.80794598	7.85853579	14.80883743	1.252951103	6.635047991	3.600174833	9.581584266	15.25890121	15.55140279	4.758504216	35.24209859	14.97482171	18.48530438	2.429552563	22.43926677	38.98764063	21.26900489	25.9241155	49.67051898	14.38364136	8.144429355	13.7377789	6.956269383	9.280644231	20.85934379	9.627733064	18.18976041	5.326351016	15.52213321	17.35623262	11.2472153	10.06794888	11.48860301	5.070370189	27.41331854	5.170574777	0	7.71044375	1.974048792	3.11940477	4.939736156	8.835871774	12.43097641	4.584987202	9.554886878	11.49200582
LOC5579632	42.04441079	62.89481115	42.66213219	36.94845422	26.72706652	22.73037708	8.129060343	20.00810161	19.19607014	22.26964169	30.37564674	27.37394082	21.08261011	77.3451453	30.20042974	49.93000698	11.07054042	49.43753419	61.26043701	60.87875158	61.00331403	80.27309963	45.55320101	19.75759658	20.77550327	47.18546387	38.72180881	40.79813763	23.77488844	41.55419405	39.37993377	60.49451112	52.94849952	60.3304843	37.72670994	36.11382934	12.83059194	65.07861401	29.70614705	48.01420938	18.54901616	31.92853744	34.46502229	33.71316697	37.58328628	55.43513778	28.39705675	40.92745188	31.90273113
LOC5579633	2.82683805	4.582285714	3.74680675	2.533312169	1.943357958	1.050069192	0.39782641	0.289069596	0.659479031	1.187059294	1.530824382	1.266089628	0.352186459	3.441356337	0	3.85089629	0.384903582	0	0	0	0	0	0	0	0	0.130692051	1.270348982	2.821668058	0	0.376496642	0.709585096	0	0.078722361	0	0	0.67343332	0	0.414149617	0	0	0	0.964281898	0	0	0	0	1.182048672	0	0.106587466
LOC110674710	0	0.847201188	0.056738106	0.097530736	0.122618248	0.795062856	0.278044976	0.477534244	0.119838339	0.23111622	0.558836361	1.216714239	0.399988459	0	0	0.301625898	0	0	0	0	0	0	0	0	0	1.929600195	0.848689696	0	0	0	0	0	0	0	0	1.019783882	4.003031271	0	0.183097814	0	6.285455093	1.533228405	0.157325813	3.768143117	0	0	3.815490048	3.313038672	3.994798547
LOC110674711	0	0	0	0	0	0	0	0	0	0	0	0	0	0	0	0	0	0	0	0	0	0	0	0	0	0	0	0	0	0	0	0	0.033325697	0	0	0	0	0	0	0	0	0	0	0	0	0	0	0	0
LOC110674713	0	0	0	0	0	0	0	0	0	0	0	0	0	0	0	0	0	0	0	0	0	0	0	0	0.161083784	0.759195647	0	0	0.108411203	0	0	0.202974901	0.013857622	0	0	0	0	0	0	0	0	0	0	0	0	0	0	0	0
LOC110674712	0	0	0	0.058137082	0	0	0	0	0	0	0	0	0	0	0	0	0	0	0	0	0	0	0	0	0	0	0	0	0	0	0	0	0	0	0	0	0	0	0	0	0	0	0	0	0	0	0	0	0
LOC23687468	0.216415123	0.337890148	0.339433787	0.136144004	0.081506609	0.362395157	0	0.142841617	0.023897626	0.030725442	0.049529177	0.066172286	0.063811129	0	0	0.601488883	0	0	0	0	0	0	0	0	0	0	0.541574098	0	0.050720633	0	0	0.047481326	0	0	3.509782689	0	0	0	0	0	0	0	0	0	0	0.508658214	0	0	0
LOC110674714	0.227362438	0	0	0	0	1.713270787	0	0	0.602555577	0.387356191	0.312207604	0	0.402234009	0	0	0	0	0	0	0	0	0	0	0	0.47505586	0	0	0	0	0	0	0	0	0	0	0	0.543987085	0	0	0	0	0	0	0	0	0	0	0	0
LOC5576812	3.115796471	4.994537986	6.143575179	4.301775404	2.599701222	6.622232922	1.078994483	1.807943385	1.792145155	3.616688978	4.537114736	5.213694304	2.665265241	9.538453502	2.223751385	1.827127762	0	1.677556629	2.995957177	4.730118269	0	3.278509839	4.436297812	2.403060067	0.858489322	8.260790788	8.675469758	6.87525328	1.685171243	8.353450861	4.678387335	0.991600764	4.837412027	1.004468432	4.061988668	4.150466516	1.228821553	2.136946374	0	0	0.099152985	1.741439608	0.833889158	1.556310533	0	0.643807649	0.107003224	1.191599788	3.941483394
LOC5574751	23.56879152	17.68348564	16.10171834	15.96296069	14.64266239	7.180620209	9.277365885	15.34658119	11.02765318	14.935999	22.07032285	19.73538691	11.23889142	11.93005957	4.906512395	7.203831853	7.983919155	7.85542128	8.004492646	0.365676014	20.32235575	12.02437959	20.53342734	7.556981019	4.513030672	9.800942892	10.4924672	15.75777125	7.503968417	2.402934451	9.435046921	7.191977821	4.202174365	30.64722909	5.419564524	4.298089128	15.50363192	9.912183856	8.488737751	11.87722716	12.14186625	8.923861743	9.062121076	11.79089595	3.115449186	12.14424257	9.331048301	17.91980393	18.02738888
LOC110674716	0	0	0	0	0	0	0	0	0	0	0	0	0	0	0	0	0	0	0	0	0	0	0	0	0	0	0	0	0	0	0	0	0	0	0	0	0	0	0	0	0	0	0	0	0	0	0	0	0
LOC5574752	56.7159268	51.09781395	62.9463534	67.17570997	72.42607204	21.3514069	34.70270376	56.1057807	27.51346515	26.2340104	36.35707908	61.52708634	45.60814647	25.56259293	38.15856561	39.04012101	35.3630166	29.58572543	28.0444142	43.71597768	16.90892336	19.39416064	42.90549861	30.33518445	34.79401067	41.39670731	40.80062026	68.10213427	36.4478466	34.78828973	55.46590164	46.77753017	47.21552508	48.14848023	31.57770459	42.42629913	70.01640223	30.43999687	62.91457442	49.56888854	74.25172559	24.97490116	19.87820107	31.40616526	21.94037899	25.11051742	43.76690741	27.5666192	50.36257757
LOC5574753	4.254433493	2.481802326	5.612010043	3.29404313	5.620415867	3.562103403	4.024630814	3.74410161	2.746497013	5.389728816	6.89064258	7.204758285	3.473839166	6.647762141	11.8720479	5.821278265	5.272984679	9.925946844	18.70859252	3.767571054	3.610031848	2.672084354	5.775249939	3.63345754	7.521717787	1.43233208	1.637942538	1.932771365	5.829201055	0	16.20159572	4.595297081	3.882443707	8.534035948	2.035758139	9.840742784	9.135136655	2.269456236	5.300589229	3.178478736	13.26797139	8.982918996	10.62717327	5.371651218	1.970964663	3.076782767	6.818303079	2.797398226	3.796505567
LOC5574746	297.8880698	286.3634913	373.4980891	347.5377263	385.534645	842.3792282	405.0036296	498.2121208	421.5150153	520.4317498	709.3560769	944.4087219	673.1648958	623.772071	332.0487332	508.361316	180.4547182	304.3352567	304.8832417	446.1039601	537.917308	266.7772582	437.4295888	539.8312216	711.3408175	916.0658856	1452.496731	746.6778977	1059.265542	841.6933262	1073.485329	2785.730122	1032.549139	1693.819454	610.7056299	1252.319088	982.5426731	840.2378033	1266.128559	766.2914922	1129.933613	1032.038316	987.1030919	1006.595788	1000.461663	1035.991217	1007.800594	1161.539688	956.5551311
LOC5574743	9.113642729	8.99931598	10.80622043	7.474729835	8.211087877	14.00171915	7.344905439	11.8749149	11.45116147	11.35621859	13.64860235	10.42509176	7.983347268	15.51587054	1.967315145	6.885774643	3.136429849	7.775747862	7.742169719	26.48446398	12.36316778	8.603698098	15.12137885	8.420341163	7.64154488	11.90817551	7.417710188	4.528860714	1.990779059	3.904631767	8.410375917	27.95454961	5.757397177	4.806950153	6.762121644	11.80653977	9.314881264	5.829104025	14.33113337	12.46073616	11.27419534	9.000476443	7.080520902	7.038196558	4.719857378	9.427811373	17.23631018	7.671335768	9.474980457
LOC5574745	11.18080624	13.38098684	14.32089148	11.30547181	11.33229972	13.87165268	4.706435048	11.53641835	5.520573117	5.876369485	10.59022385	13.17712371	9.11882781	13.13397152	1.360548783	15.76915346	4.027588955	1.717952338	3.323236829	7.807795276	8.870703257	4.358118441	10.0426957	2.9504768	3.198529514	8.332497641	12.29265099	8.926351964	5.286245694	1.905676485	19.8000554	23.16165774	5.398733025	6.316309501	2.531304528	7.429113384	15.53144944	17.73759216	20.3218314	4.328586173	21.32352544	13.79768015	9.573445097	8.734370123	7.002111304	5.890419639	9.689167533	9.228259185	8.974431935
LOC110674717	0.15881935	0	0	0.171276402	0	0.398923345	0	0.419305497	0	0	0.218086194	0.194245934	0.280972285	0.592552628	0	0	0	0	0	0	0	0	0	0	0	0	0	0	0	0	0	0	0	0	0	0	0	0	0	0	0	0	0	0	0	0	0	0	0
LOC5577736	28.25115965	31.95629899	30.24347213	31.31335636	24.11732629	37.45186227	30.33095472	39.95734737	19.16345658	27.88562474	39.87128773	41.40866267	24.99000562	42.52436505	54.31273079	39.63353857	62.04697352	30.60214061	70.62787628	32.91084127	11.12989058	26.46195648	44.04482639	14.40271677	20.84739082	16.92778622	26.51171525	11.25555089	40.67276999	3.816425305	51.94825834	13.28203838	18.25688927	22.2911086	7.47182609	29.70738073	91.19783484	27.98734265	102.5911621	20.41540191	51.29451519	68.96534126	35.88443927	88.75020124	42.82536962	31.61953224	58.50882602	85.83435495	101.1414548
LOC5574744	10.16385396	12.48502765	7.853817093	6.428773884	4.876397227	5.016084893	4.765133264	6.216676532	8.333642973	10.46075527	13.83392756	14.43602902	7.329576933	5.856840325	1.988128507	2.584631483	0	2.851137091	0	12.69605591	8.548502278	0	4.816949375	4.467448025	3.113866609	4.696257159	8.615020218	3.960669932	1.760360576	9.695741034	2.124838534	5.807005477	6.000464975	2.526058939	7.230967961	1.848534192	15.26116482	13.3317505	0	5.21071675	2.934682067	11.83884459	14.82936904	10.49963756	10.00117567	11.02207184	7.638130321	12.33847836	9.894395799
LOC5574740	9.747330998	13.29060461	6.538301845	11.23910242	8.588884278	8.315117442	3.109855457	6.554970703	3.655522838	5.01327596	9.091532696	6.523134985	5.639648068	25.23590264	18.29339575	18.81038402	15.8533756	14.01667073	11.37188249	25.75992054	40.91255582	9.146264138	31.08851867	5.396413693	16.01122519	37.2277607	31.75625018	41.81698047	17.24117625	10.20280967	39.69682182	55.19899547	17.38835242	21.38151438	8.171647077	42.85890199	39.45578985	26.14490879	61.80928339	5.358608426	54.678603	30.28866916	39.67200338	43.42276938	28.95631853	8.645264728	46.17158746	52.55131285	72.0471269
LOC5574741	41.86406683	40.3380635	42.75401195	48.28839871	43.36860456	66.93306209	35.47892945	66.50844765	45.24752317	49.74045198	75.28237407	90.20519277	51.52210897	44.36821024	30.9275669	73.81904101	45.39862067	41.27718292	61.92239535	68.3115664	44.17218744	58.52765438	66.33784729	54.90953354	65.86996453	56.4016967	29.78938977	73.31284104	58.97179674	61.96330973	41.52268739	34.88682422	67.68538939	47.22725905	71.42864255	41.04916583	81.00212184	65.13084404	83.13587085	97.05252683	83.91406238	83.2294459	67.88767929	60.67133805	83.625215	85.56221739	58.24822693	54.41051804	75.43069203
LOC5574742	6.908909092	11.58174419	5.566383945	6.58808626	5.587547938	6.21084696	3.018473111	19.39252629	15.32256228	11.64677032	10.48576045	6.671072486	9.006249689	3.97961271	0.510625716	1.455319566	2.109193872	14.59199023	20.10855522	5.860666084	35.29808918	16.84222866	8.510894647	7.439936868	1.671492842	4.296996239	4.913827615	13.95890431	5.317867629	22.55683923	4.320425526	9.573535586	10.27475001	2.370565541	2.908225913	6.970526138	11.48417179	18.15564989	9.423269741	12.71391494	7.160492495	10.21586866	18.7240672	11.29424102	10.51181154	32.81901618	12.04566877	10.65675515	12.84971115
LOC5575983	34.12065431	66.85413301	150.3791514	80.28292486	67.67386893	19.85518891	20.89324015	48.12275315	11.44855597	12.61046751	41.64756245	94.66120428	51.46674193	13.64769571	4.753391927	11.44011506	3.365895653	7.100185903	8.575293945	13.58349946	23.25722607	9.906653039	10.81518762	6.350571034	4.014576538	6.391621569	7.260730356	10.12887585	5.58504316	5.316582135	4.136775199	1.527764813	5.326480978	2.269798815	6.428655083	2.617343827	2.529945906	5.901941114	5.848053072	4.352143869	3.211471454	2.560960014	2.557319351	3.126041986	0.532538683	0.889052453	1.128378277	4.771204241	3.175988308
LOC5571578	6.843151432	10.10204568	8.276628803	6.428878872	7.42893922	2.746642606	9.1096434	10.38380276	1.963143784	2.463939624	3.681228475	12.81325276	7.42611127	3.290167013	8.173069096	9.176356306	12.61727352	9.46416857	3.333389697	20.71036064	22.17899806	12.01783393	5.110905083	1.510573451	4.495833495	11.92609435	3.972255856	5.416389216	3.868987527	7.07145544	3.981517895	9.565509867	7.037853862	15.29227699	7.617113857	5.966318604	12.65947081	10.64062415	13.56887363	7.365696232	7.150403742	1.87948358	7.486293577	4.676379918	2.640317077	2.763577335	4.850385663	5.427287576	9.820900629
Trnaa-agc	0	0	0	0	0	0	0	0	0	0	0	0	0	0	0	0	0	0	0	0	0	0	0	0	0	0	0	0	0	0	0	0	2.588295805	0	0	0	0	0	0	0	0	0	0	6.817865008	0	0	0	0	0
LOC110674719	0	0.182947454	0	0	0	0.171688528	0	0	0	0	0.187719762	0.083599516	0	0	0	0.455938725	0	0	0	0	0	0	0	0	0	0	0	0	0	0	0	0	0	0	0	0	0	0	0	0	0	0	0	0	0.705698017	0	0	0	0
LOC5566218	0.018330494	0.073593007	0.368003198	0.098841262	0.033137567	0.552511654	0	0	0.048579445	0.062459131	0.151025461	0.089677331	0.129716201	1.025861975	0.321759203	0.48908618	0	1.582362889	0.064156707	5.170151961	3.740748701	0.734728711	0	0.174441203	0	0.300850515	0	0.649542399	0	0.13867005	0.108896723	0	0	0.119500645	0.097736135	0	0	0	0	0	0.212330437	0.621532194	0.382655542	0.208296866	0.4731271	0	0	0	0.196289788
LOC5566217	5.233500908	10.3251826	9.680862636	7.913226485	4.730518741	1.355210031	3.068739108	7.976929223	3.145731449	2.389932867	5.408392346	7.720669369	2.863531036	5.300903774	7.95530206	7.917617024	17.3428949	11.07728802	1.888376006	31.36714652	26.18700871	9.971925125	1.353016617	4.749383242	6.53844577	5.667312275	1.822739552	6.850797421	3.186531135	9.1835713	8.333636781	5.681945184	19.26028277	2.638019022	6.904191275	12.16777938	1.032714866	24.13257752	6.77248474	7.074166245	31.87343287	3.920155177	14.07876084	3.678581619	2.645926869	3.719807308	5.226987214	3.95302616	11.84398855
LOC5566213	4.861967782	8.441735123	6.284626083	6.282941348	5.133456026	1.42126118	0.869812271	1.52154194	1.471798512	0.678374441	3.194271527	3.229558533	3.410923579	2.710564155	2.060008144	4.613061794	6.128565666	4.351553271	0.073348628	5.910894949	4.507869652	1.399992449	3.445213613	13.76093982	1.970437066	7.910947959	4.1692842	7.921112142	1.178778997	4.914669298	15.18883879	11.97292616	6.690058238	8.129000445	3.687389673	7.207500688	8.223142417	20.05518183	9.7586042	3.205719902	11.16657581	4.364997279	6.635109316	7.858625772	3.461845899	18.12635022	7.204203156	15.12409654	9.705853943
LOC5566229	13.40945922	25.39054759	16.93161633	14.46123494	7.734015835	17.41437817	4.652954245	21.54083511	25.96987807	32.09334995	34.4817493	23.59783957	12.98338323	11.60858843	0.890463556	6.880486581	0.61302575	6.470116948	2.781658674	0	1.772043295	4.254973572	4.570354233	3.982797199	1.165944772	4.496035078	4.252794698	4.344196182	1.569387967	4.093516727	2.511416456	4.00679446	1.677799264	0	4.147409438	4.004221865	6.554249404	14.24747095	2.122587206	5.542845551	6.953517066	7.781317066	5.647963846	7.558009017	4.10269844	5.829186557	1.162598964	7.619426975	6.971437756
LOC110674349	0.212105711	0.283853005	0.66534948	0.343113447	0.19172062	0.266384165	0.815135946	2.659947801	0.562122224	1.806816929	5.533892561	5.318078538	2.439078563	0	0	0	0	0	0	0	0	0	0	0	0	0	0	0	0	0	0	0	0	0	0	0	0	0	0	0	0	0	0	0	0	0	0	0	0
LOC110674350	0.528965671	1.415789274	0.331860026	0.380303522	0.239063876	0.664329489	1.219709543	0.116378669	1.285041997	1.802392071	2.905442195	3.019136805	1.871619469	0	0	0	0	0	0	0	0	0	0	0	0	0	0	0	0	0	1.04748276	0	0	0	0.235032135	0	0	0	0	0	0	0	0	0	0	0	0	0.322964926	0
LOC5566228	4892.19466	3585.639044	3453.570405	3928.852299	5101.738967	4205.806387	5165.099868	4386.9228	3793.755085	3187.666729	2584.497726	2889.056975	4722.73362	233.569397	389.0886474	321.362428	313.4004053	251.7876434	356.0075374	251.7458914	170.6700163	201.7707952	291.3170588	308.8715008	268.8614018	253.9341926	120.1796775	227.5324248	234.7999574	199.9036958	349.9131018	125.2279562	195.2511229	245.4216242	145.5907394	257.8091404	467.4913125	264.5123673	375.5805804	499.7143404	409.0084067	253.3992631	259.8246961	271.8442346	268.6682439	279.3980606	291.0690063	248.0416445	305.727436
LOC5566227	12.89353824	17.29917519	13.7721911	12.55001622	9.263725186	15.03045468	5.132944326	12.91803221	9.856856224	13.29264153	18.6583866	18.31699517	11.22971681	13.65047768	13.92757693	11.9083751	5.992639476	13.11253417	15.62101243	6.660527399	41.57430554	13.91392496	6.908898624	8.416009269	20.37771503	12.80548726	9.803838208	20.20830795	24.82544653	16.75678984	17.8726746	37.25355764	24.55447561	35.23881961	10.84085723	19.94444929	22.30624593	44.36207999	39.22300811	42.06294972	35.80611579	15.69368789	24.27015552	18.7839138	24.66090524	52.73542871	36.78126638	32.82131064	28.58732932
LOC110674721	0	0	0	0	0	0	0	0	0	0	0	0	0	0	0	0	0	0	0	0	0	0	0	0	0	0	0	0	0	0	0	0	0	0	0	0	0	0	0	0	0	0	0	0	0	0	0	0	0
LOC5566238	29.47078861	43.37644108	39.7300687	41.06901341	23.27838858	21.96564465	10.03084832	20.36962916	13.60785852	34.80930127	60.77611298	45.7589869	26.49465447	111.6512948	55.01670711	82.41445272	70.90325486	48.10550155	97.43809764	84.04964332	118.2952161	72.59291156	47.01966963	38.74738316	46.60174471	44.94555207	103.4976209	64.28159853	72.65501406	82.94735349	52.42817653	110.7529656	103.6001982	83.16194378	42.06425313	79.91288287	51.06024876	171.0802843	98.86594277	39.15510629	70.78389594	67.61952192	65.59668286	100.0816437	80.27744536	82.46742881	52.15115448	72.00731628	85.33947661
LOC5574533	3.631714576	6.808638205	18.39179828	21.80576479	20.56848613	4.191263298	4.425976225	7.299154919	1.300643824	1.28206	3.976095077	9.043690531	4.717440261	1.851409069	0.861463355	4.364856462	0	1.984688185	2.061242741	2.071640938	0	3.497118226	3.555440282	3.814167244	0.205085968	1.02027896	4.666957709	1.545826732	1.380251702	2.041978632	5.733916927	4.996123928	0.846864772	5.332425895	0.087224751	2.121374462	0.743673331	6.806649858	0.198721914	1.350512424	5.874332483	1.267856634	0.113833825	1.115368979	3.631289316	5.844411395	0.460119266	2.337235449	6.481626579
LOC5574532	2.713616046	4.568081382	4.175496938	2.125533734	1.587875225	5.919224065	1.229477256	1.036942402	1.532950794	2.652241584	5.020645098	3.283985041	3.107849498	11.75858457	3.108660548	6.001870047	3.451788516	2.365829008	4.298937715	1.808633404	9.610307396	8.618753017	4.059149256	2.990145983	1.402550859	4.922556304	6.27252207	7.127440536	3.735562854	5.18614374	2.969637867	4.249029241	4.692819327	1.815622261	10.50884261	4.348298236	3.656355776	28.52401861	17.98543551	9.605843329	8.023699061	2.767236128	5.366623791	9.52126795	6.709186304	10.9657433	5.579226401	10.25486606	13.30569605
LOC5574530	9.618496876	15.58197765	22.00517167	5.420439355	7.35401571	41.68927046	3.946586216	11.26509143	14.70998891	20.02168927	25.72054053	18.61899309	18.74361099	15.55979713	7.743587694	10.37158827	0.087392659	2.530911927	16.57924583	3.746546662	6.980335018	12.64170265	17.12831117	8.258700685	5.137601882	14.24339155	22.39603072	8.755713138	13.62726407	15.4554813	11.81486902	23.99068183	11.16635874	10.13654884	8.001191626	12.64002774	15.22678135	21.81565465	14.64169458	24.40794971	26.17843526	13.31161027	13.20983732	15.61412834	6.626551635	19.03759337	6.780254512	16.02839605	18.58618934
LOC5574529	86.57725407	47.16508904	31.04399702	22.65226068	21.11586015	182.9684199	62.81873754	73.71848063	163.1196202	99.09879316	150.3170139	108.5242448	88.49357143	16.28488531	24.34371628	45.35607379	30.91475589	16.17820259	18.96822197	39.5272026	28.9627698	25.78526699	28.13805985	49.65230957	47.68573708	98.33982821	71.51725105	53.77522159	43.16939753	90.40026648	38.79495241	77.1911439	48.84013341	96.22735105	53.75398592	48.39536719	166.5533029	112.0462965	222.7156149	139.1083922	186.7697132	196.6398712	207.412059	312.5096815	194.8793322	385.2483656	246.2654187	291.0207591	359.7385108
LOC110674722	0	0.125495069	0.11766383	0	0	0	0	0.247578354	0	0.159763407	0.386306081	0.458768979	0	0.583119807	0	0	2.03975225	0	0	2.159128998	0	0	0	0	0	0	0	0	0	0	0	0	0.303403705	0	0	0	0	0	0	0	1.086234581	0	0	0.710399827	0	0	0	0	0
LOC5574528	19.69194931	20.15890864	21.54073263	26.7725036	30.57844302	15.21918465	16.2997548	43.32460435	23.19447703	14.62395385	23.11147201	19.45284737	16.82330682	40.0842614	80.35789841	54.44974205	107.3880994	71.07414245	60.67474728	143.8673918	32.02613968	62.21445234	27.90357602	53.45631716	77.54207246	70.99251643	33.1683364	62.37329306	52.30502661	67.80019986	90.48822663	38.99437809	43.38252682	55.41027626	67.52900569	83.50573162	145.7744092	51.64633978	131.1895834	145.892174	159.3781216	98.64603818	93.10705075	85.74572043	122.9399265	131.8621186	123.8690861	73.98832859	204.7860135
LOC110674723	0	0	0	0	0	0	0	0	0	0	0	0	0	0	0	0	0	0	4.412333819	3.628302863	0	0	0	0	0	0	0	0	0	0.953693829	2.995719178	1.659537005	0	0	0.336086808	0	0	0	0	0	0	0	0	0	1.95233965	0.395073274	0	0	0
LOC110674724	0.098627541	0.263978974	0.123752978	0	0.356594518	0	0	0	0.130691278	0	0.270865045	0.241255224	0.174485072	0	0	0	0	0	0	0	0	0	0	0	0	0.971238876	0	0	0	0	0	0	0	0	0	0	0	0	0	0	0	0	0.686294947	0	0.254566865	0	0	0	0
LOC5574527	16.17765275	24.8182208	17.05329432	21.93821263	19.73490087	7.708559359	11.32233757	10.6488844	6.564716634	5.601988212	10.71602961	11.63583087	11.86699185	23.55456833	22.47133183	19.88608522	9.854202288	11.14925496	31.30309032	23.7219325	33.1277821	30.65484595	15.51432608	12.51656937	14.29024597	11.6568379	12.34275035	7.249854161	11.83691906	20.89479944	8.334504235	26.08639468	17.74681305	24.72300976	12.15551854	11.12326855	19.40576391	13.22518712	4.08303169	8.09028214	13.20385013	13.37892202	8.236932388	12.45482782	14.48447567	9.067974108	12.87911944	14.61536475	21.00901691
LOC5574525	166.0944242	129.6185464	80.81591306	114.2403285	115.9063758	70.47245236	27.00260584	49.33912213	42.02689033	59.27162255	74.03763538	82.41527342	61.46184114	108.9261653	106.8899579	94.06208157	110.1442322	108.7174055	61.30951132	126.1086603	101.7278703	55.95682673	84.43007078	66.86562482	98.17880732	138.544154	128.3940974	104.6054285	102.5095686	125.3180981	116.8183852	112.4061398	124.8404452	110.0620736	90.40684514	99.86260545	112.3079361	89.83663019	161.6160832	78.78582363	127.1704228	105.8851231	107.1217008	117.9162075	96.84908183	134.8687337	94.23736874	131.7383176	147.7378123
LOC110674725	0.313251425	0.958199923	0.168451049	0.627382623	0.242696062	0.112403815	0.343955845	0.708881117	0.355790759	0.838647554	0.921745517	0.766251917	0.395844933	0	0	0	0	0	0	0	0	1.992991093	0	0.958191792	0	0.293786345	0	3.171453566	0.755134943	0	0	0.353453876	0.884811066	0	0	0	0	2.327446486	0.181201082	0	0.777542917	0	0	0	2.079079931	0	0.41955166	0	1.677206773
LOC5574526	1114.926384	1711.204693	1484.989176	1430.053736	1100.302134	564.9589824	328.8456933	1385.776775	943.3198121	510.5287008	1040.83955	1234.014552	722.7403832	3100.774699	2567.564755	2699.119463	2105.977178	2320.013762	1411.54713	2445.515169	3903.782934	2670.907122	2375.273487	1472.528434	1768.202465	1891.889657	2181.771612	1544.039826	1548.669134	2351.118065	1792.514868	1519.962161	1094.552756	1829.62937	2021.303273	1958.161598	2148.867631	3666.117222	2622.837909	2219.84331	2238.940717	1986.954378	1773.670915	1728.362237	2040.625476	1739.325094	2067.803951	1880.222909	1935.296818
LOC110679230	0.047610797	0.063715719	0.059739681	0	0.043035011	0	0	0	0.06308903	0	0.261511145	0	0	0	0	0	0	0.222159891	0	0	3.676343968	0	0	0.226542855	0.198958002	0	0	0	0	0	0.565686869	0	0.650402032	0	1.015421715	0	0	1.980980168	0	0	0	0	0	0	0	0.746023742	0	0	2.166795525
LOC110674351	0	0.122828744	0.11516389	0	0.08296126	0.23053927	0	0	0	0	0	0	0.162374919	0	0	0	0	0	0	0	0	0	0	0	0	0	0.689049481	0	0	0	0	0	0	0	0	0	0	0	0	0	0	0	0	0	0	0	0	0	0
LOC110674726	0.661207089	1.150328785	2.074125165	1.640058937	0.747074612	0	0.203284924	0.305494005	0.569507249	0.281623761	0.363180274	0.283044075	0.233952434	0	0	0	0	0.925590648	0	0.380601566	0	0	0.092118648	0.157308584	0	0	0	0.292874028	0	1.625658716	0	0	0.594251588	0	0	0	2.135704398	0.343892093	0.803201531	0	0	0.160139672	0	0.125226092	0	0.310817851	0	0	0.354022654
LOC5574522	63.2554782	56.68519933	73.91427862	64.93970742	72.05119589	34.17270628	41.18059744	53.81631765	22.11652858	28.27616349	45.13156894	76.85075504	46.56598691	36.80495716	42.01720178	38.98177409	21.69456554	46.68467307	28.30833679	86.11590981	71.16919928	30.08697578	19.93112573	37.59516271	31.6498255	56.93520016	48.43630077	50.1140004	21.03771809	39.43517102	47.77156225	57.23606632	41.36231153	69.18664858	19.56820578	40.32947266	52.57364361	50.09014122	29.53185428	53.23951882	65.25675723	37.81884384	50.75017441	23.19844977	28.35775689	31.35388153	41.05592497	33.74004799	38.17365488
LOC5574521	7.05228913	19.24482586	22.24115653	17.85139469	14.57252723	25.25000067	7.501202869	22.8982308	20.22080635	29.81704686	42.14553424	30.74771511	17.44869295	6.411804166	7.869315686	2.9904145	0	7.804385929	0.181048929	2.878312	1.236325436	2.572538902	5.525157885	3.158729586	5.007806787	5.263763221	13.5921336	6.466400845	3.10359524	6.326405924	6.248521761	6.76409266	8.045894516	10.51028522	1.562919918	1.847103231	8.251001556	11.29957308	2.373840254	9.754918706	1.098519033	5.261853844	5.759179739	4.702476344	3.026351581	5.565718267	3.394818225	7.264132624	5.308455711
LOC5574523	3.225105579	9.645019488	18.70568057	24.09804178	23.26168002	2.89315661	3.085925024	4.257366936	6.977281444	4.429316727	9.896616365	7.929259118	4.191895306	21.77367584	66.0846667	20.63464279	44.93820183	18.27363828	15.43442885	37.12846558	60.98735367	23.59685259	26.59230051	16.91167149	3.919391798	11.77472992	8.64723854	10.49527244	5.275589782	10.58072204	6.256169253	14.03619374	9.334427887	11.79985417	5.79045651	7.792878713	13.62177919	11.29656708	6.796006861	16.7802369	28.59020171	10.04268499	12.36585685	5.609416614	25.39760212	4.022162946	26.12286174	2.170048743	4.845561467
LOC110674727	0.255782742	0.570507191	0	0.183896769	0.077066644	0	0	1.125504229	0.112979171	0.145258572	0.117077852	0.208558792	0.150837753	0.106035733	0	0	0	0	0	0	0	0	0	0	0.356291895	0	0	0	0	0	0	0	0	0.277917618	0	0	0	0	0	0	0	0	0	0	0	0	0	2.186387561	0
LOC5572380	1.653683815	5.561774603	0.846365648	0.797832858	0.550697847	0.874469978	0.267587945	6.290427262	5.276408015	6.969289692	12.33995838	0.159675637	0.346450716	3.355543155	0	2.177115066	1.525057657	0.71071769	0.304625867	0.50099333	5.760534365	0.58143407	0.485030358	0.207068385	0	0	0.326708485	0	0	0	0	0.171860716	0.328534525	0.14185184	0.638090937	0.245357674	10.46417064	9.053438579	20.35244713	24.67270104	1.386243964	0.210795002	0	0.164837569	0	0	0	0	0.757261352
LOC5572374	33.35547283	34.39984862	67.52446195	56.22339403	70.8820115	28.60687157	24.50147002	144.2598435	124.9561755	50.90286508	43.17638481	38.27930609	33.52969449	74.53230835	141.7195317	105.5445132	70.3893932	84.58226164	44.93279227	86.07450793	138.2580847	64.40249106	114.6621744	51.64027155	28.57983646	87.51574629	50.90953959	51.51579062	25.99924657	58.53445156	54.74690195	109.5626925	54.41324727	124.6900512	22.63655878	103.4251724	151.9855151	83.80139697	156.0663202	137.3512206	95.66977069	165.4996246	87.71899126	164.8728071	106.139696	72.65390433	90.11229134	121.2375091	93.40751567
LOC5572375	9.202962473	10.86332119	11.31055349	11.75707091	8.190505984	20.62663227	10.37448988	21.24440466	12.69513945	17.93038799	21.12688166	18.12471604	11.18814042	18.42998355	12.59196322	7.240559327	6.957805057	12.00189281	8.754610189	22.27614116	11.97384198	7.041224467	8.416142204	7.186011958	6.113792462	5.731936352	6.377597093	13.23941347	8.760225329	7.854602926	9.532627159	21.99291444	6.939196545	11.69156709	10.82037964	16.49739964	3.952127584	12.7638318	8.790562036	24.17889378	21.59375803	4.343482447	2.791415975	6.97180078	5.481623707	13.4589638	4.27720644	9.85478193	15.28769349
LOC5572376	6.150210357	7.90782424	5.094216101	5.462144719	4.687105331	11.10650107	5.437745604	12.89442438	6.445139295	7.875681856	10.21162899	7.718745383	7.111457349	5.249163477	20.74448648	11.79783877	11.75528849	10.03488785	1.688292493	19.89894538	9.533440184	23.00445823	7.840371309	4.494809802	9.322823908	2.902871529	2.866907489	5.460199006	1.808826134	5.017541789	3.104434793	7.619869167	3.309229313	1.441309731	1.500298182	3.626179413	8.463521149	8.362636504	5.208519441	4.294495463	11.64063424	9.930249163	8.810928711	6.699440553	2.801340949	15.62058943	4.648035517	9.129970034	13.45154316
LOC5572377	16.94724632	20.1329195	12.88761781	9.773534562	7.017555682	28.07527653	20.61849325	27.19679962	37.22782186	82.24411653	46.08664559	44.00444676	31.42488353	9.091884422	7.847924467	8.866254588	2.190316713	3.735445084	13.85081983	6.433852108	14.49566634	15.00104419	12.03683671	2.443600016	2.777249645	8.825369198	5.216217006	3.032964296	0.424800077	1.599715803	9.691046795	9.305476589	6.505129456	2.757150075	7.087122839	2.725128771	10.76942264	7.541577647	3.669638697	2.567232825	1.39969808	8.48702935	4.729676018	3.890474018	5.925889362	6.058895294	3.870698209	2.545324979	10.91776157
LOC5572378	19.59186963	40.29965689	63.36928523	70.42854973	64.40803793	28.52413597	29.28054123	337.6033749	47.93201415	8.159204869	15.54395306	33.81314891	31.83639388	86.94930138	43.30597828	59.05044699	25.4290129	33.94350622	62.98421238	55.96931422	107.858292	51.22143334	39.52746211	33.83631904	19.33073048	67.52611698	27.78266028	24.21266883	19.2851148	49.95305168	50.86684199	77.75404757	36.25932869	25.78129393	33.17624658	46.43428316	59.37561162	90.19754313	89.02674978	56.73210814	84.68281146	70.29647432	88.86635761	78.88262179	55.25070196	103.3530265	47.73461154	70.0441486	99.75073922
LOC5572379	0.040360196	0.324075091	0.329172901	0.195866381	0.255368762	0.405507879	0.031021368	0.106556613	0.133703161	0.137522908	0.110842936	0.049363028	0.071402487	1.681513405	0	0.134609128	0	0	3.955297933	0	2.226055141	0.718991243	0.168688151	0	0.042164721	0	0	0.119180545	0.851319992	0	0.119884744	0.159389976	0	0	0.268995047	0.113776884	0	0	0	0	0	0	0	0	0	0	0.25226235	0	0
LOC5572036	5.578261763	5.084389819	5.448125515	3.54444121	3.515874264	2.272136688	0.278109668	0.636860466	1.478350061	1.284277738	2.401485202	1.585784397	0.746818843	1.462493782	0	0.402261434	1.165994565	0	0.633207887	0	0	0.805728554	0	0.143473628	0	0.296930638	0.792294681	1.335581888	0	0	0	0	0	0	0	0	0.072143471	0	0	0	0	0	0	0	0.311308385	0.566964158	0	0	0
LOC5572033	12.14216655	23.22108923	22.67710181	16.98400955	11.91697199	3.321647444	1.293631333	2.168875187	1.911632722	3.686711055	5.172567544	5.587363568	2.48131369	15.15058494	4.361160453	12.02866172	2.421268475	5.329158274	4.347936121	2.07600854	1.10511179	7.228012966	11.83585057	2.574140473	2.511890912	3.551598932	7.822011305	5.088316452	3.042955653	4.244143966	2.142578373	6.330256183	8.413161873	10.05797094	1.709324618	1.355612526	5.465102162	2.917872304	1.784892292	1.946007389	0	0	5.576942243	2.732205643	0.51716274	0.25116594	3.506555869	1.174417914	3.647506134
LOC5572032	26.13097062	27.23526791	28.9064258	33.27237768	26.41565728	25.15021249	23.77616382	22.24426197	13.37582544	22.32894323	32.86416478	40.42267651	23.90664692	63.07261187	21.43377103	39.63917527	34.03658615	43.11283406	8.832428024	57.16673768	20.65337316	78.12825535	26.53850306	23.82157886	27.38434441	25.11799435	21.69553662	18.26905999	13.04979432	24.32518318	66.25394255	9.644495209	22.15334085	10.87928766	22.1361296	51.40428203	33.30554094	23.7095453	48.45444413	38.14773442	21.68784699	8.280589089	25.77356533	39.77658932	15.1281796	27.55189392	17.80810565	18.4893363	9.806783322
LOC23687408	16.94673685	28.06367658	39.28685089	19.14199252	13.74655465	22.35438598	5.803243052	12.48048589	11.09092572	20.04260214	34.22975246	31.11568217	18.7033418	10.29604668	1.860094598	11.54159339	3.98171986	7.474969316	4.607159751	11.4370114	16.43816725	6.876341263	8.350584306	3.702891734	3.719055556	7.989547242	8.235228534	8.727473919	7.68352458	10.49038842	6.049423721	8.95831942	8.127982954	5.532076771	5.473573216	4.994393844	12.85531764	29.19326207	11.83337753	11.35736605	3.500251117	10.3461645	10.13896223	14.23676833	12.05177495	12.6349753	10.19374204	9.674712081	13.09843112
LOC5572031	0	0.0429718	0.201451205	0.761832005	0.841699127	20.64754486	6.861118017	122.9666355	163.218511	38.02060331	9.876775747	5.26254396	4.942216177	0	0	0	0	0	0	0	0	0	0.178942072	0	0	0.527010193	1.205324415	0	0	0	0	0	0.565628568	0	0	0	0	0	0	0	0	0	0	0.243253856	0.331517205	0	0	0	0
LOC5572030	17.74132622	24.93863986	18.11154703	21.49436163	21.69133711	20.42927717	13.18968664	17.69758374	6.98756692	7.385146134	15.27987079	17.87276935	15.41665864	54.96599907	48.79134364	58.4255604	34.45368189	44.93689399	72.57406665	83.0866342	75.91523524	57.61750994	53.29413221	12.86458755	10.45778142	18.1896296	21.13623644	15.30754921	28.02713721	20.62214918	20.17668517	49.29763402	29.54405784	34.08611668	20.84897128	18.89677116	29.08267506	25.56659836	29.85693968	25.0650449	28.47058294	27.70747656	21.14545729	31.65370154	28.02886517	28.84961276	15.9209728	35.19760861	18.78273295
LOC110674728	0.085092967	0.227753363	0.320311385	0	0.038457419	1.282421994	0.065403554	0.336986164	0.056378312	0.217458663	0.759507008	0.676480916	0.602162534	0.052913432	0	0	0	0	0	0	0	0	0	0	0.800077664	0	0	0	0	0	0.252757659	0	0.015295248	0	0	0	0.203593328	0	0.172277851	0	0	0	0	0	0	0.133333987	0	0	0
LOC5572028	0.694607271	0.623955589	0.895437296	0.605428128	0.756860082	2.174923047	0.716721148	0.301456639	0.289996462	0.859179921	1.515651013	1.105575978	0.690176856	2.106389723	0.300639326	1.586747104	0.275960608	0.466193234	1.265516948	1.588354845	0.62976767	1.292488379	1.53774566	1.063969662	0.656079349	1.530449982	2.60735919	2.219707026	2.114082145	2.447394031	1.582760294	1.853807622	1.641914519	1.488756932	2.029352355	0.804708317	0.455319587	2.771335986	0.077057024	0.092413919	1.102185162	0.276540756	1.522849185	0.684789966	1.056059984	0.38764752	0.208153482	0.766863856	0.152837974
LOC110674730	0	0.400540845	0	0	0	1.879454096	0	0.197548086	0.198300623	0	0	0.183030811	0.264749867	1.302794692	0	0	0	0	0	0	0	0	0	0	0	0	0	0	0	1.698147672	0	0	0	0	0	0	0	0	0	0	0	0	0	0	0	0	0	0	0
LOC110674729	0	0	0	0	0	0	0	0	0	0	0	0	0	0.931643438	0	0	2.715739508	0	0	0	0	0	0	0	0	0	0	0	0	1.416759041	4.450288027	0	1.211861041	0	0	0	2.688491085	0	0	0	0	0	0	0	0.966765491	2.347603036	1.170541049	0	0
LOC5572026	5.619469341	4.667786108	7.099660972	6.645360507	5.990180069	9.247768451	8.04264217	9.004033832	10.37354204	10.36617988	16.1248132	14.12511822	11.65564457	3.759448729	1.224493905	4.394682111	5.245232128	2.62213778	0.271284639	0	2.565022629	4.142370004	1.61978963	1.0142264	0.161950861	1.399350749	1.891177075	2.746569835	2.615874158	2.785219478	0.92093281	1.224404814	0.613017427	1.76856666	0.103318552	0.43700667	0	0.806254189	0	0	0.448916325	0	0.809023529	0.146796137	1.100331776	0.728711708	0	1.135785746	0.518753291
LOC5572025	0.688820142	1.777799174	0.493884322	0.212242284	0.444727787	1.359428984	0.226901168	0.259797483	0.32598394	0.083824233	0.33781005	0.180529251	0.174087612	0.244759779	0.518186234	3.610120746	0	1.49228358	0.344409959	0	0	0.657369272	0.411281437	0.585278712	0.102802521	0.646017658	0	0	0.276749025	0.372208525	0	0.259074266	0.26531506	0	0	0	0	0	0.19922488	0.477857851	0	0	0.855914541	0	0	0	0.153761277	0	0
LOC5572024	36.53058227	52.72180152	87.82171848	81.82643905	93.3245723	62.97098707	44.47630158	75.98153302	50.23714947	70.69212251	97.58552173	131.9725128	71.32547467	57.45772058	66.54775507	56.14040299	28.00760488	32.05035756	71.18089098	59.63709491	77.46105052	75.76356033	56.02617642	20.20604858	17.05081071	33.84075384	46.86080531	31.04719072	21.72769379	26.22262697	39.36124272	87.7585182	43.85797246	34.355138	23.46053099	35.04817644	41.00842238	49.49439456	42.98750661	33.66577418	31.70664281	37.17415213	24.65419091	21.12380757	24.2985228	28.54010576	35.0164143	20.33608011	28.14710711
LOC5572023	13.85886275	28.78163889	18.66890685	21.19416837	13.15535334	75.90843529	37.62079791	55.92419582	62.21774248	72.96593654	92.67072066	85.9417376	69.45441954	33.54915994	48.16537334	22.56994529	41.89646582	30.92805755	48.83045883	44.28917218	39.36948895	34.2669015	42.61970081	18.96704936	22.0809226	34.84163152	54.11009958	31.06950708	18.24999472	24.89563848	24.23146814	47.47035566	21.14515478	22.66281005	27.92645775	46.25518664	30.38623138	40.01742896	87.27204048	35.45095113	46.71041797	67.57939994	49.50822767	83.39448615	51.08435881	77.5666179	61.56225366	50.4303495	61.04991521
LOC5572017	7.627861094	7.836503056	9.667741555	8.64161748	6.825117309	16.25671924	12.91016383	19.68093364	28.28106424	24.74404632	43.00836085	28.83616693	23.10454147	21.46435583	18.93443871	7.19526606	20.94929852	15.18988536	9.303676054	10.86592579	30.17231136	13.38266266	19.5366018	7.42399253	8.049400724	8.219729725	12.87031365	14.56128344	6.934191981	13.69758354	11.21435541	15.01121273	6.149126061	14.06441596	10.68124637	9.122579183	6.728686863	13.62483298	11.5434354	6.173656379	14.72616359	17.72770927	15.28005914	2.480697613	7.755965244	4.58773554	12.88221484	6.068553209	1.959542753
LOC5572018	5.99844191	10.96190402	27.48139204	7.284343418	5.376380123	21.27094652	3.02199525	2.062767766	3.60689628	5.925600538	11.35167905	9.24764774	4.503425103	0.188068045	0	0.504352288	0	0.058801947	0	0.29015133	0	0	0	1.858823336	0	2.647390915	0.756855595	1.116361524	1.134122026	0.953322886	1.048093894	0.066355661	0.036242182	3.203997744	1.276633125	0	0.120603904	1.572995338	0	0	0	0	0	0.477330106	0	0	0	0	0
LOC5572019	16.1226422	31.29816383	45.09322595	21.93848528	12.87441686	31.19396522	1.317766246	7.079833929	9.043699021	13.63104859	22.75790098	20.95563091	7.95224003	2.145892759	0.385827267	0	0	1.512823701	2.269478212	2.97328835	0.060616206	0	2.327339528	0.313763391	0.321484546	1.1544169	0.330033198	0.681518261	0.247271687	0.45727484	0.130580025	0	0	0.501533829	1.494263836	1.115345381	1.078101948	1.48615511	0	0.053369979	1.400350925	0.479115302	0.152949722	0.416287551	0	0.861039953	0	0.523393805	0
LOC110674352	0	0	0	0	0	0.372450171	0	0	0	0	0	0	0	0	0	0	0	0	0	0	0	0	0	0	0	0	0	0	0	0	0	0	0	0	0	0	0	0	0	0	0	0	0	0	0	0	0	0	0
LOC5572020	0	0	0	0	0	0	212.2335466	117.7763822	137.6415586	196.6611274	387.4394392	707.4964021	306.1778997	0	0	1.086004802	0	0.379848758	6.268174727	0	0	0.362544108	0	0.774685491	0	0	1.222283753	0	0	0	1.93442168	0	0	0	0.868083514	1.835867215	0	0	0	0	0.942949869	0	2.265807942	1.233382614	0	0	0	0.596430203	0.871714073
LOC110674353	0	0.115931943	0.108697469	0	0	0	0	0	0	0	0	0.105952328	0	0	0	0	0	0	0	0	0	0	0	0.824397929	0	0	0	0	0	0	0.514638923	0	0.031142597	0	0	0	0	0	0	0	0	0	0	0.656265081	0.223596832	0	0	0	0
LOC5572022	0.078239912	0.240822644	0.215977486	0.025313006	0.077792459	0.2161758	0.048108965	0.041312882	0.051837823	0.013329693	0.075205768	0.076553819	0.069208339	0.048651991	0	0	0	0	0	0	0	0	0	0.446739665	0	0.436600137	0.499273839	0.531383772	0	0.532695925	0.232401542	0.556171325	0	0	0	0	0	0	0.823696974	0	0	0	0	0.414900261	0.080777798	0	0	0.171972389	0.481747804
LOC5572012	0.105021547	0	0.065887931	0	0	0.527587438	1.210813768	1.940901944	5.079484922	10.82494185	6.561672785	6.486617872	1.579273721	0	0	0	0	0	0	0	0	0.116930758	0	0	0	0	0	0	0	0	0	0	0	0	0.279981555	0	0	0	0	0	0	0	0	0.397800876	0	0.822802523	0	0.769462628	0
LOC110674731	5.072835482	10.75958023	5.924788064	3.199858103	2.162874799	292.9853322	243.2122448	240.1895849	164.5835613	84.36011339	170.5543565	156.8267647	177.1760599	0.595178415	2.128109982	0.425632606	2.081933242	1.190978283	0	0	1.055814337	1.420901577	1.333475264	1.366284308	0.466635372	0.83781906	4.550915678	0.659483287	1.974034035	0.482716522	4.548891159	8.819814099	0.103225977	0.311990236	0.68044754	2.698209571	2.748058834	4.978053931	3.746428281	0	7.945664233	2.318122288	42.73630611	238.0713867	46.52707679	5.799076529	4.187666795	87.65850106	96.85683309
LOC110674354	0.28349254	0.650378198	0	0.087350965	0	0	0	0	0	0	0	0	0	0	0	0	0	0	0	0	0	0	0	0	0	0.930568248	0	0	0	0	0	0	0	0.264021737	0	0	20.9299031	53.92228018	13.11895834	0	0	0	0	0	0	0	0	0	0
LOC5579813	551.9854738	240.6055216	136.3268697	79.42005212	72.85692969	21.44307961	8.854187792	12.12924346	22.66995805	23.89003935	30.36590627	27.88508299	20.37985644	110.7327237	51.27411655	101.3110321	19.47237914	76.62976398	104.5172157	70.84827663	124.9930551	126.7331437	118.5532886	67.70095376	201.8685783	108.7140048	265.4987859	86.25682493	125.7354285	187.2610632	87.98855186	93.15323654	108.1291385	268.4360688	202.9110765	59.72979415	77.35410002	70.61250976	146.1826787	72.00767897	98.09272996	87.85143805	71.21290499	56.3610174	109.9959177	55.76302481	93.85881209	58.27722671	38.54913345
LOC5579815	159.4500896	112.3192824	162.611413	88.34926189	90.92396075	53.86604938	43.16416548	262.012025	106.1035812	143.3840443	155.9253978	107.8397928	60.04779129	134.1200548	149.2185117	114.7467502	142.2519442	120.7638687	186.56503	134.0986183	107.2179459	129.6915228	108.976361	100.7561484	82.68516911	73.43259644	69.78512682	103.1892826	90.68571356	74.6969338	102.6533105	54.22655703	84.30449192	78.20072405	66.22030403	90.46454259	135.2876452	96.28978603	79.65081851	73.79746521	126.8851305	81.08405411	96.08374367	62.23736771	86.01450686	103.467809	79.55498628	77.71343541	109.4520039
LOC5579817	1.928253754	24.48482627	65.15709903	126.3657146	154.9183548	30.29940135	17.64710093	31.43311326	43.61543295	65.4739189	73.15380669	54.79106491	28.87733983	100.3296167	16.37253334	79.26707713	17.88253385	71.24806071	90.56063248	233.8605662	52.43415116	116.1330392	38.98435697	22.51091287	162.0006235	63.58959693	291.8813603	97.4598289	209.6066472	323.463247	21.04570466	23.61251268	147.473751	277.8714587	283.8098422	18.96215792	17.81040069	6.996835663	11.80252308	12.19480008	3.895785964	10.64346999	6.70882995	11.21055174	14.93100725	14.4747192	8.128172238	9.528024091	12.60516647
LOC5579811	23.41188011	28.21642809	37.59744712	29.97300851	35.03985132	27.85551794	12.83830504	20.061357	17.9607213	16.69443215	25.0044083	26.86398403	18.99654216	17.22176499	6.523077836	10.82857912	1.938096421	6.936109411	8.283147888	6.304682742	5.393799471	7.012104249	9.755178563	4.42059439	2.860659346	8.667273578	4.478509654	2.079202278	2.80537304	9.321615928	5.461106543	9.217468259	8.346140682	6.694182288	11.26281369	4.852053528	4.071282757	14.24147152	7.52370083	11.92001481	7.47642836	7.010763079	10.6837666	5.48227962	5.300722955	4.903535469	2.322709585	6.018670255	8.691881282
LOC5579810	1005.499969	1470.105963	1025.454925	1135.020481	912.6073547	306.4160784	379.8570687	685.8414644	275.3110221	385.2528829	724.3735793	894.9441004	593.2823815	772.5822994	482.1805232	686.2356758	492.4212717	473.9981424	866.1409637	839.1218758	881.1244275	664.2312239	557.3167893	547.1468961	426.4687452	786.4780168	945.1136632	692.201653	458.6297258	803.92575	906.7549198	870.54038	659.3739199	792.9929887	744.6595619	720.0223177	799.4078322	1567.525724	877.0820598	920.3050506	889.061077	474.9760642	546.4688299	769.4527755	430.7870889	571.0186759	344.4453781	722.2540107	886.8102055
LOC5579809	19.22319548	26.5477966	25.79043346	16.27284818	18.32429566	16.29857544	4.977529528	15.9317869	8.683084125	12.73386616	19.43728204	22.19629068	14.5588373	48.67381538	12.85015887	31.92849828	26.16829304	20.12545706	16.12597768	50.83207164	43.9770757	32.57483518	22.35955941	16.44236676	5.802850025	18.94692722	6.293445619	12.54717149	7.16286932	14.03887045	19.08402696	26.82163178	17.00054849	11.34725064	9.417068714	19.62706313	14.48393818	61.90465209	24.09763235	16.62533342	12.30472288	18.22612775	18.65744934	21.96044688	20.28278966	21.01668086	13.75888582	21.61402742	26.24508454
LOC110674732	7.616591428	13.98662791	4.491035488	6.453858318	5.564599936	16.18257316	4.137562346	13.4563157	5.311968082	15.464293	18.24407141	19.82184051	3.596643909	0.284886107	0	0	0	0	0	0	1.105502462	0.382569744	0.239353801	2.316182958	0	0.375963436	2.257147064	0	0	1.624608798	0.510318048	1.507736669	0	0.093335126	1.068705554	0	1.918257595	3.872015258	0	2.294319494	0.497517518	1.248282731	1.494351901	0.433836748	0.665158582	4.396957785	0.447422893	3.881145017	1.839728861
LOC5579816	0.728588854	2.56720116	1.643240865	0.586815479	0.633556699	5.652379282	0.552914161	2.958413336	2.639718285	2.121196903	4.59713033	2.515410201	2.512674444	4.507650562	1.392229082	3.568080678	0	2.087167828	5.842542905	2.866700093	0.864742898	3.840408171	2.210008449	0.570484306	1.907728593	0.999024104	1.038575862	4.466335879	1.919399835	1.534923117	0.164368025	1.359752723	0	1.262614627	0.88513383	0.415983576	1.743220783	2.973937314	0	5.441550167	0	0.938136766	0.673840833	2.375481574	1.333052104	1.1849949	0.43233049	2.973152781	0.839455938
LOC5579819	35.57833603	63.57978706	95.82778415	92.53231237	89.05063478	40.19669498	15.92435924	25.13336566	60.54039313	39.31430446	56.45811548	45.13101896	38.48607812	103.9991926	148.3535193	116.0396729	185.5291229	85.59077207	64.26245566	125.837704	103.2381544	90.28227678	79.12859858	61.44400465	62.32161982	71.29128931	87.02269517	65.92625592	58.67018306	67.0172325	90.40168882	124.0473721	79.78486026	74.63635436	76.27984784	96.47006551	67.26217378	58.3365352	43.53700619	94.01919073	61.23872004	88.07152302	53.44134111	51.95709254	57.62487252	51.94233487	73.45499986	53.91413396	33.08765203
LOC110674733	0	0	0	0.118341697	0	0.137816024	0	0.072428723	0	0.09347715	0.075342225	0.067106131	0	0	0	0	0	0	0	0	0	0	0	0	0	0.180102721	0	0.162018937	0	0	0	0	0	0	0	0	0	0	0	0	0	0	0	0	0.283235275	0	0	0	0
LOC5579818	31.73794028	43.11444491	45.80240537	41.60389389	44.98934834	31.6129205	15.42161491	46.89257732	24.95559614	27.50201695	38.38439796	39.23576495	33.64074649	24.8963843	16.48897039	21.14002732	12.3434597	19.89487944	24.0998506	17.84890101	17.98283634	11.98207002	21.53670468	8.136650921	9.242026219	15.71684585	18.48650417	12.72487158	5.899369963	14.57487124	23.43291175	42.5600586	22.09796249	31.58599248	7.476453259	11.31235281	28.80336965	18.97335685	14.49455637	24.24792311	10.82832932	12.25896802	13.64427766	15.02713104	10.71061867	14.21902353	16.17463671	21.46603088	18.00632465
LOC5579820	16.83641196	25.64759232	38.43043067	18.90815732	13.5813392	14.44651396	14.28675955	21.3057674	12.49988221	25.25964472	46.7577872	64.25865497	33.97555535	45.39215192	46.88009847	40.62111573	32.08148009	24.97995562	25.63273239	54.98617214	60.91928743	32.48355126	28.61336492	32.00669258	45.32435595	42.7885014	43.92563469	42.25325509	37.16426619	46.29486429	38.42405472	83.93791383	35.19239667	58.90214676	33.47800329	53.74591487	64.80480051	116.9613341	62.61321027	77.12106175	31.12082092	48.97047573	67.44049295	45.6813707	61.43474026	67.04475961	66.85852934	52.27300411	42.40878256
LOC5579822	5.783649448	5.924473573	4.569246314	5.005234367	3.485195676	24.66071587	12.56782441	28.88980221	40.73225905	27.24938757	24.65924028	24.93283019	16.80074942	19.26987675	4.010732897	14.0504489	0	17.24199438	5.622990701	6.16511627	25.59840765	16.29750623	13.52900656	8.238982942	4.624923995	28.94612921	29.61697917	18.44918121	33.83725703	24.84753376	8.271651053	34.21407554	15.70945817	26.53309358	21.60547469	9.259244347	14.94840544	29.33787971	34.26108129	28.25956549	39.08020663	23.34598199	14.78143192	47.60109387	28.10544416	31.88665776	38.38084788	35.70497372	51.1333547
LOC5579823	0.203768222	0.345413997	0.732944524	0.263701027	0.208742357	0.853043631	0.229707702	0.179325621	0.036001748	0.20829531	0.447693923	0.465212904	0.144197097	2.534187339	1.001500815	0.906142371	1.64158957	0.380326555	2.757662386	0	0.149850379	0.423500162	0.189258439	0.226234149	0	0.891829408	0.917865913	2.807988587	0.343847609	2.826092719	0.807022881	0.143061136	1.059736207	0.575644878	3.078329692	0.842497554	0.292521357	1.836974954	0.385042803	0.09895264	2.517695918	0	0.094527417	0.10291117	0	0.42571837	0	0.099530072	0.61824082
LOC5579824	7.257229266	15.85202893	13.38555806	7.521148289	6.811579703	4.819613694	1.09833068	1.732121349	2.006673038	2.549378591	5.127717612	4.517713205	2.194155834	3.056946955	0.520593895	2.907510498	0.086883576	1.226632266	1.808689681	3.233265728	1.982763678	3.46222081	1.427391871	13.11770322	9.220102886	16.22548164	18.35222608	16.01613376	19.50035621	15.70539294	12.09308677	10.25731972	15.61323929	8.539510277	7.750926257	7.600643048	33.63062459	49.03300269	57.29764192	25.41140848	11.68564684	6.987064929	4.831026218	6.723303773	7.573823217	4.759838416	5.266217097	5.975635033	10.97126517
LOC110674734	0	0	0	0	0.163149442	0	0	0	0.478351921	0	0	0	0	0	0	0	0	0	0	0	0	0	0	0	0	0	0.677533334	0	0	0.682727894	0	0	0.064887639	0	0	0	0	0	0	0	0	0	0	0	0	0	0	0	0
LOC110674355	0	0	0	0	0	0	0	0	0	0	0	0	0	0	0	0	0	0	0	0	0	0	0	0	0	0	0	0	0	0	0	0	0	0	0	0	0	0	0	0	0	0	0	0	0	0	0	0	0
LOC110679702	0	0	0	0	0	0	0	0	0	0	0.111085103	0	0	0	0	0	0	0	0	0	0	0	0	0	0	0	0	0	0	0	0	0	0	0	0	0	0	0	0	0	0	0	0	0.612841798	0	0	0	0	0
LOC5572467	0.090753914	0	0	0	0	0	0	0	0	0.154616967	0	0	0	0	0	0	0	0	0	0	0	0	0	0	0	0	0	0	0	0	0	0	0	0	0	0	0	0	0	0	0	0	0	0	0	0	0	0	0
LOC5579825	4.17630628	7.644136813	6.744143861	5.039090359	5.10377192	6.891458432	1.914462209	8.034668918	9.665923158	8.008533268	10.04230197	8.84144615	5.267986735	1.199490926	0.525974004	0.811992608	1.742599518	0.524323026	0.032773693	0.808503326	1.187867416	0.187663728	0.54791959	0.423278301	0.547824532	2.920032487	1.019335194	1.271942312	1.027070822	1.629272897	0.611914604	0.517717989	1.147901709	0.061045488	0.674019179	0.580738921	2.128388776	4.480536286	0.492908839	1.955315604	0.27116622	1.088579507	0.944796072	1.13499718	0.89425808	1.496596935	0.321898788	1.234920802	3.760211717
LOC110674735	10.62014807	16.95892476	19.50564455	20.41647261	10.34145277	0.515473396	0.473204811	1.557704982	1.155733085	1.311122498	2.113519411	2.823717618	0.816888545	11.42129942	5.043187001	5.133371866	2.603927588	9.456219047	38.42747987	32.4852326	32.54173601	16.45140771	6.290033438	1.22060501	0	1.515686322	4.23686324	3.181497758	2.885815249	11.06148923	1.523950572	5.538097046	2.637479573	3.010224081	3.556186935	1.157046954	1.350276731	1.60101782	0	3.363449588	1.485724655	0	0.535505677	0	0.39726943	2.41172996	0	0.75179484	3.296362956
LOC5579827	9.733649425	9.275780171	6.898503323	5.029385382	5.085533455	4.298731588	11.08235043	3.868851117	2.126052404	2.697042609	9.223987622	26.1383588	11.4296075	5.932960084	1.426936736	5.279797528	2.533434996	3.244201841	3.743710107	5.787556327	1.651866669	3.906236223	1.251767436	1.170596069	1.60913606	1.053324433	1.84694379	0.947562059	0.481318542	1.7801865	1.397969316	2.140249375	1.415060367	1.255171018	0.570315679	1.809198956	7.063391236	2.670301098	0	0.155828357	1.115102816	0.414491592	4.391358706	5.591144496	2.374304553	1.743070065	1.470808594	3.448229026	7.101491075
LOC110674736	0	0	0.063569747	0.054637038	0	0	0	0	0	0	0.069569325	0.061964301	0	0	0.355721277	0	0	0	0	0	0	0	0	0	0	0	0	0	0	0	0	0	0	0	0	0.28564314	0.24243365	0	0	0	0	0	0	0	0	0	0.791648168	0	0
LOC5574316	8.765700878	13.81904837	21.26245556	8.053854936	7.443198728	9.585485859	0.732237964	2.088768474	3.634807694	4.598688769	7.044653966	5.785722243	2.828383118	1.320989314	0.653523255	0.766947878	0	0.306575018	0.383259752	2.741874904	0.664355671	0.048768079	0.518697653	0.247493523	0.274556999	0.287555642	0.637116052	0.2101797	0	0.310645518	0	0.259468295	0	0.214162119	0.583856761	0.03086925	0	0	0.177358119	0.252586333	0	0.079562423	0.095246257	0	0	0	0	0.361033036	0
LOC110674738	0	0	0.148639317	0	0	0	0	0	0	0	0	0.14488545	0	0	0	0	0	0	0	0	0	0	0	0	0	0	0	0	0	0	0	0	0	0	0	0	0	0	0	0	0	0	0	0	0	0	0	0	0
LOC5574317	33.58928402	44.74995146	51.05061292	24.33373876	18.01189442	32.4054536	8.256593593	29.31874733	29.95807098	41.15560347	56.5369473	45.55142753	25.26609609	8.143451654	2.143435641	5.076030638	1.197600453	3.261833854	6.472748502	1.120547556	8.150301316	5.792982549	5.25163093	1.431523156	0.443722803	4.124482666	1.926478094	0.940652348	0.995434838	3.648207733	4.62591731	1.025046809	2.414399651	1.124877536	2.335397146	2.195118577	3.853148996	7.639541948	4.801148212	4.468881205	5.586105587	2.70026584	2.586047081	3.887942684	2.192549676	6.156086453	2.295206735	5.964464924	6.466968516
LOC5574322	6.021940026	7.613277974	7.486392673	4.788404085	4.289328084	3.136716323	0.767868534	1.501957678	1.360588557	1.985718888	4.26795149	2.986812	1.620133127	2.51942719	1.266504854	2.036200866	0	1.10066668	5.147785777	3.035032614	3.520360821	1.544888171	2.551706284	0.726246912	0.927732215	0.819833758	0.833351493	1.638923899	0.312187123	0.83974069	0.494582331	1.022871802	1.027558977	1.990056777	2.219468341	0.312922977	0.132793421	1.731979021	2.247359031	2.156192855	2.732333539	0.268842619	0.289654677	0.946033517	0.358137966	1.217536307	0	1.219936039	0.520041843
LOC110674740	0	0	0	0	0	0	0	0	0	0	0	0	0	0	0	0	0	0	0	0	0	0	0	0	0	0	0	0	0	0	0	0	0	0	0	0	0	1.149238708	0	0	0	0	0	0	0.142583487	0	0	0	0
LOC5566531	8.090118919	6.934883304	7.433775503	6.138964942	4.376369853	5.206478185	4.232635725	3.022122599	3.136122696	4.770057078	10.74802068	10.32985874	7.252022799	3.174237519	0.108610053	0.515910612	0.336469039	0.396986838	1.461789657	1.602724187	2.644828776	0.378901434	0.344812701	0.368017218	0.484808738	0.710866172	1.335495999	0	1.174614297	0.117020441	1.10274504	1.058870973	1.3401799	0.25210956	0.577340814	0	0.185051706	1.769948323	0.939529125	0	0.089590367	0.449568524	1.02256145	0.703107587	1.437339575	0.775622488	0.531759278	1.190012805	1.490799623
LOC110674741	0	0.209461577	0.039278119	0.135035308	0	0.550398586	0.240602929	0.041322861	0.124440826	0.319989897	0.25791063	0.268003086	0.553800447	0.70075789	0	0.20880672	0	0	0	0	0	0.278826193	0	0	0	0	0	0	0	0	0	0	0.09002768	0.816299091	0	0	0	0	0	0	0	0.303259669	0	0.355714696	0	1.079103521	0	1.490787378	0.586617248
LOC5574321	24.97197441	23.30204927	24.93850471	21.25029328	18.25623171	13.70616629	5.27173681	7.103182245	8.435778083	9.135150166	12.93059828	12.44400795	9.854733212	17.36629678	7.050666138	9.352343107	6.914548067	7.647399532	17.83847216	16.0320063	8.987079284	7.214627756	7.391040088	5.409207466	7.917597671	7.401010627	11.37939027	3.86045649	5.062200916	8.241643601	4.277221271	3.092755864	6.457116902	12.90772937	5.152151801	8.225436649	3.445251538	3.74460279	4.833300442	1.334124627	3.401788153	3.303934293	5.207714422	7.176700008	5.134881623	5.10637982	1.302654746	5.830366829	5.478034754
LOC5578495	5.445580655	9.07739257	9.380103732	4.260301095	3.564577	3.031952535	0.316287932	0.642804913	0.972424446	1.530688334	2.260266737	1.820253813	0.861473874	1.296491101	0.361161764	1.73843529	0.447545133	1.760137451	1.104204285	2.802948448	4.198839963	0.916337141	0.974616859	0.538458893	0.945787546	0.540308164	0.540635458	1.721451211	0	1.738109022	0.488928765	0.198624518	1.023209656	0.134134667	0.694797579	0.696028404	0.804062198	1.426817321	3.554671185	0	1.429994255	1.362068594	1.145374548	0.54554466	0.336341889	1.461536945	1.350309789	0.502496234	1.964585918
LOC5574324	7.310247997	13.64474794	14.08065179	12.51699134	10.46214967	2.738181416	0.394298318	1.100443521	1.274579462	2.184987914	2.20136485	2.039149797	1.021009631	1.71462037	0	3.208039915	0	1.72050249	3.142123123	2.214683034	3.359955421	2.070501781	2.144117376	1.144203954	2.344721527	0.736719048	1.083181693	6.816820531	1.623110437	0.727657538	1.9047497	1.350621705	0.933630698	2.508271822	1.538582457	2.711560434	0.767126765	1.334049485	0.778958437	2.569047508	2.414063643	1.242449314	2.119500205	2.914713195	0.496537645	0.200957608	0	3.523689573	2.746697287
LOC110674742	0.076368055	0.255501158	0.479114358	0.288253038	0.552227692	0	0	0	0	0	0.052433216	0.046701438	0.067552559	0	0	0	0	0.178173018	0	0	0	0	0.106395139	0	0.159565021	0.877377252	0.143332037	0	0.107389059	0	0	0	0.247085398	0.124465168	0.101796476	0.21528437	0.27407717	0	0	0.092713434	1.326908831	0	0	1.301701981	0	0.239325472	0	0.559526743	0.715555512
LOC5574326	36.52363255	42.51298439	43.89010645	40.50510627	35.10748848	25.12828091	6.825902492	11.70012251	11.34932688	16.29634354	22.34119394	22.88271821	16.08391297	32.3701935	10.10491226	21.65832437	8.865384019	17.93519906	9.644271791	10.40572103	17.1339621	18.29060558	19.31697116	5.261230772	8.80114324	12.32884105	22.6632331	12.38659352	8.193855004	15.80000995	17.30814891	17.32804755	6.303187318	25.00054152	11.74428587	11.97341459	6.088912862	12.96208658	13.50271985	5.326878975	11.07991636	5.270902759	7.755114316	6.780931828	6.25150578	10.89041094	6.197970467	5.979487417	7.094836452
LOC110674743	0	0.163926452	0	0	0	0	0	0	0	0	0	0	0	0	0	0	0	0	0	0	0	0	0	0	0	0	0	0	0	0	0	0	0	0	0	0	0	0	0.495990864	0	0	0	0	0	0	0	0	0	0
LOC5565125	21.93622106	28.00427259	21.69279071	15.18199727	11.38535496	3.271005556	0.759324837	1.126284204	1.100822689	2.601165273	3.668926161	3.212932749	1.310814571	9.661523373	1.576464009	4.493034419	3.961316037	6.28606261	9.980191512	5.557363124	12.01217458	10.44946085	2.439899334	3.578961073	1.548129025	5.52758092	1.348493233	5.10516844	1.894378721	2.038247934	2.534320296	7.921155286	4.011589444	2.195606962	1.436578954	0.886127176	2.095085395	6.305879958	3.182006528	1.090330543	0	1.087573659	3.905888603	1.530830397	1.79652229	2.32197951	0.982345953	2.796567398	3.54635999
LOC5574328	8.077028821	12.16771131	16.82879289	6.699510379	7.31572098	12.16721297	2.171141834	6.314323087	8.495033229	9.051668228	14.7275863	11.42394326	7.837655517	3.547344433	0.251791301	3.422510152	2.373449196	1.892161043	3.572318628	4.223721419	3.347232594	1.683106007	4.027651621	1.378208033	2.305507368	2.318073067	2.050252212	4.154347647	3.708401591	2.441602362	1.999314157	1.438011069	2.56846212	1.618524059	1.720867471	1.461972419	2.904043442	6.771848724	2.479700938	3.791036132	2.939723491	1.656889995	1.900327044	2.654004156	2.378103177	2.368690488	0.982776099	3.031663102	3.559517687
LOC5574331	65.52063639	38.78102127	49.84972823	49.71845098	46.81811267	40.87695579	20.3138292	163.7287608	89.24243219	57.40618747	40.78454944	36.17024881	27.43763459	20.0807343	8.055162526	14.7383314	6.880467024	8.129012507	23.9434933	19.8112474	28.59145223	4.541667309	10.06358479	14.35479516	11.98542572	18.27139155	20.41574542	6.775472603	17.80566932	22.01875805	13.37858719	24.72307496	11.60914315	32.40975029	28.0928902	17.24872489	19.41766359	22.09929515	27.87240986	9.388496698	32.23837394	34.16593036	35.77599306	55.68742724	33.99844807	31.55871216	23.2381182	37.04672431	58.69579533
LOC5574332	147.3606596	188.1676727	140.0103377	43.86741367	20.4264018	3.160402422	0.279945258	0.327816766	0.50456717	1.015399723	1.750484383	1.822358381	1.581599743	12.31249875	0	4.085975144	0.120036519	4.828174686	9.329030987	11.62614287	5.935246536	4.681950562	4.566863189	6.498926446	31.789539	16.46614668	32.37740349	16.18165173	16.62222948	17.9722798	4.622546238	7.584177394	31.78763184	8.14865249	13.19668808	3.173601834	2.574696155	2.066515592	9.988374006	1.728510983	0	3.528473517	0.345602284	1.818561847	4.657715092	3.839296636	2.121269203	1.880111356	1.063696069
Trnaa-agc_1	0	0	0	0	0	0	0	0	0	0	0	0	0	0	0	0	0	0	0	0	0	0	0	0	0	0	0	0	0	0	0	0	0	0	0	0	0	0	0	0	0	0	0	0	0	0	0	0	0
LOC110674356	0	0	0	0	0	0	0	0	0	0	0	0	0	0	0	0	0	0	0	0	0	0	0	0	0	0	0	0	0	0	0	0	0	0	0	0	0	0	0	0	0	0	0	0	0	0	0	0	0
Trnat-agu	0	0	0	0	0	0	0	0	0	0	0	0	0	0	0	0	0	0	0	0	0	0	0	0	0	0	0	0	0	0	0	0	0	0	0	0	0	0	0	0	0	0	0	0	0	0	0	0	0
LOC5564257	36.23414849	47.85367746	36.60416092	29.32140153	33.13425318	39.59403753	12.23775241	21.47186435	19.55600275	25.68408702	34.35685396	33.77120169	28.58898739	4.835229443	1.578458719	4.586929669	0	2.900184029	3.887896428	1.979128141	4.230367933	9.364292353	4.93755955	2.265243616	1.326278402	5.29582863	2.084866859	0.234299223	3.570401299	1.200486436	3.928060351	9.47006325	6.769714088	4.396770153	3.595991665	2.236760668	3.037446254	5.227159813	0	0.513745951	0	2.43412302	1.564332299	2.203979219	2.594088302	1.160386643	1.322472499	5.619589719	3.823444665
LOC5564251	4.040147452	8.992321613	14.62115308	8.790514979	6.291443652	1.744755089	0.544791143	0.580111127	0.845304669	0.796999557	1.459951333	1.352369855	0.626978191	0.740463927	1.14463496	0.283677474	0	0.429957881	1.240395747	0	1.40736748	1.736182571	0.315996588	0	0	1.675179894	1.011038038	0.753489077	0.717634258	0.697066524	0.168431378	0.111967012	0.830678177	0	0.11337691	0.079925088	0.101752124	0	0.975814009	0	0	0	0	0	0	0	0	0	0
LOC5569465	0.960522043	1.921082367	0.066220644	0.318726441	0.43887439	0.132562897	0.470545491	0.264738248	3.930254391	0.683347051	3.913402044	1.032771997	6.348994207	0	0	0	0	0	0	0.546816389	0	0	0	0	0	0	0	0	0	0.039924957	0	0.055579216	0	0	0	0	0	0	0	0	0	0	0	0	0	0	0	0	0
LOC110680692	0	0	0	0	0	0	0	0	0	0	0	0	0	0	0	0	0	0	0	0	0	0	0	0	0	0	0	0	0	0	0	0	0	0	0	0	0.216834013	0	0	0	0	0	0	0	0	0	0	0	0
LOC110674357	0	0	0.12885215	0.110746073	0	0	0	0	0	0	0	0	0	0	0	0	0	0	0	0	0	0	0	0	0	0	0.385474591	0	0	0	0	0	0	0	0	0	0.245699397	0	0.415814844	0	0	0	0	0	0	0	0	0	0.549829162
LOC5569464	0.626979146	1.30054663	1.848750946	0.574733007	0.850081997	1.732334758	0.192761708	0.455211193	0.415404788	0.534090539	1.1622823	0.728492734	1.220129286	1.091649931	0.550275173	0.209109778	0	0	0.43888526	0	0	0	0	0.074582686	1.375524588	1.646454292	2.706527692	1.110852628	0.70532843	0.474309268	1.303652347	1.898311222	0.800155307	0.510927406	1.42076755	2.827963819	1.800131428	4.23917297	2.919555316	3.501401103	0.544693828	0.303699814	1.417911259	0.712461946	2.993839337	1.571883213	0.391879248	2.296847807	1.007089118
LOC5569466	76.1003229	94.09290089	67.29955549	72.75485211	65.77216569	36.62466782	38.93011347	36.85662815	22.61237718	56.90983105	98.80826128	88.07522235	49.74008082	129.210158	29.58660399	50.63158305	38.07278879	74.22264366	92.15335902	85.53700562	99.58370799	79.85182314	91.36487816	36.11729223	44.63468966	56.65622851	90.6106003	51.04988554	57.25388478	56.89428521	72.19883192	121.1909417	66.18212179	59.26276029	53.60266156	65.45238224	49.37526187	145.8653412	55.14256392	51.76731646	44.28534415	37.44316577	40.39031969	72.77674508	42.35282207	46.08813876	34.14304908	71.05019746	68.84307457
LOC5569467	3.192268932	4.78219263	3.766367285	4.059250733	3.229999057	4.188695122	2.050786143	1.320812316	2.651687596	2.759912859	3.72927392	4.77844998	2.950208997	12.97690255	5.687093913	11.75919611	0.575763401	12.78358652	13.00730055	25.50590198	11.29993057	21.43168834	2.920703026	13.94262998	11.24939263	9.540279517	5.186617309	13.36596668	8.039966161	9.191224276	6.793233783	16.93459894	7.365224091	13.51170067	8.63743096	4.298089128	8.66379431	7.434137892	4.823146449	2.660807383	17.10899336	13.15500309	19.22937887	9.565063555	11.43697793	16.72321927	9.380681537	16.40709321	17.60221461
LOC110674744	0	0.070330165	0.065941368	0	0	0	0	0	0	0	0	0	0	1.111096249	0	0	0	0	0	0	0	0	0	0	0	0	0	0	0	0	0	0	0.283390052	0	0	0	0	0	0	0	0	0	0	0	0	0	0	0	0
LOC110674745	3456.44426	1990.195655	928.6119007	436.6620637	252.1907039	1.368342376	0.440750498	0.681278666	0.303943964	0.635024198	0.748054946	1.087089635	0.862311404	13.79965925	10.66959212	7.841339096	8.661927266	18.52956026	24.18466546	17.32915978	9.013898105	13.08848398	12.54280994	27.55823662	119.0960838	36.32863147	171.2327597	45.0421249	91.44216381	78.08473721	32.70370954	37.51699153	23.93371935	137.9455165	111.6751029	15.35711049	0.754601554	0.8947281	0.232193953	0.069617123	7.472669094	5.55528775	0.897801333	3.040888464	9.398586111	0.539117688	7.616285895	2.10070107	2.456227972
LOC5569469	23.9496781	20.74333987	3.5101142	1.169810282	0.799863496	0	0	0	0	0	0	0	0	4.828129253	0	2.856144787	0.275960608	0.5993913	0	0	7.084886291	2.097645075	8.431088271	31.51161213	58.92785424	56.68911668	106.8302923	36.24584891	30.66757137	24.72587794	42.22578356	52.90867159	26.02434513	55.82838494	79.82964826	55.04204887	0.751277318	6.235505968	0.346756608	1.10896703	11.07696088	9.817196832	0.496581256	0.216249463	11.27282634	0	4.99568356	0	0
LOC110674358	0	0	0	0	0	0	0	0	0	0	0	0	0	0	0	0	0	0	0	3.55228128	0	0	0	0	0	0	0	0	0	0	0	0	0	0	0	0	0	0	0	0	0	0	0	0	0	0	0	0	0
LOC5569470	23.87990148	33.40226847	47.32768944	27.00130195	25.53501623	82.36045505	9.037243059	23.33331569	36.93434681	56.48348357	79.12037551	67.2420004	38.91020613	7.117292101	3.789873904	12.75347189	7.261414289	7.10077771	8.330649211	9.957368139	19.44069539	5.821518182	5.871038381	2.784949247	4.538394956	12.25316681	16.7949933	6.452399307	5.377191339	9.003045859	9.272177785	8.971759511	6.22811925	4.578779223	5.305206491	4.986542585	5.943785021	20.97037693	12.53437208	5.558190836	15.74396949	10.64726316	11.40362672	13.79447597	14.20050821	10.27158791	8.048115834	19.53542364	10.72442773
LOC110674746	0	0	0	0	0	0.418408033	0.256065842	0	0.441461027	0.283795667	0.343107329	0.305600287	0	0	0	0	0	0	0	0	0	0.370932018	0	0	0	0	0	0	0.468481319	0	0	0	0	0	0	0	0	0	0	0	0	0.403436707	0	0	0	0	0	0	0
LOC5569471	46.77473702	56.38347704	67.01298104	55.2639662	61.17726503	84.31396689	27.57328842	43.70182153	32.25160627	38.86232437	47.5981126	50.15435207	44.33435058	73.98812002	62.05943157	58.86175025	29.69063496	58.66879868	52.18178747	76.19145361	66.64340502	51.37251629	56.5683114	28.19793131	25.48747629	37.48541178	64.94912334	30.99659498	25.62865938	32.39630453	29.29525383	80.09943318	57.92046192	58.37383133	22.75638241	36.90771238	42.91615067	29.6968499	50.56082744	42.43205458	20.71048595	33.66425262	28.79552491	33.86175945	44.21306427	29.00966609	27.757503	38.87652572	42.1518562
LOC5569472	25.79167352	39.54018089	50.63941742	44.81924376	47.71166471	10.18433272	22.04569643	27.45552147	7.362628695	11.6408839	22.99229929	46.78918634	23.57823049	7.423730025	1.054385893	10.26733856	1.270282172	2.715280405	3.94195756	3.24150812	10.14615556	3.42757518	2.824402589	37.6920847	9.883694057	32.28722145	16.76993138	25.49780069	34.10386573	14.34242799	57.54176009	35.78061779	50.09836978	27.53413249	28.62462636	9.736690897	32.87560419	13.27750236	44.69262749	48.2213528	9.349735838	6.36476334	21.029612	3.981696366	4.651228644	24.23634907	3.871737455	4.676068082	7.336842607
LOC5579472	144.7038842	157.9107558	188.2462606	184.6232745	197.2101026	108.6617184	78.46740142	122.539941	42.52437278	42.35535784	71.74103796	134.7590853	101.0283482	235.56246	102.6161295	157.6223038	148.5764837	155.4151375	158.518854	218.3742146	160.1990201	210.6150591	192.469362	64.85655163	69.045512	93.22094618	117.4593793	79.95396076	73.72641335	106.954544	107.113319	198.0617228	103.0008997	147.5312347	81.5347234	83.61477282	112.6332234	112.6581352	144.6449253	119.6072415	147.0168991	85.10062476	56.62959825	80.29929898	54.16182016	66.62856356	75.28980053	92.65228849	78.00433628
LOC23687935	11.11832389	15.79080331	39.61895565	19.54955476	13.52547045	7.230130533	4.053290444	16.67837735	10.97687081	16.54637482	29.78041304	14.40463033	14.73289469	39.13218358	19.1305431	26.67543026	14.60396825	21.12108511	23.14851863	24.79008095	24.11706932	34.78874422	22.59202822	10.03702382	6.794796943	15.72359661	19.1354345	13.49597421	6.735868564	17.2874389	10.18178817	21.63599564	10.68758156	18.62208251	11.83289965	16.35285182	11.19794371	47.31227533	12.72303183	10.13685741	23.0343244	9.685490663	6.421709995	9.737825504	11.00257152	9.158358469	13.87105035	11.59125392	11.3529747
LOC110674747	0	0.172399787	0	0	0	0	0	0	0	0	0	0.157559326	0	10.89448648	4.97479388	0	0	24.94617073	0	14.83059779	5.684185335	29.83384838	28.35716005	18.0826687	10.49750673	0	0.483567529	1.141218878	0	3.898199826	22.19393144	8.818311148	0	0	16.14152108	2.905268993	0	0	18.77862824	3.753511668	11.93778283	0	12.99798969	13.66283882	0.66501165	8.477973985	0	25.48405155	0
LOC5569473	19.74834886	20.62505727	29.12443217	26.91604126	25.83086904	128.8293844	30.21379681	49.33794369	54.32138617	100.2976517	156.0669746	135.8775093	86.87441211	94.05068343	22.45265772	37.0423323	33.02558907	69.0026268	58.7458592	55.84966066	76.57195621	74.95987818	56.85188646	37.55714052	28.8773123	49.87267204	68.04006995	37.03439326	41.23853611	48.14661537	31.50769641	99.55112654	70.14194399	64.37198252	35.18183241	32.01321079	26.42410063	53.54583672	23.62296784	14.77143283	20.41801993	48.35801758	43.52653055	24.22524976	44.69137634	29.62421847	44.5566422	49.03018091	50.02849746
LOC5569474	0.61347498	0.872302119	0.336769198	0.124048708	0.311914702	70.5938528	81.7506111	0.202457565	5.080720105	22.27527302	125.4658908	106.7796336	80.11002	11.63506888	23.28679874	18.6702861	17.60677665	8.14045108	6.844078031	9.710970125	8.247534298	21.51581295	15.06385186	1.459525802	1.60225941	2.517175311	3.454217282	7.92550625	1.833175716	4.640933757	0.227781014	2.725568587	1.212976495	0.249961408	5.724214601	1.945584723	4.862085751	3.589500899	0	0	0.666202452	0.742896468	2.001016777	3.776048312	1.088612266	4.085384928	1.91719386	9.972736498	4.721698594
LOC5569475	8.323289818	11.72389184	11.53112622	6.450014634	6.556468664	21.20066797	2.136463556	6.524371303	8.21498383	9.564416657	13.98106206	11.92748212	9.144413835	0.640890756	1.069028377	0.468739511	0	0.255032809	0.546557316	0.988766087	0.602904463	0.0869337	0.435118811	0.074304091	0.146827122	0.615114054	0.732722216	0.299732106	1.03208145	1.122276652	0.649391349	0.493361815	1.24346733	0.865332118	0.91588616	0.396196913	1.120879522	4.304556045	0.347773326	0.094791359	0.452215987	0.113462016	2.390578905	2.454727153	1.289797267	1.566011617	1.659265562	2.173854776	1.463185569
LOC5569476	18.19280982	19.01180115	27.10190216	35.40938453	37.21267221	4.369415429	14.81887974	12.72549972	4.706201699	4.692469291	12.04304165	23.75797251	12.82289625	12.61991279	4.834665966	5.318265126	7.357406139	10.31540062	10.65474972	19.60906948	4.797223529	25.0171656	15.55094676	20.52050014	32.56045619	18.08199088	20.67765043	20.54704592	27.51934726	23.02946575	62.43594808	50.95112741	28.7405061	33.78533191	17.77726283	20.43275033	27.22673615	16.58683115	26.12052108	38.01375239	26.02710399	5.617427434	4.791398113	15.64905928	4.302863412	7.950076276	14.94993031	15.40044162	14.16486615
LOC5569477	12.5967031	13.90521206	11.69802037	11.16710856	11.83635312	6.256590188	6.509359641	3.429048579	4.149394256	4.668056895	6.156713383	4.134526308	4.280777094	6.416879638	5.996276943	0.949434182	0.344003613	2.656646779	12.32981981	7.373763447	0	6.418284989	2.677055941	0.84658107	3.643138434	0.116804675	0.667859602	7.460433788	2.80214087	1.749747986	3.593711447	7.588485851	3.901632061	1.623856923	0.569188202	3.009370476	3.746072513	0	5.042982339	0.172800327	4.740122515	5.34326551	1.857066641	1.752202539	1.561371395	0.892114937	0.333613841	4.953547717	3.524673652
LOC110674359	0.108904697	0.291486027	0	0	0.295314199	1.367737183	0	0	0.144309529	0	0	0	0.19266671	0	0	0	0	0	0	0	0	0	0	0	0	0	0	0	0	0	0	0	0	0	0	0	0	0	0	0	0	0	0	0	0	0	0	0	0
LOC5569478	4.6782179	6.527093023	4.079856239	3.82859325	3.118969562	2.583503567	1.020067718	2.102324336	2.506020316	2.939384919	4.282663451	2.515947338	3.11098039	3.713693888	0	1.106579394	2.646212127	1.238544236	4.528911609	3.81965729	0	0	7.118559347	1.815532767	4.436773626	2.178200858	0.249088036	1.46961878	2.519436401	1.505986569	0.591320913	4.367649876	3.041545761	7.029764634	3.538118161	3.367166598	5.318706292	7.592742985	0.537386926	1.127847293	7.878676887	3.374986644	1.154367077	4.272947655	4.281885049	4.678978401	0.93319632	2.187826921	4.796435959
LOC110674748	0.148619942	0.198892415	0.31080163	0.320554001	0	0.124434805	0	0.13079254	0.131290779	0.084401005	0.272107545	0.242361899	0	0	0	0	0	0	0	0	0	0.220630818	0.276074237	0	0	0	0	0	0	0.187384797	0	0	0.124665624	0	0.26414162	0	0	0.515312311	0	0	0	0	0	1.125885965	0	0	0	0	0
LOC110680850	0.945532126	1.553350363	1.202771345	0.499299066	0.81339938	3.226714579	0.671615583	0.559524091	1.106029358	0.61103032	1.450601297	0.805523443	1.338216396	16.90083888	3.479675052	14.7889876	5.768179335	8.139397815	16.63809959	12.46176164	11.22136095	18.94956068	17.6973115	4.235316362	2.956609608	6.48570978	10.69673564	8.010391055	7.555858307	4.834403296	6.430681874	6.798607229	5.077612802	2.040542358	4.554708487	6.617768306	5.663498428	14.17650769	8.581385652	6.744951303	9.101928704	4.453678158	10.50441513	8.620273318	7.186870646	4.700167294	5.848700172	11.65754853	15.97323709
LOC5574649	24.79671586	27.4794297	27.19105315	33.63778395	26.0099924	64.42612021	31.78333035	20.35286814	17.41762216	31.10954407	42.92854559	56.74537145	30.79604129	49.30661603	69.84150419	37.91490449	47.9095756	52.0509419	27.10585686	20.44898763	67.40309463	12.02437959	55.43280066	30.9339052	22.71360832	33.8176431	20.00283445	31.05149786	28.17514457	26.06867704	36.72219578	19.2673702	30.67641376	22.92820349	19.32056925	16.82475678	16.65960448	17.73759216	18.98796602	36.5734165	23.45587799	35.79262151	32.63061568	35.79379129	45.66376872	56.33346342	39.96781607	22.38444407	36.33002215
LOC110674749	52.09332745	93.13764561	173.6478823	165.6314827	168.6716924	35.9293556	17.026506	44.09836679	32.14019883	39.05251468	45.62825668	42.01678049	40.65725473	49.02262636	32.75017518	58.86860764	28.48713103	56.0360249	21.55993753	61.02845215	61.74342404	39.37050065	34.08053174	27.90142389	29.02117987	50.7450118	69.81318338	51.33416013	45.7263889	57.24211585	51.54950864	95.12453978	52.73238669	77.03449588	35.6076907	49.42409618	39.25508266	45.90047844	54.44247795	37.53597443	38.42132848	17.5011876	20.19551484	22.77191841	31.49322539	16.98417836	10.36581506	27.01436289	10.38606681
LOC110674750	0.119554049	0.639978546	0.150010529	0	0.108063929	0	0	0	0.158420977	0	0	0	0.423013625	0	0	0	0	0.278929531	0	0	0	0	0	0	0	0	0	0	0	0	0	0	1.160435204	0	0	0	0	0	0	0	0	0	2.911688619	0	0	0	0	0	0
LOC5574647	12.68128919	17.27192263	29.37166441	22.1817248	33.70131539	32.48858034	12.44850008	42.05464012	19.59841758	17.70080801	29.2478712	44.84489166	24.3500373	36.49064818	23.5923705	16.7865381	20.82891872	11.57875275	18.50174188	20.55529219	18.5326456	16.40470794	21.11473743	7.860309613	2.29127615	8.860631862	15.0405344	6.351852435	4.626164083	7.604513323	9.187348792	13.21422093	13.58055054	18.65165494	4.647608761	14.58496723	15.30516929	12.28431204	10.1900349	8.158601146	17.26238623	10.89602978	6.114338527	9.745301512	8.636494325	5.110837245	8.040390337	6.437926364	5.984357775
LOC5574648	1104.040901	1189.735184	1796.108684	1641.02302	1408.519063	702.9548117	1519.269933	1568.026752	787.4572207	542.8859981	696.9203496	1197.936452	1535.836091	1059.377811	932.6323964	1198.323509	764.8668221	838.2682952	1301.268474	1324.907331	1291.944195	1028.165337	1040.302505	1490.294266	1238.326034	2149.308623	2367.718471	1714.805891	1327.261409	2075.513081	1800.676589	2826.860172	1900.382202	2485.237796	1726.324206	1643.404734	1729.384951	1675.24797	2207.720669	2061.225643	1837.762781	1345.399454	1429.647972	1504.439876	1366.316013	1558.180064	1263.263778	1478.963027	1420.246017
LOC110674751	0	0	0	0	0	0	0	0	0	0	0	0	0	0.537247716	1.516558377	0	1.305063708	3.023596115	1.889949652	0	0	3.366826286	0.601841836	1.027749419	0.225651534	0	0	0.318907275	0	0.408498857	1.283166381	0	0	0	1.151657461	2.435583839	1.550363192	0	0.874597223	0	0	0	1.502985935	0	0	0	0	0	1.734711005
LOC5574653	2.365609998	3.094929624	1.938223489	1.722983211	1.73134872	4.45646447	0.963394973	0.932170782	1.473761802	0.721840715	2.242357436	1.500623269	2.248696869	3.60067942	1.022607814	2.11963994	2.858660186	0.823755923	2.347955433	1.676699991	3.067125546	5.523254051	3.517097773	0.651005966	0.977485189	3.621804145	2.35249246	1.824561444	0.79439524	1.43567232	2.726794108	5.089427667	2.684550369	0.805624154	1.647241976	2.090202722	3.44243564	5.04993429	2.215979886	2.829066893	0.766845214	0.855125345	1.105588346	2.106377583	2.073258293	2.434267036	0.827558649	1.972501359	1.772283414
LOC110674752	0	0	0	0	0	0	0	0	0	0	0	0	0	0	0	0	0	0	0	0	0	0	0	0	0	0	0	0	0	0	0	0	0	0	0	0	0	0	0	0	0	0	0	0	0	0	0	0	0
LOC5574652	4.66905006	5.216065746	11.18208181	11.49354805	17.78037576	1.478715858	2.340451425	1.607863184	1.587088351	1.210488096	5.240627643	2.035931069	1.687946286	13.02724725	4.561077825	4.874773434	5.98563054	2.08393216	0.355253694	7.595338262	13.43583282	3.345128158	4.525126584	6.568323352	26.25531942	22.45624773	31.39492493	27.0951294	24.54977136	47.37665312	20.74291519	19.34753957	18.98164677	33.94565192	24.89485114	17.39702742	14.81393401	33.1524044	26.87906878	36.08051332	20.45775825	46.51074169	39.97603566	26.7588386	72.09792973	61.32745199	49.16675787	25.50785488	42.11782673
LOC5575967	111.0586915	71.06436926	133.7063759	93.45062468	105.1120364	37.80643968	8.010261012	25.21363885	25.18549845	19.38405676	30.26887494	23.63585875	31.00529576	42.70629804	15.46389435	46.51128925	1.812064159	14.08154396	26.30731191	55.99698245	31.32488439	41.36358754	28.72545643	15.51880811	172.6361516	67.18826575	417.8679488	51.5306925	134.0040874	129.3205522	19.15284503	32.02767205	67.60640621	145.6587379	212.8750702	18.17705035	49.91478834	42.69952039	80.60360868	25.48667358	18.45530464	20.88254681	23.08607264	17.03973204	32.17284812	29.25302169	20.79513408	16.13656838	33.41965663
LOC110674360	0.240587728	0.321969405	0.905632869	0.172972208	0.217465283	0.201436541	0	0	0	0	0.110122732	0.098084581	0	0.199473162	0	0	0.775285371	0.74841488	0	0	0	0.178579895	0	0.763180261	0	0	0	0.236812333	0	2.123385146	0	0	0.518940495	0	0	0	5.564422349	0.834193691	0	0	0	0	0	0.607532525	0	0	0	0	0
LOC5575968	23.87461111	37.17011739	28.0287798	23.8671675	23.36950222	16.40224358	3.8608377	14.31489464	10.21912828	11.62863421	22.23464826	20.52682616	13.17302622	48.61687607	11.09929865	30.1555752	6.212888788	28.33328781	33.92084739	24.15162512	33.89775459	37.30683026	44.62356703	6.045584815	7.223318587	18.62227645	17.19167459	10.7320369	4.404322548	18.66465365	20.01107626	32.36195537	15.08363903	19.3591862	14.80927515	16.82585279	24.60220661	60.54884402	45.22541043	26.83227398	32.6863489	9.160018469	17.16817039	29.6591118	16.93096008	22.871734	11.81963565	39.61732551	44.53453242
LOC110674361	0.897483307	2.161921987	0.112611782	0.193575546	0.4867367	1.803442933	0	2.251008458	0	0.15290376	0.616199219	0	0	0	0	0	0	0	0	0	0	0.199851184	0	0	0	0	0	0	0	0.339472734	0	0	0.032264075	0	0	0	0	0	0	0	0	0.434728196	0.624509391	0	0.231648795	0	0	0	0
LOC5564255	7.72971438	10.99090665	10.42938808	5.717639164	5.911929453	7.031910494	1.561458275	3.41760833	4.07079222	7.365395434	10.51216313	9.226663305	5.084250173	4.205753004	2.957158372	3.305141741	3.981804011	5.433340372	5.332757956	7.201671376	8.266979833	1.627463344	3.969325814	2.416615914	1.708239482	2.236393091	1.627452943	3.694471589	3.27480174	4.029543301	1.030261671	0.97840033	1.696667236	0.363402123	1.320960575	0.838090405	1.126243573	2.190495993	2.50792551	2.977659156	2.367559468	0.24001052	0.77577175	1.173022081	1.342863326	3.377344035	0.348409943	0.816827753	1.890241394
LOC110674753	0	0.052270701	0.049008865	0.042122226	0.035304792	0	0	0	0	0	0	0	0	0	0	0	0	0	0	0	0	0	0	0	0	0	0	0	0	0	0	0	0	0	0	0	0	0	0	0	0	0	0	0	0	0	0	0	0
LOC5564249	59.70789426	68.93255076	72.37935557	53.61425627	43.82427224	113.0835943	26.0088203	67.3621166	52.16538582	84.62784955	158.90774	150.4161465	66.02866801	96.56967153	35.44820932	77.65109157	24.50460897	19.71275639	20.15297247	38.78802949	46.25629346	29.9641655	39.81921997	42.23831722	15.43090333	87.1760375	31.71602032	60.55747294	15.37240149	18.93877507	51.8058803	31.58249594	20.99969552	26.72518807	18.29822786	31.28776406	57.20271147	57.2902526	76.44982164	32.62187545	84.58011381	61.64294665	45.51056894	44.41051025	49.59357567	37.00460304	106.2068148	36.99019411	51.60569765
LOC5564262	3.166583334	2.899491279	2.676731077	2.696017443	1.566704618	2.84663819	1.076029766	2.332063289	3.180154436	3.066569844	4.073634713	3.832160528	3.125383077	0.621814486	0.117018393	2.668085871	0	4.666043388	4.549878793	2.686138622	15.99444666	5.195719578	3.343565754	1.268826443	3.760858894	0.984728305	3.628497706	4.133983198	1.499911383	7.564793643	1.782175529	10.53088914	3.139506948	0	5.598334882	4.886202146	1.674775053	3.813947286	9.852715628	10.11668579	1.158314962	7.104138552	8.233950722	10.35305427	5.764289512	9.296822002	2.395875943	3.419042276	6.871026101
LOC5564261	0.238010265	0.238890063	0.29864355	0.834205728	0.484054955	1.644047725	1.28056435	2.670617932	1.49808928	3.953594179	6.373163493	7.49585963	4.000178433	0	0	0	0	0	0	0	0	0	0	0.707816404	0.124325914	0	0.223355801	0.527119463	0.669381939	0	0	0.156657855	0.213908744	0	0.475891513	0.335479868	0	0	0.240935874	0.722381531	0.689245267	0	0	0.450767934	0.307163324	0.186471683	0	0.217979083	0.47788182
LOC110674754	0	0	0	0	0	0	0	0	0	0	0	0	0	0	0	0	0	0	0	0	0	0	0	0	0	0	0	0	0	0	0	0	0	0	0	0	0	0	0	0	0	0	0	0	0	0	0	0	0
LOC5564259	517.3640264	705.9640732	1196.774259	538.0983256	427.6470606	901.0681414	178.034671	240.9833218	397.6675321	543.6620268	1096.283986	647.8728843	331.9730616	163.9060828	55.64041033	196.0076139	55.75582311	122.7620367	202.2375623	237.3722614	172.9290526	197.7713411	102.4194599	46.46276108	48.62941092	117.4152673	113.5474279	136.0214857	94.43843412	108.6948725	46.36612744	64.84414928	102.8833581	40.35067155	99.81481252	46.24359507	44.2242079	102.2102363	38.53368759	42.79469727	33.29330536	62.45216224	67.80509932	92.31777689	116.4208952	85.71608333	52.04992496	70.75150597	115.3867454
LOC5564218	47.95252073	67.03577205	59.3296799	33.64273761	23.32352551	28.65663379	11.02967513	14.47209564	20.96408547	27.78894378	31.94437778	29.16093707	24.67763737	6.041265581	9.07431766	11.8907816	10.6631065	5.198755357	7.798966929	13.08285162	12.78159832	11.01545641	7.450586687	13.88946085	6.331899981	9.216081685	9.702612848	12.50186705	14.03768507	16.3511922	6.354056358	9.621205735	8.411071305	7.844387238	20.43518742	13.8195094	6.077764922	13.907053	7.939947277	17.9625583	11.61501524	6.476074784	5.271821366	11.30996589	3.7959176	12.84884798	2.228375257	11.59142	16.702857
LOC5564252	22.97512256	17.70002852	21.61084475	17.38257922	18.6227642	27.09957904	10.89011813	23.33643272	24.45880062	35.32245545	42.169164	56.71669549	31.04504209	24.73387177	7.871805015	11.05502782	1.492249375	16.75563544	25.70483178	13.65508325	13.08410239	4.269438692	18.9245151	14.61218456	7.604705647	14.29386963	31.95959395	23.89405563	18.64433477	34.04840019	17.95403312	24.38370872	13.90203012	30.61275107	10.13620283	21.98621319	24.18068971	38.53523032	22.50092153	42.45038476	26.91426722	26.28732074	21.93424809	32.12670994	22.73062514	26.98742758	12.69455877	27.85693966	30.01380626
LOC5564219	3.377554984	1.776668372	2.96414296	2.189695782	2.841179445	1.814446163	0.480190962	0.515446348	0.388057411	0.565453674	1.206406305	1.193918969	0.725330082	2.428055359	1.987655601	2.083663326	0	0	2.528284561	0.224760189	1.507533637	0	1.6863902	0	0	1.089461384	0.073285468	0	0.109815748	0.369236689	0.695902225	0	0.133352993	0	0.364338757	0	0	0.609245407	0	0	0	0	0	0	0.100783628	0	0	0.572170463	0.313596446
LOC110674755	0	0	0	0	0	0	0	0	0	0	0	0	0	0.79754932	0	0	0.741258216	0.195154655	0.292763285	0.962967817	0.922701772	0.124176037	0	0.132669891	0.058257711	0.091523801	0	0.082334064	0	0.105464421	1.325128793	0	0.741740536	0.363541118	0.668992071	0.31440411	0.733820788	0	2.257996272	1.286299161	0	0	0.097008559	0.211224733	0.071966622	0.262135537	0.261407403	1.123567741	0.223929992
LOC110681184	0.153187458	0	0	0	0	0	0	0	0	0	0	0	0.135504365	0	0	0	0	0	0	0	0.422450535	0.170558576	0	0	0	0.502839985	0	0.226175373	0	0	0	0.403310648	0.192745432	0	0	0.431841106	0	0	0	0	0.443609986	0	0	0	0	0	0	0	0.615145747
LOC5574715	38.25698138	37.34365281	19.2439542	37.39838823	39.74024349	7.597640669	18.00962753	23.39509645	19.13737906	18.65345443	21.64516231	21.83217024	17.63641423	10.59660189	3.589487282	7.672720316	2.985944578	9.442525673	4.771470523	8.828154659	12.45354182	1.423003502	8.902985736	7.094917091	8.189325875	3.635919894	5.91694627	7.170696131	10.06449413	6.768028395	6.580340417	20.18939694	10.59822898	11.38713081	4.656603148	10.56860837	18.04170184	13.73759603	25.87565748	13.75773488	8.882699357	9.079845724	10.67208948	13.55504522	2.63906004	5.874409701	4.792984649	9.520139693	2.395064504
LOC5574714	1.045988003	0.903672199	2.832575185	1.070914979	1.274575844	5.088351223	1.221204896	0.515606964	0.491253934	0.86846461	2.518106796	1.35218032	2.143289203	1.753684565	1.324741941	0.927342474	1.07199757	1.019397955	0.440241644	1.752913627	1.789156569	1.341502096	1.162117971	0.693006351	0.290479089	1.325580317	0.795208719	1.387969956	1.266067413	2.228630869	0.393287612	0.87147734	0.604499817	0.345267494	0.741258889	0.485225632	1.979928474	2.341333171	0.804186249	0.851934917	1.533690428	1.058217614	0.806158169	1.504555416	0.56388069	1.307035425	0.786180717	0.897326438	1.931788921
LOC110674757	0	0	0	0	0	0	0	0	0	0	0	0	0	0	0	0	0	0	0.582269469	0	0	0	0	0	0	0	0	0	0	0	0	0	0.029903289	0.27113914	0	0	0	0	0	0	0	0	0	0	0	0	0	0	0
LOC5574713	1.51007262	0.97434936	1.488743689	1.075983591	1.291820402	0.677323033	0.4145219	3.025700091	0.821837663	0.689116819	1.295992864	1.780951486	0.715584847	18.27715388	12.30665349	29.67870801	21.0504658	22.08244354	6.984083609	15.52182831	10.26222536	11.70913369	26.52311711	21.10671403	8.676738122	41.77903459	11.94409783	20.3049576	8.873071269	13.2596383	22.587573	18.31664764	10.06236347	17.13998793	4.816544938	12.92288554	28.38784039	22.43956728	44.11201973	15.64835318	45.13523921	14.75977305	15.38637286	17.15957036	22.34181774	10.64774261	50.05707002	18.47270674	25.33847536
LOC110674759	0	0	0	0	0	0	0	0	0	0	0	0	0	0	0	0	0	0	0	0	0	0	0	0	0	0	0	0	0	0	0	0	0	0	0	0	0	0	0	0	0	0	0	0	0	0	0	0	0
LOC110674758	0	0	0	0	0	0	0	0	0	0	0	0	0	0	0	0	0	0.26430036	0	0	0	0	0	0	0	0	0	0	0	0	0	0	0.162899736	0	0	0	0	0	0	0	0	0	0	0	0	0	0	0	0
LOC110674362	0	0	0	0	0	0	0	0	0	0	0	0	0	0	0	0	0	0	0	0	0	0	0	0	0	0	0	0.465558066	0.22170223	0	0	0	0	0	0	0	0	0	0	0	0	0	0	0	0	0	0	0	0
LOC5574717	0.466174782	0	0.334247509	0.287279639	0.27088173	0	0	0.263735832	0.132370251	0.397109764	0.594413758	0.407257663	0	1.11811575	0	0.222111979	0.160953386	0.077687464	0.466174632	1.341688972	0	0.519037968	0.092781372	0.792201505	1.80892288	0.983716251	0.749952108	1.966540238	0.561888694	1.385453471	1.582527911	2.104013206	1.185083023	0.868314038	0.08877113	0.93868853	1.035699974	2.078196821	0.808979959	1.212754605	1.157124505	0.322583513	1.042667529	0.756761995	0.687566002	0.834810535	0.10406146	0.975865245	0.623996765
LOC5574718	0.072400329	0	0.317955277	0.15615815	0.261768266	0	0.055647828	0	0	0.123348061	0.24854516	0.088550102	0	0.675311375	0.127085897	0.724407672	0	0.253373976	0	0.833496166	0.798643917	0.564272562	0.806938774	0.086124253	0.151274771	0.475310198	0.543540708	0.427585174	1.018096274	0.273853982	0.215055818	3.049839627	0.494523556	0.943988334	0.193015217	0.816396818	0.173224938	0.753104472	0	0	0.419322958	1.052090808	2.51897084	0.274238146	0.84092395	0.226891243	0.678783022	0	1.259845982
LOC5574719	0.157277414	0.052619595	0.098671974	0.169613525	0.142161771	0	0	0.259521606	0	0	0.053992213	0.144270038	0	2.787298526	0	0.262275432	2.660809502	4.219824676	0.963323852	3.621257615	2.819242104	2.976909511	1.643378799	1.870903068	0.246464054	1.419729643	2.656687139	1.741605266	0.552910294	2.677055614	3.503791696	4.347825834	1.328700395	2.178820161	1.467524678	2.216854222	1.787433292	0	3.02500253	1.432051251	0.227726971	3.999604924	2.736018085	2.680810998	0	3.573399403	0.245756798	0.576163157	3.473632474
LOC5574716	13.90919321	13.15399522	22.10658877	17.96019844	18.13779131	14.4407054	10.49122423	17.08807909	14.15505489	16.30354935	20.57675075	22.77313981	14.82993274	27.21604056	22.13637012	16.32923534	2.689312735	8.307533689	18.04485415	34.58746684	21.07126202	14.70181729	3.51390196	15.79569083	9.919884249	7.548644222	15.87219761	6.790698707	9.492713338	23.00875072	19.17037353	33.78805943	16.82762665	15.59647583	19.87548509	20.07579123	11.71424965	11.18879597	25.83240796	28.63905769	12.03003244	7.186577169	14.4534423	12.50397223	13.97742575	16.97073769	12.51882596	14.13133313	13.80222265
LOC5574720	3.405898393	9.058272525	4.273553434	4.928384461	2.844748781	6.172562415	2.916049871	2.390292414	2.685040572	5.508808102	8.820955367	5.062025781	4.19495548	10.29456701	0.302706263	4.888828004	13.12878461	1.70995123	0.905365103	8.685717699	24.49201248	7.488236394	11.17191432	3.795082683	4.143700817	4.104017366	7.929799653	8.402347373	4.122510926	7.338302815	4.610178615	12.0316985	7.284425318	1.124244257	9.309805825	14.09818989	3.713444772	5.829920512	0	0.209360875	0	3.967798669	0.899991578	8.165107794	2.78194328	0.540432901	1.212596416	0	9.233325378
LOC5574724	24.77581858	21.81351024	20.51521696	20.12046999	31.55199079	5.416959105	17.1155836	25.68797887	18.01020899	9.228191604	13.36064895	12.45218673	13.93031015	57.25929603	84.51408911	141.177262	23.63660276	79.56831883	21.94213993	50.80971985	102.0728123	70.02432822	51.00749304	43.19411256	34.26689698	67.82735394	24.2857943	40.87542166	41.61035119	55.96307867	36.05181087	25.61646935	29.62316568	37.11017606	65.51611719	28.8424402	55.19868951	65.2117359	61.127035	41.03853949	73.78071838	76.03907601	132.0929202	147.2278899	77.79992913	137.3693012	99.84117192	121.0781011	149.034769
LOC5574723	46.42618348	68.95652222	83.85391739	140.8820814	166.0640137	6.406034356	57.21018569	40.27533209	11.0772289	9.897063606	26.13600903	78.27035148	49.88200102	89.10402168	69.63788465	74.97865806	107.296783	119.1147012	106.1237035	214.7680263	108.6245953	186.675864	74.61610514	68.31687097	47.16972292	57.82623182	68.0772852	53.55410804	52.20117971	73.60125174	130.4677188	140.6334235	75.16433655	146.5590051	46.58672675	53.25620639	42.71408795	76.14753487	77.83405314	101.9464621	78.77892549	40.26368905	18.56823002	33.98993925	22.79579476	40.11030362	28.19109903	30.10494492	29.45974229
LOC110674760	39.25384302	45.00688795	23.78695875	25.46894257	25.26766865	12.10616961	12.10133311	36.33611339	18.87592493	24.81640654	32.42959731	39.03669034	23.40104383	73.06124929	37.97662712	42.15134671	81.41008982	70.96704932	95.4034089	80.14651151	95.40329619	115.076294	74.16084108	71.98492828	52.03039494	74.88492536	52.26525736	83.33758714	38.85762158	80.01175954	85.57977435	93.61873417	58.48692883	84.13783623	53.2522603	89.37183674	100.9658013	159.8728761	94.76007927	112.8648904	86.22458289	54.21455818	103.4079166	89.65774215	54.46005737	85.08702888	57.57127181	90.43952134	147.9522114
LOC5578809	2.33875069	3.086511209	3.617380462	1.872430207	1.598659001	18.90901441	2.977731872	2.24065589	3.004645013	3.88518027	6.805545184	5.586172815	4.149018464	1.88536241	0.523108018	0.475357831	0.673278218	0.695288049	2.766333025	1.603534291	2.286858807	0.764597623	0.740117434	0.662765822	0.419627927	0.637976346	1.580707893	0.765224416	0.455506981	1.298766611	0.57730941	0.869888083	0.246874045	0.063352546	1.157184312	0.292211618	0.232507977	0.808672468	1.442796858	0.062921295	0.375219004	0.062762199	0.721288991	0.392630498	0.518372658	0.182724351	0.323940974	0.711995264	0.572340164
LOC110674762	0.25411096	0.340067031	0.478268862	0.685105609	0.459377644	5.744496167	2.539068558	2.180388585	1.515250055	3.246956305	3.140441196	3.729521936	3.596445254	0	0	0	0	0	0	0	0	0	0	0.302279241	0	0.4170614	0	0	0.357331829	0	0	0	0	0	0	0	0	0	0	0	0	0	0	0	1.311768078	0	0	0	3.061254715
LOC5565491	39.33546987	36.97178897	33.53023531	31.55183993	48.06758706	18.83735744	13.05496525	7.845577969	15.00462619	26.21033438	30.50772454	33.517287	18.72154584	9.013522406	5.983676121	14.33516402	6.734272016	11.54941792	10.32296379	15.69763823	13.16109278	4.356499835	14.82579271	10.50786803	9.940641669	26.70929124	23.03272399	13.12975973	12.54666266	10.76373932	15.93685602	23.88093489	17.47099668	28.5037191	6.519561338	9.609748678	18.04974531	30.83387476	25.38572451	11.55179274	29.27156229	23.40412742	15.83085597	21.55767746	21.53750963	25.4531288	19.8705501	16.34289695	26.66344455
LOC5567316	2.964940424	2.271923839	1.650115814	1.908183445	1.923537938	26.60627345	5.733985083	10.03733808	12.07167848	18.0871042	22.95071509	24.44832369	16.28602458	3.717119805	0	1.275955457	4.391948715	0	2.00850738	5.092477037	0	1.757068014	0.866119247	4.664692933	2.647866704	28.02006237	6.013545861	21.53506693	4.976274259	14.56125076	1.704575267	3.021704575	8.166025509	3.585239825	2.358560484	4.988003803	0.343253843	1.741033032	0.290456642	0.116114168	0.969394219	2.200590922	0.166382207	2.44537446	3.517813472	0	0	0.175187617	0.832149191
LOC5565507	52.54203834	51.63090078	52.68823742	60.91580464	62.13498185	59.69677898	185.7850341	139.8439004	422.1184267	144.5322787	223.4723493	92.80866264	105.7749745	217.5057981	41.90490252	34.12341404	62.84912067	31.33002554	158.9049774	26.99266367	41.147238	61.70405318	61.47101645	102.690423	92.85857518	48.27760083	73.61043078	54.44502496	162.7564203	95.13723374	85.47407638	36.4770601	109.6918059	21.5386154	83.2489234	58.88664874	107.0974574	144.1179363	127.3056813	136.1152152	153.0804669	229.7266813	59.32839215	304.7854785	226.6683459	397.4515107	287.7682757	80.42782813	77.60549234
LOC110674763	0	0	0	0	0	0	0	0	0	0	0	0	0	0	0	0	0	0	0	0	0	0	0	0	0	0	0	0	0	0	0	0	0	0	0	0	0	0	0	0	0	0	0	0	0	0	0	0	0
LOC5566402	0	0	0.030485829	0	0	0.061027643	0	0	0	0.041393519	0	0	0	0	0	0	0	0	0	0	0	0	0	0	0	0	0	0	0	0	0	0	0.305704229	0	0	0	0	0	0	0	0	0	0	0	0	0	0	0	0
LOC5566403	0	0	0	0	0.025532105	0.070950621	0	0	0	0	0	0.034547664	0	0	0	0	0	0	0	0	0	0	0	0	0	0	0	0	0	0	0	0	0	0	0	0	0	0	0	0	0	0	0	0	0	0	0	0	0
LOC110674363	0	0	0	0	0.225271729	0	0	0	0	0.424601978	0.684455132	0	0	0	3.4997501	0	0	0	0.872284455	0	1.37458905	1.664914098	3.472164437	0	1.562202925	0	0	1.471879732	0	0.942689669	0	0	0.985543403	0	3.322088831	0	0	0	0	0	0	2.414413522	1.73421454	0	0	0	0	0	0
LOC5565007	0	0	0	0	0	0	0	0	0	0	0	0	0	0	0	0	0	0	0	0	0	0	0	0	0	0	0	0	0	0	0	0	0	0	0	0	0	0	0	0	0	0	0	0	0	0	0	0	0
LOC5577924	0	0	0	0	0	0	0	0	0	0.058410854	0	0	0	0	0	0	0	0	0	0	0	0	0	0	0	0	0	0	0	0	0	0	0	0	0	0	0	0	0	0	0	0	0	0	0	0	0	0	0
LOC5565008	0	0	0	0	0	0	0	0	0	0	0	0	0	0	0	0	0	0	0	0	0	0	0	0	0	0	0	0	0	0	0	0	0	0	0	0	0	0	0	0	0	0	0	0	0	0	0	0	0
LOC5577926	0	0	0	0	0	0.077542032	0	0	0	0	0	0	0.054614908	0	0	0	0	0	0	0	0	0	0	0	0	0	0	0	0	0	0	0	0	0	0	0	0	0	0	0	0	0	0	0	0	0	0	0	0
LOC5577927	0	0.042993105	0	0	0	0	0	0	0	0	0.044114609	0	0	0	0	0	0	0	0	0	0	0	0	0	0	0	0	0	0	0	0	0	0	0	0	0	0	0	0	0	0	0	0	0	0	0	0	0	0
LOC5577928	0	0	0	0	0	0	0	0	0	0	0.048463599	0.129497289	0	0	0	0	0	0	0	0	0	0	0	0	0	0	0	0	0	0	0	0	0	0	0	0	0	0	0	0	0	0	0	0	0	0	0	0	0
LOC110681531	0	0	0	0	0	0	0	0	0	0	0	0	0	0	0	0	0	0	0	0	0	0	0	0	0	0	0	0	0	0	0	0	0	0	0	0	0	0	0	0	0	0	0	0	0	0	0	0	0
LOC110681533	0	0	0	0	0	0	0	0	0	0	0	0	0	0	0	0	0	0	0	0	0	0	0	0	0	0	0	0	0	0	0	0	0	0	0	0	0	0	0	0	0	0	0	0	0	0	0	0	0
LOC110681543	0	0	0	0	0	0	0	0	0	0	0	0	0	0	0	0	0	0	0	0	0	0	0	0	0	0	0	0	0	0	0	0	0	0	0	0	0	0	0	0	0	0	0	0	0	0	0	0	0
LOC110681551	0	0	0	0	0	0	0	0	0	0	0	0	0	0	0	0	0	0	0	0	0	0	0	0	0	0	0	0	0	0	0	0	0	0	0	0	0	0	0	0	0	0	0	0	0	0	0	0	0
LOC5577929	0	0	0	0	0	0	0	0	0.044010338	0.113169159	0	0.162485579	0	0	0	0	0	0	0	0	0	0	0	0	0	0	0	0	0	0	0	0	0	0	0	0	0	0	0	0	0	0	0	0	0	0	0	0	0
LOC23687389	5.095540871	8.523960651	8.09860248	7.876469728	9.05810832	5.972870633	7.310797259	4.372207778	3.376048615	4.195935671	4.89793581	7.37472637	5.859542603	2.11237634	0.298143849	1.699462298	0.615757451	2.377664049	5.053076397	3.910768381	2.342025904	8.131821587	3.786160959	3.636859017	1.064673029	9.199401515	3.825443779	5.266358674	1.910765221	3.2123108	8.072344207	1.78873294	1.404396413	3.875548435	2.264071025	2.872903611	5.283020052	0	0	9.691652396	0.49186638	3.290943726	3.841182926	0.965045112	8.110440249	2.661437256	0.530808916	3.73335603	4.319725963
LOC5577930	90.24808444	152.3525299	314.848824	331.27779	351.2239975	285.6111011	90.01215195	101.8420288	90.44028594	135.4668701	236.4757442	291.6877318	174.9496176	67.19475239	32.36970229	57.30535708	32.48097651	34.17322467	43.88215995	41.71529053	69.90231004	31.78300177	47.35416072	14.65129783	11.48103629	20.21472187	30.26861048	30.69346472	18.9463734	22.9076807	24.0530532	25.17128567	20.55483324	22.56904112	21.99608304	20.2379177	33.3354543	27.95917652	32.85766936	33.91225691	26.99673644	22.331265	27.81845849	26.29057528	26.38947452	25.16354338	24.82782407	26.29929935	22.68012813
LOC110674764	0.516092613	0.537185532	0.359759763	0.247365565	0.259162166	0.14403604	0.0881501	0	0.075985991	0	0.314970503	0	0.1014484	0	0	0	0	0	0	0	0	1.9153879	0.319562037	0	0	0	0	0	0	0	0	0	0	0	0	0	0	0	0	0	0	0	0	0	0	0	0	0.420140214	0
LOC5578729	64.06380526	67.27673716	66.3552869	87.92303696	110.7973749	35.05300243	45.66486021	101.8056848	36.11918477	29.47614741	50.31693461	83.14508837	43.60236918	73.38100099	55.86817698	54.98138668	18.54045167	51.2183473	84.54787362	85.02658151	67.51759816	50.3388385	50.48194743	74.75129587	69.23011787	21.43086285	63.7188528	81.45389852	132.4332965	94.45892959	95.51024324	44.04670384	114.3902873	48.9471029	44.16620869	90.64420962	142.7349488	236.8437684	138.1290828	248.6839361	155.0333094	199.2347279	331.6412289	404.3320245	126.5963582	451.4035573	140.0182332	385.0685598	273.9707306
LOC5578727	6.693237032	4.933008286	7.911483415	5.928009611	10.58012732	7.22839546	2.932618337	4.865952415	5.398645405	5.123191535	5.1948915	4.310631329	4.633519007	7.92199102	3.518960305	3.450937414	0	3.922829291	2.942436585	1.488980177	12.30545287	2.37607501	2.612786413	4.231004343	4.053620364	2.653459504	6.554222163	6.77916663	7.820645727	6.35986244	0.768363103	1.702598844	3.440728555	2.845743274	4.568701007	4.922212848	2.320902982	4.036098816	2.618554559	3.140413122	9.363623948	4.072214423	4.049962099	3.429345273	2.670665549	3.647922083	2.122043728	2.605959511	4.847495823
LOC5578730	23.20108435	14.46815906	17.22578527	18.35850793	17.27958252	15.00019391	5.01213623	4.802469316	5.2300739	8.82938224	12.67764618	8.437351996	6.921918931	6.872103993	3.976146168	3.662965349	0.248846893	1.201110745	3.123221883	7.112088579	13.6293999	0.611409132	5.737898858	2.36796079	4.804656595	0.450638377	2.061309042	3.141777182	5.694976031	5.452421181	1.427250742	0.993964219	8.562762498	4.586818315	1.006480303	3.870101439	5.583935226	9.996185414	4.586076539	12.58344243	0.397557254	2.659947101	6.448191774	3.250041582	2.746167018	5.700522308	2.145165269	10.18417208	4.134639578
LOC5578728	15.52096641	31.22653645	40.71835193	25.55789786	22.08195274	27.75323851	5.777571518	25.26642147	17.52329995	17.5199624	30.01015951	25.17602566	17.14625073	60.18068869	16.0044963	21.93648045	15.72805027	17.90287174	22.35053241	26.04115976	38.19615329	11.35277085	23.99933206	13.66100865	15.92406634	6.853962851	58.52257851	19.88460508	54.61304619	54.95647885	9.716780868	26.24973995	41.77275898	25.46632867	17.76657389	8.142593661	10.4911795	14.47966707	3.663726283	13.22388837	6.651290858	2.359953067	10.35219904	15.68621573	7.859512688	10.85136006	8.754854949	10.83632319	8.757402497
LOC110674765	0	0.031683264	0.089118421	0.025531886	0	0.237867336	0	0	0.031371637	0	0.130038973	0.028955916	0.041884067	0	0	0	0	0	0	0	0	0	0	0.112650649	0.643069771	0	1.599642092	0	0.532668566	0.358201409	0	0	0	0	0	0.133481029	0	0	0	0	0	0	0.741333947	0.179351948	0	1.26128983	0	0	0.760560178
LOC110674766	1.209992727	2.876365493	5.913142289	0.875655867	0.719541149	9.637674364	0.587378551	1.239990409	1.645554114	2.115707155	4.875271324	2.881903314	2.422298661	6.652895548	2.235712595	3.292168856	1.038920495	2.080115264	7.299756397	1.649585164	6.937115253	3.11983903	4.081286159	1.287843252	0.864905141	1.567822952	2.569799036	1.927547659	0.447762243	4.034804433	0.756658308	4.48507205	0.543732902	1.71257343	2.673995826	2.333851836	1.33323616	5.796313901	1.224865889	1.275686736	0.645468878	1.465258329	2.21570408	3.135882873	3.862786344	2.245219857	0.497551846	1.224806791	1.534388113
LOC5578732	30.65640595	44.15362988	42.78986142	40.92040323	38.30720968	12.83382243	7.91518927	11.81641848	6.403073785	11.67395904	18.1656735	19.76464253	17.51783198	46.4509104	13.20963134	15.32355431	12.63582465	26.15151897	34.79540558	27.35864555	55.92460095	35.36755172	17.21650239	18.84626073	15.39285523	16.2516285	50.40127401	30.17533387	35.53442257	28.76471167	32.23602584	65.9043126	40.38121156	37.44073534	13.30460026	18.31154109	19.9955155	18.95190165	13.95292635	15.09874541	24.54551535	11.51126251	19.15480241	21.90384993	15.1302345	15.88793448	13.49198812	19.73323597	26.93255473
LOC5578731	42.40291825	28.35628759	37.62517759	32.36526063	44.23469926	48.17161869	26.11951053	47.74617707	48.02798015	53.01430752	66.26842555	70.95205715	40.99884812	38.10540917	31.76654474	19.78399128	0.121495458	3.108041003	18.12240318	29.51507564	52.9574028	17.6867523	8.824523425	11.0628574	11.39636527	2.14516453	27.26716871	11.2817469	17.81392037	23.95850548	11.64704939	29.64661794	22.37299601	18.10668857	11.99457053	18.13933658	27.18247335	35.55774876	12.92558347	42.11052801	29.11513172	23.13266641	39.79006595	23.99211457	17.06239841	40.56627085	8.954775238	36.18697975	11.03539972
LOC5576693	0.113086029	0.129718913	0.729744561	0.156800536	0.102217539	0.892728981	0.074502328	0.533148351	0.342514764	0.220187513	0.399308155	0.375416226	0.228644612	0.763478429	0.226859892	2.586267232	0	0.226147802	1.413574908	2.603766383	0	2.518194679	0.360114786	0.884002866	1.316441258	1.537855423	1.273478884	2.003605918	0.95413211	0.977708558	0	1.318527182	1.637769821	0	2.799466529	0.455419566	0.386527846	1.176315013	0.392489404	1.96129017	0	0.313012972	0.50586662	0.367155034	1.292636083	0.455649206	0.706818853	0	0.778479135
LOC110674767	0	0.066196254	0.062065425	0.053344101	0.04471042	0.248489656	0	0	0.065545168	0.084272148	0	0	0	0.30758457	0	1.649732485	0	0	0	0.284724835	0.545638401	0	0	0	0	0	0	0.146064401	0	0	0	0	0	0.967407892	0	0	0	0	0	0.600514112	1.43242003	0	0	1.873611758	0	0	0	0.362411024	0
LOC110674768	0	0	0	0.250918392	0.105153769	0.584419119	0.536497016	0	0	0.39639682	0.638988634	0.142284275	0.411621876	0	0	0	0	0	0	0	0	0	0	0	0	1.145608512	0	0	0	0	0	0	0	0	0	0	0	0	0	0	0	0	0	5.287823489	0.900810215	0	0	0	0
LOC110674769	0	0	0	0	0	0	0	0	0	0	0	0	0	0	0	0	0	0	0.373016379	0	0	0.949293126	0	0	0.222682434	0	0	0	0	0	0	0	0.076627178	0	0	0	0	0	0	0	0.617259947	0	0	0	0	0	0	0	0
LOC5563879	44.71427621	25.79949038	38.63104171	37.98137881	62.8360077	54.49448777	42.55082033	54.84784019	42.85582896	39.11919115	45.20078477	61.58596669	45.71214469	62.55166568	34.5468227	58.34719937	28.37296587	55.04770903	50.35389838	67.90662037	48.87970298	53.43694093	54.51853219	39.1567052	22.12427115	53.08087849	43.63531289	48.77072185	52.27644072	69.43754989	32.81988613	18.63574575	51.34755922	16.13205641	54.00312075	42.50374994	81.0980391	29.33161333	52.66224841	60.64232564	82.99131253	34.56513852	39.84381008	42.28771689	43.52076021	42.38090649	39.0260049	52.28245717	33.58499104
LOC5563880	42.04948083	35.53782734	76.69819581	87.74938697	94.23114871	110.7942736	95.13509654	58.52310863	38.03658108	39.82514202	64.62826866	78.54032978	76.05475105	68.00063522	63.19866629	77.06656329	58.33553603	48.58231492	88.24118764	114.4487583	61.25328398	61.52626573	64.26023747	64.13667761	38.45588679	78.34816881	73.1216262	52.36514762	61.96385807	71.48024224	47.3538941	62.95826939	73.98912762	55.76022313	64.82550119	54.78801241	46.07160834	46.58109898	73.61848082	66.54376974	89.21987039	52.27614074	82.88754497	55.63604009	72.70250206	74.65929268	84.94795167	48.06642137	57.78373909
LOC110674770	0	0	0	0	0	0	0	0	0	0	0	0	0	0	0	0	0	0	0	0	0	0	0	0	0	0	0	0	0	0	0	0	0	0	0	0	0	0	0	0	0	0	0	0	0.950286534	0	0	0	0
LOC5576694	0.309583915	0.733000051	2.046836051	0.141251101	0.19372872	0.80752289	0.018303861	0.094309064	0.110446378	0.142002132	0.376060427	0.116504728	0.231716945	0.014808371	0.083602998	0	0	0	0	0	2.889617554	0	0	0	0	0.273595957	0.089391572	0.246124689	0	0.360307702	0	0	0.552188796	0	0	0.46993073	0	0	0	0	0	0.519085597	0	0	0	0	0	0	0
LOC110674771	0.92063151	0	0.888586956	0.878282928	0.54409893	0	0	0	0	0	0	0	0	0	0	0	2.65291639	4.130595786	0	0	0	2.523148505	0.197325192	0	1.035777531	0.232460452	0	1.986635485	0	0	0	0	0	0	0	0	2.795736904	0	0	0	0	0	0	0	0.822543098	0	0	0	0
LOC5570403	0.199379368	0.133410912	0.125085702	0.21501776	0.360434767	13.77206132	16.3972747	5.263896702	8.190120809	11.37933302	13.68910265	15.60661487	19.22369151	0	0	0	0	0	0	0	0	0	0	0	0	0	0	0	0	0	0	0	0	0	0	0	0	0	0	0	0	0	0	0	0	0	0	0	0
LOC110674772	9.265234293	12.21191549	10.27851719	9.199143602	7.446583575	16.384521	3.820790113	15.23453986	13.59168112	12.04759368	15.35062889	14.87140995	11.1065263	3.744189916	3.236307719	4.203208212	0.169214095	0.871196432	3.553227872	1.88073239	5.341910984	3.949661152	4.617047038	2.193198381	0.731447435	1.53215425	2.847152953	5.272048959	1.247090015	2.251047185	1.455780335	3.225831521	2.999402756	2.168087739	0.808835602	1.184238495	2.708179896	10.56014401	0.85049973	2.011662798	3.041280777	0.734802603	2.070564091	2.077404573	3.85522331	3.108365086	2.151577973	1.111446019	2.280459272
LOC110674774	3.521646454	0	3.093151877	3.418081245	0.636637495	2.211422891	0.812034886	1.162205454	0.466653097	0	0.483582431	0.430719245	0	0	1.236324764	0	0	3.697332206	0	0	0	0.392099335	0	2.9324372	3.311190982	0	0	0	1.980861228	0.666030745	0	0	1.772419953	0.573960298	0	0	5.89812084	0	11.40778986	1.710159754	0	5.970424742	9.189452045	5.335720441	4.090363777	5.518143006	1.650844577	1.290104461	1.885555441
LOC110674775	9.095558958	10.71481044	11.48857477	6.698810399	9.570367576	6.230802721	1.829121428	5.35113682	2.886190581	3.126698664	3.904781381	4.119247112	3.924692241	2.934546347	0.141602089	2.421456085	0	0.752840614	0.14117271	0	2.002202537	0.58381675	2.528747209	2.686926584	1.0113234	2.846609553	1.514064531	3.096765325	3.176282928	2.059658101	2.156582153	5.097304325	1.812532076	5.982191865	0.107531042	1.705590924	1.302826212	2.307598358	1.633234777	1.518012954	1.168048702	4.200613628	4.84155133	4.736219949	1.301357221	4.48733397	2.142895253	1.551498176	5.183076767
LOC5570402	0.903561879	4.232208723	1.862580925	1.948866155	1.108408707	2.431684135	2.777957325	2.555925938	1.026264977	4.068397442	6.912724147	4.262576117	4.224658985	0	0	0	0	0	0	0	0	0	0	0	0	0	0	0	0	0	0	0	0	0	0	0	0	0	0	0	0	0	0	0	0	0	0	0	0
LOC5568128	8.559880416	11.8181155	12.51270119	9.985165369	8.253019753	12.90045374	3.706302188	9.793026669	10.75665183	15.60426293	19.68825695	15.54685952	11.98864573	8.587446978	10.31740507	9.421127522	4.378945599	2.962351985	2.097170024	2.792083701	2.990079219	5.146498003	4.690709156	2.34196532	0.894259711	7.305461241	6.586930742	3.749372193	4.89502123	3.561548817	1.864574662	4.169230484	7.493065067	5.905902354	3.118755344	2.65436812	2.457643105	13.35591484	6.354405186	12.05470601	9.089023615	4.837332244	5.410352274	9.024439548	5.707577422	5.45448147	3.87886687	6.010262087	7.142029018
LOC5565478	2.277212799	2.901518895	6.570158099	3.823442919	6.606453739	9.419023423	2.955588254	3.474094282	5.221958137	11.73195281	9.699328414	11.04062496	10.03553537	0.729218806	1.1010367	1.182447148	0	0.381767186	4.247614118	3.4536068	1.504179937	0	0.759901308	0.356857437	0.313404908	0.805686795	0.102371409	0.08053214	0.268450049	0.773672077	0.162015957	0.071801517	1.186302244	0.222240519	0.145411296	0.615046424	0.946139154	1.560251163	0.552144711	0.165545767	0	0.13210175	3.605648075	3.977087921	0.598328559	3.034049673	1.193203039	1.198884954	3.139418065
LOC110674776	0	0.459428307	0.107689677	0.370229256	0.232731058	26.94713986	1675.816291	1415.177712	1524.060582	1048.839997	577.5985411	1382.454745	1069.082055	26.15079941	3.615635865	14.88473866	9.541657839	4.20500122	29.73854552	10.37454334	0.946736829	4.395667242	5.739418831	17.35603323	8.069657494	6.479642673	9.987110562	3.294671188	10.13781164	2.597078824	11.2170836	1.129804001	13.66825877	4.755888245	11.44030591	4.838908289	22.38272688	15.17680071	5.212831129	21.67259408	17.39773732	33.67387336	8.659587835	75.42093847	66.900172	88.7580512	65.44487252	23.58071731	9.190521883
LOC110674777	0	0	0	0	0	0	0	0	0	0	0	0	0	1.412352243	0	0	0	0	0	0	0	2.975104229	0	1.27144258	2.233252292	5.262712919	1.00302873	4.339769107	2.442381473	6.31699263	0.793711164	0	4.346735944	0.870999545	0	4.519640114	7.192406562	9.728246424	0	5.352623726	0.77380216	4.530136711	6.740194655	3.036409983	3.620885598	5.024354539	5.219164985	2.202487616	3.755559908
LOC110674778	0.160259591	0.285959087	0	0	0.096571557	0	0	0	0.14157324	0	0	0.065335813	0	0	0	0	0	0	0	0	0	0	0	0	0	0	0	0	0	0	0	0	0	0	0	0	0	0	0	0	0	0	0	0.202343891	0	0	0	0	0.143009976
LOC23687941	2.7926724	3.663320763	2.550018957	1.103302141	0.862251935	2.048833531	0.276280129	0.401502682	1.35565363	0.565290451	2.069282959	1.014538184	3.008387705	0.911269328	1.69872658	1.106626613	0	1.257950165	3.145211711	3.421922333	5.566396451	2.739926906	0.269653905	1.513008532	1.819848084	3.948157521	7.317273274	9.63457866	4.937995005	3.555953351	5.749198636	3.63986354	1.779280794	7.21032267	4.570264302	1.558939944	13.1319434	37.24629445	15.61847398	27.96240728	17.45553711	2.075973222	3.70375241	8.169219092	3.354286414	4.462549445	3.629251658	6.381434144	7.476245425
LOC110674779	0	0.163309026	0	0	0	0	0	0	0	0	0	0	0	0.758824457	0	0	0	0	0	0	0	0	0	0.580649389	0	0	0	0	0	0	0	0	0	0	0	0	0	0	0	0	0	0	0	0	0	0	0	0	0.326687572
LOC5570400	0.316346435	0.2116772	0.132311971	0	0.09531432	6.356806174	0.891542505	0.556799488	0.628785621	0.449131466	1.809991197	1.93455674	0.466381987	0	0	0	0	0	0	0	0	0	0	0	0	0	0	0	0	0	0	0	0	0	0	0	1.513780171	0	0	0	0.305365377	0	0	0	0	0	0	0	0
LOC110674364	0.176562111	0	0	0	0	0	0	0	0	0	0	0	0	0	1.239693496	0	0	0	0	2.032640514	0	0	0	0.42006107	0	0	0	0	0.496564668	0	0	0	0.063473194	2.302096891	0	0.995470234	0	0	0	0	0	0	0	0	0	2.213271527	0	0	0
LOC110674365	0	0	0	0	0	0	0	0	0	0	0	0	0	0	0	0	0	0	0	0	0	0	0	0	0	0	0	0	0	0	0	0	0	0	0	0	0	0	0	0	0	0	0	0	0	0	0	0	0
LOC5570397	6.04796966	8.843669543	3.151853837	2.375550327	2.88181219	3.809964781	1.202978772	1.772748871	1.216206371	3.719936223	3.210520123	2.316006987	1.743393862	5.358859727	1.322777174	4.31778799	2.451737397	3.471252436	6.526201573	8.286184675	7.886415183	8.368839115	4.334122658	1.723897564	1.372682656	3.266473136	1.414364725	5.192287828	0.679287435	4.348713042	3.386319509	2.085766086	2.236732143	0.881778278	2.627159558	1.089421726	3.213068193	9.74813847	4.69442374	0.93833128	6.211068929	3.837430766	2.823560873	7.758155023	4.363922059	6.539826319	2.596587107	7.255515175	7.500614158
LOC110674366	3.698356894	0.412447529	0.386709662	0	0.487508379	0.193532372	0	0	0	0	0	0	0	20.41030264	4.598363687	18.50211272	14.52484698	16.89762395	16.44997795	11.97469373	11.04901543	13.03951747	6.655325889	6.782412929	6.761496608	2.782062369	4.04908744	6.598081558	3.68378949	1.748627686	14.64732136	4.259938748	3.296153159	3.767254275	2.875720177	5.21290239	9.954769606	0.801460764	1.871908444	7.670300349	13.38742144	10.07680317	6.701780326	7.004322671	4.176288978	4.10481601	6.260515621	8.467748664	7.838171011
LOC5564724	43.40555629	39.00194614	38.25388104	54.83467286	61.18624476	141.9938061	127.5702057	139.6989491	130.9188936	107.4033074	158.8001405	167.352631	133.8342247	65.29230614	99.0479514	68.24682808	88.66940026	140.5706966	127.6846368	106.4834556	12.54011063	121.2793884	86.96470545	92.44827306	114.4452754	54.27784723	37.62957463	58.89866424	65.68750663	41.04533967	130.1585037	41.90185365	60.4472336	60.63657121	49.3173889	101.3855474	117.2044901	66.65034631	96.66600884	106.646326	124.4994608	96.11445217	103.5550118	134.2695329	108.5660686	183.6353504	130.4807894	98.43476464	134.7375215
LOC110674367	0	0	0	0	0	0	0	0.230561513	0	0	0	0	0	0	0	0	0	0	0	0	0	0	0	0	0	0	0	0	0	0	0	0	0	0	0	0	0	0	0	0	0	0.846020911	0	0	0	0	0	0	0
LOC110674368	0	0	0	0	0	0	0	0	0	0	0	0	0	0	0	0	0	0	0	2.537343771	0	0	0	0	0	0	0	0	0	0	0	0	0.079233545	0	0	0	0	0	0	0	0	0	0	0	0	0	0	0	0
LOC110674780	0	0	0	0	0	0	0	0	0	0	0	0	0	0	0	0	0	0	0	1.929256212	0	0.99512107	0	0	0	0	0	0	0	0	0	0	0.080326422	0	0	0	0	0	0	0	0	0	0	0	0	0.35011666	0	0	0
LOC5564728	1.682974578	2.585555068	2.556783223	2.352148048	1.937347365	4.625392131	0.649678349	1.643818196	1.440069933	2.237245924	3.513153702	3.479866365	1.695651053	0.628853895	0.238452575	0.855801129	0.93023409	0.070430844	1.215061971	0.608182329	0.457876157	0.369722363	1.156579349	0.30523655	0.504601613	1.436836268	1.529776522	1.448565541	0.657979993	1.256041209	0.807022881	0.476870452	0.76238063	0.934807921	1.569344549	0.638255723	0.794502451	1.805573672	2.811423637	3.628263462	3.147119898	1.20636315	0.892758941	2.029636962	1.577834245	1.560967358	1.839655359	1.548245559	0.929381624
LOC5576541	4.503061708	9.302621921	8.353780116	3.748248355	3.22119999	12.53480258	1.471085156	4.774087703	6.301529176	6.631592736	10.029001	8.315140983	6.49161301	1.489515276	0.35038723	1.096533253	0.014189331	0.45201899	0.945231683	1.31798422	1.392398802	1.032808902	0.687071408	0.656485766	0.355743108	0.462519845	0.881523845	0.589445358	0.594419896	0.621797662	0.069756259	0.092742813	0.386239303	0.344469785	0.594767376	0.165505833	0.449502783	2.015306748	0.40413571	0.641484224	0.78207512	1.222847838	0.85791532	1.04519594	0.575837305	1.011934533	0.311910956	0.795780663	2.043240289
LOC110674781	0.535523097	0	0.671947987	0	0.484054955	0	0	0.706928276	0	0.912367887	0.735365018	0.654978026	0	0	0	0	0	0	0	0	2.953662421	0	0	0	0	1.757862098	0	0	0	0	0	0	0	0	0	0	0	0	0	5.201147022	0	15.56398799	0	0	0	0	0	0	0
LOC110674782	0.20869016	0.698205258	0.130927064	0.450117695	0	0.262094565	0.160401953	0.688714343	0	0.177772165	0	0.127620517	0	0.12976998	0.366318448	1.392044802	0	0	0	0	1.151024647	0.929420645	0	0.496497304	0	0	1.175045734	0	0.880382768	0	0	0	0.600184534	0	0.556356262	0	0	0	0	0	0	0	0	0	0.269324364	0	0	0	0
LOC5576537	45.41843665	67.96385665	68.58610209	99.19425552	71.23700169	32.07784222	7.180447538	7.281252819	4.675119673	8.635310173	12.28240038	14.58632045	4.835136569	23.66938748	9.943691811	13.25858623	3.002447181	11.82541426	12.34844405	16.5900253	38.37043053	22.46272139	17.16910758	7.920921516	4.049268318	14.35407639	31.15042636	9.831343916	17.1897436	28.94577788	16.23638443	9.942968339	17.57818071	4.859295775	21.5935774	12.32734152	0	3.618251162	0	0.482621771	6.61945023	2.407007346	1.90178435	0.941116335	2.052152515	8.409243697	0	3.458746316	4.123929537
LOC5579316	0	0.213852264	0.150380468	0.21541545	0.036110142	0.200691399	0.184234795	0	0.211748877	0.068061969	0.164573059	0.146582628	0.282704544	0	0	0	0	0	0	0	0	0	0	0	0	0	0	0	0	0	0	0	0	0	0	0	0	0	0	0	0	0	0	0	0	0	0	0	0
LOC5576540	17.98902222	25.95367769	25.52029886	20.68167912	15.47886279	4.3420952	4.359737111	16.65126973	16.32099267	11.8725722	19.76902715	18.43385008	5.973149879	11.85796855	0.663770861	11.71110639	2.545935037	7.057998435	14.46414157	6.685514788	22.49535894	6.195136798	7.751943612	7.647072581	3.499056711	7.624974151	3.143088151	0.957120626	3.038586628	0.510836419	6.739431598	8.533575863	3.107249653	5.722855494	0.792094544	3.654898633	2.843517318	6.743094645	1.640553357	3.016838717	1.564377023	8.373455816	2.25541866	9.412575617	3.067536023	4.063046188	0.844116721	4.05691874	4.917063291
LOC5576535	17.34173632	24.77631229	20.0488047	17.15419471	19.00465152	19.04582862	13.71516631	28.07071529	23.96209389	29.46352155	31.07209014	25.80308781	21.83556047	10.82824854	7.725546548	11.80694479	0.115620262	8.761620342	2.3441236	11.15251099	7.783756376	9.321224491	14.86276073	6.146009812	2.598865946	12.24858064	13.01919443	4.237970436	7.668982119	9.952353099	5.826115352	19.77428088	4.74664214	13.95640929	2.678273166	7.821919306	16.08165585	15.17745981	12.49424604	14.75194284	17.45553711	6.488346416	10.90205744	6.795214293	2.778246346	10.19461134	7.1014552	6.922465282	6.723686067
LOC5576542	0.40247388	0.574523184	0.471337429	0.260425238	0.145517142	0.336978726	0	0.035419595	0.462208781	0.18285137	0.331599381	0.098450113	0.474686097	1.334776934	0.37678469	1.252840322	0.129695772	0.876404671	0.751284334	0	0.295977766	0.29874235	0.074762961	0.191506103	0.336374957	0.528450469	0.503591029	0.950779454	0.15092276	0.304471198	0.637598202	0	1.823060523	0.699684935	0.357657597	0	0.064197234	2.791008291	1.412393031	0.260595772	0	1.689589587	0.840178473	1.016327703	0.138509673	0.252257966	0.419262115	0.589762039	0.21549205
LOC110674784	0	0	0	0	0	0	0	0	0	0	0.084021877	0	0	0	0	0	0	0	0	0	0	0	0	0	0	0	0	0	0	0	0	0	0	0	0	0	0	0	0	0	0	0	0	0	0	0	0	0	0
LOC5576538	3.575949951	7.143514547	7.042887608	3.431501889	3.52794757	9.056786542	1.37140357	4.043344242	5.339419461	4.88906087	6.59483043	5.864818728	4.787489222	3.097372387	0.443692504	2.529110311	1.509298093	1.699818835	3.4346951	2.353651261	4.141430524	3.89040276	3.417986561	1.043550064	1.615495147	3.026039802	3.153452818	4.127207509	1.379966656	2.249649509	4.549086872	1.644152587	1.846788849	3.731927262	2.358545856	2.766438734	3.468572998	7.346570412	1.986808744	2.256406285	4.004399547	1.620504716	1.215701106	3.548168389	1.842134153	3.261756857	0.975809002	3.921822832	4.199449543
LOC5564091	56.2249819	82.22559231	69.21408859	50.79794589	59.71202632	129.0400413	49.34506965	68.49645583	163.6923339	128.6260926	101.1168382	87.03532746	66.90079796	22.99833491	7.174487706	16.62422735	0.883427741	18.9556218	2.558701068	13.77192127	11.63818729	17.83307989	14.53679511	11.93770478	12.3240453	23.17898933	17.52535518	16.68130363	12.00909817	11.37512201	18.45785487	27.25232097	23.0736616	14.24363423	11.91522527	12.2715955	12.64142295	19.7023716	17.76105129	10.48897983	15.10799116	9.335732285	15.60793086	15.67060049	8.448290952	9.268216396	5.65971604	17.8338748	11.65369957
LOC5575945	0.360290769	0.265189887	0.248641304	0.233130182	0.260531107	0.18099608	0.055384828	0.095121848	0.143226305	0.122765098	0.148422297	0.0440658	0.223090589	0.246443906	0	0.360492003	0	0.16811766	0	2.799754636	1.68909747	1.243555521	1.104296946	0.042858608	0.301119645	0.295664879	0.676214809	0.74473759	0	0	0.107019715	0	0	0	0.048025749	0.304701898	1.163742179	0	0	0	0.208670585	0	0	0.136471026	0.697458007	0	0	0.263974669	0.096453211
LOC110674787	0	0	0	0	0.193942548	0	0	0	0	0	0	0	0	0	0	0	0	0	0	0	0	0	0	0	0	0	0	0	0	0	0	0	0	0	0	0	0	0	0	0	0	0	0	0	0	0	0	0	0
LOC110674786	2.214503387	2.448179446	2.416217132	1.76519038	2.088700727	27.32832377	22.3492593	14.48940363	19.13763071	38.38452357	46.4066682	35.91673707	33.38602039	17.48250368	9.464405918	7.064679083	1.163504049	23.811381	23.92625712	8.867507503	2.124179215	13.29292484	6.707004113	9.620834082	6.035256471	15.48642552	0.722836454	2.8431555	21.39212393	2.913513391	6.291900532	1.267462141	6.334209792	5.649202102	1.796790987	2.714246477	15.66488812	7.010697646	3.508785292	7.013433763	0.557643459	17.25606098	1.339957743	2.917600479	1.491088529	7.241640271	8.124215808	3.879898112	1.031031801
LOC110674785	0.049426617	0.066145761	0	0	0.044676315	0	0	0	0	0	0	0	0	0	0	0	0	0	0	0	0	0	0	0	0	0	0	0	0	0	0	0	0	0	0	0	0	0	0	0	0	0	0	0	0	0	0	0	0
LOC5575946	0	0	0	0	0	0	0	0	0	0	0	0	0	0	0	0	0	0	0	0	0	0	0	0	0	0	0	0	0	0	0	0	0	0	0	0	0	0	0	0	0	0	0	0	0	0	0	0	0
LOC5575944	1.216155679	1.169790698	0.047686631	0.819715802	0.515284307	0	0	0	0	0.064748689	0.260935974	0	0.336177984	0	0	0	0	0	0	0	0	0	0	0	0	0	0	0	0	0	0	0	0	0	0	0	0	0.790649269	0	0	0	0	0	0	0	0	0	0	0
LOC110674788	0	0	0	0.067452483	0	0	0	0	0	0	0	0	0	0	0	0	0	0	0	0	0	0	0	0	0	0	0	0	0	0	0	0	0	0	0	0	0	0	0	0	0	0	0	0	0	0	0	0	0
LOC110674369	0.422597574	0	0.353503072	0.303829444	0.254654998	0	0	0	0	0	0	0	0	0	0	0	0	0	0	0	0	0	0	0	0	0	0	0	0	0	0	0	0	0	0	0	0	0	0	0	0	0	0	0	0	0	0	0	0
LOC110674370	0	0	0	0	0	0	0	0	0	0	0	0	0	0	1.023165322	0.648020856	0.23479407	0.22665638	0	0	0	0	0	0.231128055	0.202984888	0	0	0	0	0	0	0	0	0	0	0	0	0	0	0	1.125319484	0	0	0.36798072	0	0.304449269	0	0	0
LOC110674789	638.9084502	135.2322858	48.06248659	19.27745438	8.490889381	0.343618701	0	0.421371041	0.120850345	0.155378627	0.062617289	0.446177853	0.161346506	0.793962142	0.160087091	0	0	0.425558918	0	0	0	2.843203057	0.127060205	0.759420753	9.908976564	1.347158216	0.855856675	0.673273628	2.05195477	1.897320517	2.709007138	0.240113166	2.409792646	4.459198938	2.796071951	2.828088201	2.182073459	0.948667843	0	0	4.489795083	0.220882307	0.317308783	0.690902576	0	0	0.285015625	1.336406592	0.610383886
LOC110674371	0.291446603	0.45503722	0.121897611	0.157153161	0.043906034	0.488038155	0.149339749	0.448851761	0.450561611	0	0	0	0	1.02697277	3.581078626	7.776250276	1.526161458	0	0	1.118409398	2.947020002	2.595968008	5.007829368	6.240457489	2.943280873	0	0	0	0	1.102395715	9.522749006	0.51154544	0.47148117	6.333355014	6.086345654	0	0	13.64225604	1.770174289	3.892087717	2.250638968	3.764602793	3.549029755	0	0.25075027	0.608898539	0.607207201	4.270690631	0.260076612
LOC5567111	14.90803592	29.71229174	34.30952648	25.89355869	23.65951827	63.58420112	18.11427656	258.5634453	68.53812337	88.20404878	106.4777278	99.92294036	53.98892066	7.449875787	1.209101212	2.789638758	1.486405134	4.275966412	3.099689635	3.18612928	5.766594153	0.356075022	2.433415167	2.253323042	0.282706933	2.059181284	3.462905281	1.125982407	3.874486351	3.768611321	1.169172101	1.910672711	2.529336902	1.764154356	1.147722413	2.704663147	6.445131722	5.757646659	2.739342099	2.41915537	2.279690496	0.83413679	3.851615436	1.351148646	0.920702823	2.929601814	1.037888618	3.109181139	2.502620281
LOC110674790	0	0	0	0	0	0	0	0	0	0	0	0	0	0.645342602	0	0	0	0	0	0	0	0	0	0	0	0	0	0	0	0	0	0	0	0	0	0	0	0	0	0	0	0	0	0	0	0	0	0	0
LOC5567109	83.41183517	158.1463721	250.2545656	205.8775338	143.9156859	24.99992792	26.62650352	22.80629706	24.09393485	35.10315576	60.97174022	78.63460166	51.35261281	35.95199639	20.65189536	35.57325495	12.85317214	13.37813045	25.0606804	15.39159014	34.33006214	27.98521358	25.58034763	11.59222178	5.618009297	31.74428136	17.39778856	27.67957231	11.40561912	17.86831313	11.03134784	14.90113571	25.08368376	12.25080229	13.74226751	16.16463827	12.7242096	23.48746729	9.804631865	13.48995342	4.559968944	11.58497822	20.36370214	22.5073948	25.80457116	17.87665806	18.33767138	26.33918911	21.1967209
LOC5579417	2.352309829	3.525767577	3.384458256	2.604462465	2.664879506	442.6682054	690.2762945	3355.619493	207.4288825	157.7932754	1968.007283	156.3181462	604.3673061	4.134675064	1.321299651	3.765797871	2.577279733	6.512586018	1.646616348	1.985907492	66.94634568	3.561916898	2.272200541	3.880176895	0.589795877	8.648068906	8.829905624	3.519402651	1.852383298	1.660885962	11.36589776	10.56962814	1.601085207	1.226819301	2.173990368	16.44549591	14.63314726	43.06474458	40.00456803	27.8724585	48.1379103	304.9102769	367.4167697	145.0561831	508.956173	464.8146062	288.5627312	366.4096493	280.2742176
LOC5567112	1.62386088	10.32246842	50.46831323	66.4456691	84.5393231	10.11861855	5.664546647	21.72467247	27.0627311	16.33336381	9.005120538	6.492962888	10.82833336	30.6425384	80.79784509	27.70437503	25.43459101	37.6674504	20.32948253	25.16555894	50.63787323	33.6566731	22.0143592	14.93332288	5.02414499	22.65397125	8.674385808	11.98783975	6.499134092	8.740891199	5.751058962	14.96350533	15.14433704	6.820031378	15.73469351	10.7400444	4.781843099	2.273831092	1.896716869	7.279099254	2.71296902	2.874024771	3.042188398	0.354857552	4.513746545	0.293591801	3.025355009	1.601594743	1.003206365
LOC5567108	37.77521735	29.09670449	34.68327127	34.94038606	33.80068323	22.10773427	9.580660248	26.50306287	21.56060651	16.04883249	16.39777604	21.06413178	11.27849985	59.9374379	43.0916367	38.0819305	43.11884498	48.61729437	71.10207062	70.92825947	48.80699445	44.17767657	63.4982906	17.88374539	21.37228182	39.66676484	37.14593915	33.99804433	25.0210988	35.09131148	30.52466281	37.07615244	48.65882091	62.18661767	41.34805423	31.11538825	67.38729881	29.19800413	33.90509058	52.44489914	30.03454568	21.20145795	25.16011697	52.26028684	27.87507167	28.92446883	17.24700277	31.3717032	42.92199771
LOC5567097	10.69202342	27.50799978	33.14947619	16.50053979	13.60954886	32.73588236	4.198034475	12.15078695	14.58802358	18.9221495	84.82736412	39.84238109	21.20185676	10.71968396	7.789660148	15.61394975	7.808283333	6.940333511	8.79013272	7.158030575	13.38123	10.96786308	9.647586906	2.755489975	1.426508284	15.24726257	3.47804694	5.364122373	1.645810571	3.320254113	5.649312008	2.824616287	4.154908712	2.583091313	4.842811714	3.574328117	5.10467655	11.66709731	2.418923645	3.345027433	1.129765713	1.003923591	1.781526131	11.82190854	6.734071876	3.514999992	4.610147841	3.304997619	5.483188126
LOC110674792	0	0	0	0	0	0	0	0	0	0	0	0	0	0	0	0	0	0	0	0	0	0	0	0	0	0	0	0	0	0	0	0	0	0	0	0	0	0	0	0	0	0	0	0	0	0	0	0	0
LOC110674793	0	0	0	0	0	0	0	0	0	0	0	0	0	0	0	0	0	0	0	0	0	0	0	0	0	0	0	0	0	0	0	0	0	0	0	0	0	0	0	0	0	0	0	0	0	0	0	0	0
LOC5567107	16.77691698	22.54280825	24.57352764	13.4048022	9.025037197	94.00540811	23.52763737	44.77163014	43.38210674	91.57279005	206.5920916	150.7788251	68.05301904	15.09249349	5.166472458	11.02473219	8.153228197	12.99449064	4.516860805	9.904683651	10.98902776	10.28500393	12.04945394	7.756599385	4.82525292	14.04631318	16.31761623	9.426818829	9.614997967	15.24377285	9.549770762	20.44582062	7.935812608	14.39112194	9.717864323	10.72269615	23.18502608	34.38440298	16.77686497	9.015684967	18.88271939	14.25701905	6.695692056	19.12432574	10.57733327	16.03539195	12.45305166	12.93890931	13.4558296
LOC5564702	5.718959245	4.825010932	2.495954151	3.217840619	2.876839272	8.494036287	2.790292296	5.448718861	2.108713302	5.295304795	9.457877713	8.484805517	2.947297926	4.669478421	1.571261557	1.990314249	0	0	2.958938827	0	0	0.166108083	0.138566808	0.946507523	0.519535381	1.877256415	2.893426122	0.807669999	0	2.445350025	1.329450971	0.392786809	1.412339461	1.458907527	1.325776049	0.700954674	1.903746053	10.0871495	1.006827194	0.603740205	0.432034591	6.383464761	3.719976699	8.75909902	2.823875257	6.000080591	2.098080291	7.104980518	6.390339851
LOC5572314	9.957867121	21.37347801	54.00260237	44.61578621	42.38074222	32.82603085	6.014537364	10.03344824	7.819355228	14.80695639	37.96092163	28.55516176	16.3401967	6.082425885	11.20249135	6.738550953	2.984110038	6.734067072	9.597071732	7.291802329	3.183903367	3.999199746	7.32754722	2.098226356	3.015387977	1.789617587	5.718206968	4.829776107	6.088170367	6.24727279	4.191486323	4.981650009	15.09743143	2.979309877	2.137448889	1.265708008	0.537121621	5.837910809	1.947878002	4.360674613	3.436248396	3.728270323	2.120024703	1.82214655	0.869155909	1.005036687	0.200448999	0.469941541	0.944410842
LOC5579242	6.077029264	4.078047077	5.229934633	4.060639461	5.714595809	2.551384334	2.799837761	3.213466669	2.367066302	2.1184196	3.799650925	2.955898129	4.027775681	1.546402209	0	0.817732264	0	0.817188139	0	1.108887805	1.835262137	0	0.634373827	2.249937916	0	0	0.986085677	2.275446505	0	0.662430578	0	3.688657387	1.517300973	0	0	0.493699427	0	0.182169865	1.063699325	0.978026497	1.420031532	0.339322981	0	0.530687871	0	0	0	0	1.640942843
LOC5566818	0	0.238890063	0.044796532	0.038501803	0.03227033	0	0	0	0	0	0	0	0	0	0	0	0	0	0	0	0	0	0	0	0	0	0	0	0	0	0	0	0	0	0	0	0	0	0	0	0	0	0	0	0	0	0	0	0
LOC5566180	0.156140469	0.250748221	0.156733892	0.067354961	0.169360914	0.23531671	0.048004633	0	0	0	0.042881526	0	0	0	0	0	0	0	0	0	0	0	0.69610622	0	0	0	0	0	0	1.181201513	0	0	0	0	0	0	0	0	0	0	0	0	0	0	0	0	0	0	0
LOC5566819	0.268996611	0.319989273	2.62518425	2.030668194	1.837086794	0.075074135	0	0.039454945	0	0	0	0.036555508	0.052876703	0.074342396	0	0	0	0	3.661341578	10.66667488	0	1.198000919	2.664982298	2.346568091	1.248993729	0	0	3.000788015	6.556577571	0.226106378	0	2.675467593	0.601707143	0	0	0	0.143022435	0.310898756	0	0	0	0	0	0	0	0	0.653840042	0	0
LOC5566178	0.083971872	0.112376362	0.105363766	0.060372157	0.126502483	0.070307009	0.04302791	0	0.074180708	0	0.038435925	0.136937091	0	0	0	0	0.879438179	0	0	0	0	0	0	0	1.462104969	0	0	0	0	0.105874434	0	0	0	0	0	0	0	0	0	0	0	0	0	0	2.095145775	0	0	0	0
LOC5566179	10.51619103	16.88218892	38.42131237	42.93390773	55.51531053	34.07265087	14.26390635	20.96899185	23.77146466	26.49817461	33.37097987	28.83131537	31.30719082	8.022996916	1.008281226	5.747346244	10.03826705	3.401932213	2.397072181	5.849818814	10.113751	3.050166525	7.079285146	2.680628385	0.553934893	7.614605507	6.136839602	2.022391858	1.677619942	2.423416334	3.018700317	4.47876956	5.503989408	0.864169341	6.94999559	5.605247499	2.748683464	10.57119369	9.661421759	0.697358018	5.246183417	0.321043735	1.767917311	4.686265208	2.394994224	0.830825759	4.625892021	2.023348286	3.962687943
LOC5577042	365.3963642	353.142477	365.9507121	221.3536012	247.1037113	349.4939593	56.33146053	99.3684376	77.36967088	123.3963254	162.8164385	178.5737506	170.9182728	167.9270961	124.7003981	189.0706699	90.24161454	137.5072135	225.6218965	252.3771932	224.0138699	167.1428712	158.5583308	89.80003225	76.96641457	75.21884778	80.71900545	103.68901	95.12228699	143.4043606	84.83392354	145.6621391	91.0460996	98.39658391	87.55402516	40.59306398	156.2953813	148.0424359	177.6313739	234.9275936	129.1155602	107.4053058	129.9924712	146.5048202	108.6603015	194.5971399	109.4371622	127.5836639	169.3088187
LOC110674372	0.109088038	0.145988372	0	0.235288795	0.098603787	0	0	0	0.289104949	0	0	0	0	0	0	0	0	0	0	0	0	0	0	0	0	0	0	0	0	0	0	0	0.039216603	0	0	0	0	0	0	0	0	0	0	0	0	0	0	0	0
LOC110674373	0	0	0	0	0	0	0	0	0	0	0	0.065014226	0	0	0	0	0.128472227	0	0	0	0	0	0.1481153	0.126466294	0	0	0	0	0	0	0	0	0	0	0	0	0	0	0	0	0	0	0	0.201347941	0	0	0.166122725	0	0
LOC110674374	0	0	0	0	0	0	0	0	0	0	0	0	0	0	0	0	0	0	0	0	0	0	0	0	0	0	0	0	0	0	0	0	0	0	0	0	0	0	0	0	0	0	0	0	0	0	0	0	0
LOC5577043	2.834168406	2.723078809	2.401177874	2.351128782	1.598376605	2.129579576	0.856456483	1.694777957	1.412345222	1.89840735	2.727585687	1.955384865	2.571290298	6.687980912	0.340162627	2.262137853	0.117089828	2.825790762	3.391311526	4.880236898	20.4415523	4.36923251	2.767347506	4.898618724	2.176377408	3.498638433	0.909287727	1.287550868	6.131413446	2.657151442	6.763605972	7.206671278	11.27722901	12.87044281	1.679052	3.004645484	6.549197784	7.811171428	4.708112153	7.999072466	0.841781042	1.994711732	1.011355021	6.055793368	4.439170292	1.062784029	6.964609844	3.638335722	6.938844021
LOC5574750	7.028895144	8.863270306	7.130668619	5.875238012	5.716093726	23.55817941	5.813023884	13.45261434	8.408064103	14.85056969	26.81403193	25.05868617	15.34536668	9.96379295	2.625101048	3.705234979	10.84325929	5.183877283	3.589221892	3.320381611	23.56697349	11.27508591	9.346109615	12.50377631	5.401352239	8.345353229	14.59567194	19.30477275	16.40333353	17.05108977	8.757515362	14.23076236	11.15194513	8.844249421	7.51823862	4.57725944	1.737960717	12.88943394	3.37381718	7.054902357	8.290372966	10.96954116	14.56900312	14.89005533	12.68301975	16.67123244	14.88898883	12.20941591	15.1565584
LOC5577045	12.49204239	13.14166255	21.91901262	22.00884112	28.74188576	4.530453163	10.5771032	9.788405851	2.478553354	2.390027631	7.246756918	16.46324406	10.81366738	10.01108501	1.993414361	1.33679354	0.16145118	10.13060554	7.94947895	14.61196114	5.895144791	5.132054796	3.81580133	14.5421245	8.863220032	6.797670854	8.149608428	9.074062678	10.89677888	18.19293877	29.76416864	30.42667002	17.75917807	22.10161346	3.20564448	7.909370199	15.42371629	10.77055854	15.28291023	4.460519772	10.25287863	6.14804268	2.091784548	4.681132057	10.86265679	10.46740529	13.88297886	9.788833851	6.885193166
LOC5577047	0.183408703	0.26999378	0.299171861	0.19779443	0.215516118	0.552824426	0.02819406	0	0.048606946	0.093741733	0.100740637	0.022432024	0.227131856	0	0	0	0	0	0	0	0	0	0	0	0	0	0.963850138	0	1.08322216	0	0	0	0	0.119568293	0	0	0	0	0	0	0	0	0	0	0.331376453	0	0	0	0
LOC5574747	110.4179744	113.6553097	102.4573957	104.5946596	70.54056396	81.65801629	30.41644603	34.34957499	33.58692277	82.0723319	141.4832511	121.1903763	58.86326242	32.65003391	9.468788228	19.6132986	6.037756356	12.76595085	26.30840867	24.94232301	22.00937022	16.36890979	20.94434229	7.258414522	5.774092467	11.61112597	12.11608058	12.43640449	6.21764698	11.24730731	10.90100406	12.71790798	10.34391092	9.476317553	5.834907302	9.161484758	11.08157928	48.98262401	16.65046913	13.44672184	11.39582745	15.52770211	15.76827618	27.17376289	14.63655247	25.87709723	10.81262833	17.16970141	28.58633284
LOC110674794	0.020538287	0	0	0.022149215	0	0.051588185	0	0	0.027215268	0	0.112810355	0.075358803	0	0	0	0	0	0	0	0	0	0	0	0	0	0	0	0	0	0	0	0	0	0	0	0.231592758	0	1.06819097	0	0.448815302	0	0	0	1.089129624	0.05301123	0	0	0	0
LOC5565087	15.24066754	20.62313265	11.54208824	12.15317776	12.05776075	14.74992424	8.24427386	8.513505011	9.760358743	10.92977539	19.20346616	15.15301441	13.45134579	22.33138096	12.15471093	14.03784939	6.891064524	17.73927527	27.2057708	19.73386222	49.05029129	30.15858014	14.84900496	24.79196476	12.4823478	12.36765104	16.1816539	25.05819345	8.114371296	14.50823598	9.880851652	50.4026338	22.20863556	27.99266611	19.6366948	14.73598394	14.45597948	18.36012683	26.52654751	4.285701553	7.077310488	21.53874399	11.33734807	27.12860272	13.75501179	12.65848709	10.92607174	14.29995307	14.44835253
LOC110674796	95.00998376	76.55407066	100.9847947	112.432376	136.9135566	64.89695139	81.46416729	98.06941307	37.40833893	37.54887814	67.44280828	116.3040726	76.08371564	101.73487	145.1839007	106.2679909	152.8171415	162.9275359	154.2776735	228.0700337	60.55196094	139.1458143	149.9621186	69.1276042	76.57779434	64.21682978	39.35130866	30.95634952	65.93113652	39.96523847	58.35546473	60.85109956	68.19252717	64.84508397	24.42687482	74.92910791	60.03954273	34.34540139	69.85636417	87.98717473	76.01497275	38.78440065	54.56700527	33.1426406	34.08925962	30.00745078	66.29735741	31.44896684	38.4509191
LOC110674795	3.402973904	4.269441123	4.180928014	5.046095142	4.806125511	9.437985133	4.032336617	8.797157781	8.267009781	11.59525753	12.16892331	12.91969237	8.152500011	4.232148309	11.44885427	8.512186434	16.1062567	2.646473624	24.81334336	13.46679938	5.083272416	8.682812398	6.51885577	7.084049603	4.443903288	14.66103148	9.846471856	15.70112406	4.585888795	12.8717364	9.265752862	6.719490754	7.645950408	12.71001798	1.512022925	10.39253498	9.498942972	5.899593017	6.315472287	1.032831712	9.033335943	7.211541483	16.52626766	2.416836173	16.10288604	13.33048113	10.19164734	11.1677314	12.52635956
LOC5565084	1.074747114	3.176230774	3.53991673	5.602052222	6.233503824	15.29748346	12.59748384	12.29576424	43.49580957	80.7183913	74.58999989	33.68361423	23.52943861	34.13954905	30.65606947	43.01389579	30.08771617	16.40306117	21.78601258	46.14037778	41.74114917	26.82425524	44.91977765	7.138135215	16.37416104	37.48364549	19.66719601	27.50492602	7.556568058	36.75642788	34.85033779	26.76315946	20.10714108	38.82779935	14.92299751	33.32727022	64.07167858	37.26487918	37.35321933	18.15818553	21.52688733	40.99664149	41.13216517	70.39316048	33.4038523	57.39783967	52.06035918	41.17635414	43.27786268
LOC110674797	2.347764302	1.75947725	2.886941752	2.937017959	3.225629976	2.122965975	0.793989666	1.673575853	1.928832799	0.719977268	1.934329722	1.722876981	1.993681608	6.657199958	3.296866036	5.011361289	3.404514021	1.205056423	3.451212409	2.702822713	1.035922182	6.900948289	3.14004436	4.133340053	2.452734061	4.161547444	7.050274404	3.743694101	0.132057415	3.374555773	4.463187413	4.326821844	1.772419953	6.12224318	1.627342065	1.588424243	5.055532149	3.907411607	4.753245776	0.912085202	2.991474294	0.454889504	0	4.268576353	0.363587891	0.29430096	3.228318284	6.192501414	4.148221969
LOC5565085	92.18950939	91.90380087	66.49801397	69.0354402	76.04737564	82.69294886	66.94194399	240.1741309	128.0460973	83.91025387	101.8357001	108.3328373	103.0805743	55.78277695	40.51290019	80.75263125	43.46704124	51.40926191	33.5313648	89.48740844	92.71085822	72.43718997	67.34318928	89.51365904	100.997259	92.48504707	127.3384743	102.4875397	80.58697265	114.1490757	134.0081019	195.4796297	105.827901	185.5249518	71.28202432	110.485154	205.0480351	172.5839109	268.1980597	228.8120196	157.6335886	139.851009	123.9357353	171.3813325	100.4851374	156.1219126	125.8842952	186.170397	249.4812871
LOC110674375	0	0	0	0	0	0	0	0	0	0	0.156929748	0	0	0	0.40120592	0	0	0	0	0.657829867	0	0.763452673	0	0	0	0	0	0	0	0	0	0.300882547	0.246504362	0	0	0	0	0	0	0	0	0	0	0	0	0	0	0	0
LOC5578389	29.60773971	38.5316028	33.13620758	32.33592359	31.86515494	32.93029184	19.18907349	40.65761453	13.54875089	15.17551311	25.32417731	36.44226722	29.96312388	66.23281376	44.2635383	41.42377658	69.4349481	49.46638369	62.79097006	107.9611527	55.01017552	71.79707002	60.65027599	45.36822216	26.08208433	19.35520184	34.14230175	41.86236837	30.87305496	35.11587461	73.41251997	59.45415827	48.34826316	28.01237405	32.60985551	55.17198628	69.03843838	43.06474458	54.10141582	61.22802358	57.03888239	27.34621317	37.32002829	39.67957834	33.67675648	28.50417336	9.213619814	31.71184171	41.98235734
LOC110674376	0.154281654	0	0	0	0	0	0	0	0	0	0	0	0	0	0	0	0	0	0	0	0	0	0	0	0	0	0	0	0	0	0	0	0	0	0	0	0	0	0	0	0	0	0	0	0	0	0	0	0
LOC5578387	22.88978723	24.98278156	37.16832296	26.83300644	29.37406819	19.58765432	6.813125021	11.20144685	12.93538142	14.16994221	42.56362761	17.13703221	14.06904862	7.640081154	2.06803415	9.823407072	1.796581208	2.323326019	8.63976984	5.086220923	11.21688467	5.715484326	2.735644708	3.670533638	4.776779218	3.268786424	6.423074668	1.822327287	6.311315428	4.668558363	3.499544676	8.677726184	2.521067342	5.714756215	5.047849262	3.795715074	3.657783289	6.856999914	6.644667212	7.015356638	9.666664868	2.445769542	5.514201643	5.68450563	5.575014334	6.065657454	5.3474977	7.193309724	6.345587877
LOC5575260	0	0.143809441	0.404506002	0.347665533	0.291396266	48.31537269	20.48356877	5.674183841	9.967648233	17.75864327	12.54266868	31.67465044	23.95393574	0	0	0	0	0	0	0	0	0	0	0	0	0	0	0	0	0	0	0	0.077262561	0	0	0	0	0	0	0	0	0	0	0	0	0	0	0	0
LOC5575262	0.09411517	0.062975376	0.059045538	0.202994255	0.085069934	3.959683572	1.62760805	0.124238666	0.623559693	1.122404649	1.292362632	3.02160342	0.915761523	0	0	0	0	0	0	0	0.259544773	0	0	0	0	0	0	0	0	0	0	0	0	0	0	0	0	0	0	0	0	0	0	0.178244837	0	0	0	0	0
LOC5575264	35.04397573	41.94275724	48.11970383	46.20687789	70.64337529	75.40139697	85.37966799	51.49756084	41.17975489	55.19825719	75.72308721	100.4402119	82.35125663	59.20689114	152.2748411	47.63350041	201.3526864	171.8513302	167.0869774	79.16512566	10.21123294	98.35451717	55.63966359	59.46264493	27.90710804	7.81351765	13.8991124	21.86792745	33.47251218	14.50587777	43.20866386	26.46047085	22.3438597	18.53540359	10.22389787	13.42056401	48.72570033	20.63352558	13.38669219	62.61278775	42.89074832	67.89922109	58.89251009	31.55697518	54.61238531	106.0924931	61.9908984	32.94242249	36.81835603
LOC5575265	4.072756952	3.916466377	7.71134288	7.706084393	10.20632697	4.839329038	5.248530588	30.80924862	3.522466882	4.279578841	5.726547834	3.996918973	5.047983823	0.909903922	1.541101851	1.464083252	0.766239889	0.455189479	1.707143081	1.54417948	3.228240749	0.380145986	0	0	0.254781558	1.120744597	0.18308955	0.504106344	0.205765035	1.014713005	0.289762826	0.256831621	0.604942301	0.079494689	0.3900985	1.100000228	0	1.522081676	1.58000251	0	0.141247289	0.236261767	0.339402168	0.646632285	0	1.757830726	0.304860522	0.804069623	1.109901659
LOC5575266	13.14283434	14.89205202	15.6290828	13.87738301	18.29556686	7.821716807	6.969153112	17.7726265	4.611785797	4.369049332	6.225397565	8.681351856	9.316762992	9.96660957	4.019147642	14.66221607	4.427071236	9.401994988	25.64454652	29.78644338	13.89160665	20.59865451	10.97351192	34.86358452	29.2788845	13.82934337	15.12694918	31.37236235	14.16700751	41.05196991	45.9763502	140.45899	27.62434151	37.91464098	6.83669447	11.61850948	31.88379427	21.91188064	43.38991169	49.3686259	27.84867493	42.36741184	46.52352221	16.82543082	26.71278953	63.28822559	38.64026317	24.99611584	26.60298856
LOC5564286	13.38421191	9.918779102	12.23422901	10.82550551	10.7319902	5.060855406	3.7609404	16.24325703	8.295594415	4.903787423	5.138164015	7.392778074	5.283090214	10.2020388	2.526193854	5.27987676	0.173911877	12.08766909	7.933381106	12.21897975	9.326750798	2.964366763	9.824625192	8.559823031	8.043769272	6.259394576	10.66936307	10.3056099	9.208090062	17.14742563	7.480981123	24.06024578	9.791260032	0.5863892	3.644890355	3.245641984	11.01868343	9.730561387	15.87969416	13.71546224	4.584380373	23.70173852	9.638804855	15.26353787	4.086073804	21.64852372	16.75349062	16.60731917	9.824570935
LOC5575434	0.064863158	0	0.244161281	0.069950723	0.058629279	0	0	0	0	0	0	0	0	0	0	0	0	0	0	0	0	0	1.084399704	0	0	0.425828456	0.48695589	0	0	0	0	0	0	0	0	0.365703279	0	0	0	0	0	0	0	0	0	0	0.202706308	0	0
LOC5566787	5.700946864	9.452480204	7.710664577	6.307793644	6.357645919	6.285777532	1.821016685	7.115162018	7.142266407	9.182891049	9.109384579	7.208051136	5.920450754	6.408667909	3.275017518	4.741095918	2.183059036	3.385653786	2.954126056	11.25105542	4.083559791	8.012589327	5.98265993	3.699052409	2.877366448	7.145130971	8.615480433	6.471427341	2.290483961	5.488970013	7.389349362	11.89056747	5.988687162	3.716576556	3.829208424	3.840385852	9.672055564	20.02369865	9.773264213	13.33893344	6.689427726	8.965772334	6.182300462	11.10551686	7.491107011	11.32278557	7.126497857	11.12037027	14.19164854
LOC110674799	0	0	0	0	0	0	0	0	0	0	0	0	0	0	0	0	0	0.787394822	0	0	0	0	0	0	0	0	0	0	0.474581336	0	0	0	0	0	0	0	0	0	0	0	0	0	0	0	0	0	0	0	0
LOC110674800	0.020735454	0	0.156106956	0.044723694	0	0	0	0	0	0	0	0	0	0	0.218384406	0	0	0.048377538	0.725740667	0.238713302	0	0	1.328866773	0.24665986	0	0	0	0	0	0.313727122	0.615919863	0.382144905	0.044725752	0	0	0	0	1.294134724	0	0.453123929	0	0	0	0.628334439	0.053520138	0	0	0	0
LOC5565679	2.679173209	3.927763615	3.19276512	1.568070515	1.813219777	3.956576936	0.393223071	1.03079631	1.427204152	1.330354838	2.532754189	2.700474537	2.024541629	0.167436438	0	0.898046772	0	0.376928666	0	0	0.445534784	0.239838031	0	0	0.112521022	0	0	0	0.56795938	0.611093241	0.959775394	0.531686279	1.045428432	0.175539073	0.610165495	0	0	0	0	0.196137167	0	0	0	0.152987621	0.799243692	0.548489427	0	0.345242997	0
LOC5575256	44.59068064	28.88812582	3.805799027	2.336439189	3.240078486	0	0	0.103997959	0	0.067110343	0	0	0	2.351479364	1.93603197	2.102029963	1.237628805	0.643318322	10.20228141	5.668533957	1.086301377	3.245486042	3.073234906	0.937157525	0.987654129	0.905111974	0.147862898	0.814231341	0.221567457	0.595986174	0	3.214962023	0.877975112	0	2.940402029	1.110448559	86.33025435	21.30667606	77.9959955	15.49435926	2.73770734	5.342532049	3.837410897	2.685700015	1.525079909	11.11008488	1.723434906	4.906318243	6.327213393
LOC110674801	35.42028973	49.21404154	29.41122823	39.99606893	28.53200453	36.89591992	12.4912376	11.96436328	10.21535139	11.7140996	15.59281226	12.35928793	16.77160613	20.7298154	25.96679536	13.89806788	26.43698187	22.36100021	26.25267684	9.594586093	8.044218876	25.28599439	17.70692218	6.939787071	4.571076083	2.735708216	1.56420879	6.460179531	4.394836808	3.152402753	4.332233763	0.548554354	3.183354165	0	6.387810678	9.397751147	1.246272663	6.501882658	2.952820206	3.54129544	5.430299727	10.09240379	10.51123604	5.524443672	5.915610065	12.07958765	10.41819171	20.2268468	5.856741336
LOC5567841	18.96535456	13.79189538	15.32744771	17.86078678	19.13665024	10.83417426	4.960234777	5.47653887	6.500894968	6.563207409	8.500042397	9.302485164	9.37830665	15.76527215	6.704297702	11.20108001	4.217583934	17.5915526	18.66901486	11.37163214	4.540055296	11.87774082	11.83499951	3.916727967	5.228511145	2.593918461	5.561763725	4.764163564	2.222429671	3.611727697	5.672534307	9.622278892	6.155093682	5.688273198	1.316681549	6.868643448	5.829617695	7.19237731	4.666296158	2.718180748	1.52558556	4.625172245	4.353160481	4.365096499	3.14444406	12.69172891	5.247806745	6.8753128	6.610941331
LOC5564667	11.11237055	8.930423281	6.540392742	4.355000605	4.517382696	3.884675861	0.638382048	1.266534262	1.745746656	2.171334758	3.559166689	3.100036327	1.596046768	2.475495	1.558452255	0.764163379	1.488205245	0.701607938	2.305529742	0.577000385	0	0.797196437	1.556143531	0.170345207	0.089761936	1.17514538	0.376274313	2.198874473	0	0.974980697	0.340287217	0.640929695	0.736162807	0.140033629	0	0.403687929	0.6852434	0.744782875	0	0	0.829379111	0.693643664	0.597872858	0.216966312	0	0	0	0.157378489	0.536706167
LOC5564669	13.98400144	10.20427604	10.00074631	8.409275863	6.059929551	51.60353351	10.43866278	15.57314022	4.194075788	40.24668663	103.8353692	50.95798844	20.41266149	12.56043172	0.909126913	3.07090523	12.72610969	6.578872542	0	2.650014454	2.697905684	1.98626519	0.962091745	5.202639153	0	3.494648584	2.268172205	0.679731315	6.635709194	3.482761123	1.538432162	4.242283584	0.982678913	2.813730769	0	4.217929384	3.235660304	2.394417415	0	0	14.83178075	0	0	0	1.856687722	2.614992103	0.719373362	0	0
LOC5564668	8.655014167	5.070152616	10.90086589	9.192984639	9.446878962	21.32953046	17.42164092	145.2081988	332.2908748	370.9745773	51.93441313	29.67968219	24.78787352	10.27648731	9.975346178	4.575014181	1.578706098	5.562563418	0.114311471	0.375997514	7.205507115	7.781906955	5.915280139	9.246636654	34.32541978	33.12737196	42.78670814	7.136836201	15.06413015	34.83770492	5.432760888	16.85366896	40.55431622	18.41764537	17.93660058	8.838812319	14.45651162	12.9098201	65.72703928	42.90225368	17.02442757	37.49399224	29.7718484	43.5463636	21.49640103	23.84816804	46.13489307	46.1836589	39.95780894
LOC5574426	4.728612349	9.470361946	10.2297064	7.139303845	3.920430997	5.242418915	2.807316713	10.15955906	1.771731737	0.16667818	2.821181447	5.424417914	5.077015067	1.297830416	0	0.65258668	0	0	0	0.375429828	0	6.099936905	0	1.39653922	2.452980939	0	2.081019596	1.925962407	2.109462687	2.837083152	0.387468459	1.116157652	0.023447068	1.70079428	1.477970069	3.861141969	0	0	0	3.563191436	8.12161251	0	0	0	3.451065742	0	1.22297092	0.716796842	2.880999657
LOC110674803	0	0	0	0	0	0	0	0	0	0	0	0	0	0	0	0	0	0	0	0	0	0	0	0	0	0	0	0	0	0	0	0	0	0	0	0	0	0	0	0	0	0	0	0	0	0	0	0.672462382	0
LOC110674802	0	0	0	0	0	0.038532369	0.023581821	0.02025055	0.020327692	0.026135538	0.021065144	0.018762391	0	0	0	0	0	0	0	0	0	0	0	0	0	0	0	0	0	0	0	0	0	0	0	0	0	0	0	0	0	0	0	0	0	0	0	0	0
LOC5570126	32.54314358	25.95089302	20.9989553	15.90865973	13.7966419	2.33089433	1.377318101	3.590497442	3.519370909	4.524894169	4.174331302	4.97039374	2.717314192	1.591845084	0.112337658	2.561362436	0	1.791760661	3.583904526	2.394500714	3.176828026	1.567622821	2.942337864	1.218073385	0.200579141	0.105037686	1.321273647	0.850419401	0.89994683	2.420733966	0.190098723	3.2013903	1.368920892	3.02484163	2.218006963	0.721654471	1.454661761	2.662828651	0	2.71936514	1.667973546	1.394994479	4.564623949	7.029976363	1.073706464	3.108690144	0.600010671	10.6674119	9.251792028
LOC5570128	18.21339987	15.6289918	18.02283259	11.3735056	12.80776061	7.313262719	1.143794853	3.758049068	2.957877042	4.243899953	4.39787197	3.917115213	2.861624874	10.21924013	0.795000647	3.021077761	0	4.679554647	0	5.58646332	16.77231971	2.881528809	4.416912124	4.925808496	2.906544966	2.760975616	6.921799608	3.152453345	2.911460537	3.303884912	2.498426803	7.75069235	5.466046557	5.272525954	8.883229045	2.918323122	1.935051413	5.047642303	0	4.08457527	0	0.940210957	4.727314722	7.229728046	2.254499057	2.838689243	0.303300451	5.570056606	7.621296479
LOC5570125	4.411433576	5.145597043	4.587580259	4.498285464	6.035492101	1.59527068	1.055466094	1.518163585	1.364728526	0.906567403	1.862080586	1.910453786	2.186448174	4.589732142	3.49511467	1.717469846	8.338579242	2.523000732	0.781012307	2.667739716	5.301726242	1.987606057	1.339197727	3.879583898	2.76161612	5.352748295	3.994844225	3.548107434	0.82067999	3.18142156	6.730250159	13.60284017	4.720640163	3.916613849	2.608389747	1.645228818	7.638875596	6.070720285	3.058194263	1.083629704	5.865522867	1.080889762	6.270736018	3.445956671	1.993713735	5.809617897	2.789453583	2.515276513	6.065744442
LOC5567849	12.29067295	12.96071798	7.369244705	8.682664963	9.281303412	8.597205149	5.321281829	7.906903659	9.483197622	10.33724864	12.39085642	7.896691854	9.289287805	6.965516604	6.007974362	3.632184127	0	4.174232332	3.267139855	3.358249109	6.864694414	5.716271692	7.477866746	5.366998764	7.314035303	5.362217995	8.905943867	10.33673041	6.016301209	6.767448047	4.390185098	14.13136601	9.018641744	6.719400753	2.695956842	7.236578633	0.558354091	10.11447332	16.06403062	17.28226268	7.659062201	7.159185353	5.81888312	6.776941448	3.413274082	7.922807965	7.900800776	6.269319159	10.62067962
LOC5580061	3.381152764	3.780269577	3.759180616	4.384856903	3.365684618	1.612556718	0.19737704	0.112996462	0.170140363	0.729171165	1.175418325	0.889887582	0.6057421	2.821082788	2.103548607	0.570977426	0	1.697527542	7.040499366	1.231801633	4.721177714	8.196274598	0	0.610947475	1.251963595	0	1.767225321	0.631916662	0.240738749	2.428328739	1.525561087	0	0.692377676	0	0.570504026	0	0	0	0	0	0	0	0	0	0.552346202	0	2.40757254	1.254315566	0
LOC110674377	0	0	0	0	0	0.070981563	0	0	0	0	0	0	0	0	0	0	0	0	0	0	0	0	0	0	0	0	0	0	0	0	0	0	0	0	0	0	0	0	0	0	0	0	0	0	0	0	0	0	0
LOC5580063	6.798353741	8.461755959	3.937033476	5.99856958	5.586342218	2.865926188	3.946382306	2.573052955	3.716790915	4.697724016	5.48367575	6.04713388	4.541732497	15.54983301	7.677368158	12.05043039	6.893953557	10.86986131	10.31637961	21.34496235	11.79948047	19.9024214	12.98176814	14.47746797	22.84659695	10.29955005	21.5930818	14.17885611	10.56265547	17.2630478	12.70927817	39.67742341	17.05654653	17.97594806	19.89841028	16.61843705	13.99080504	8.901330183	8.662555032	10.27350555	20.10012142	12.89576701	9.758932884	23.76998864	5.521841049	20.41105633	12.3314739	22.9890368	16.54529939
LOC5580072	22.79837527	31.17668332	17.84420714	20.58827189	22.20782955	17.79109545	8.591435421	15.26687376	10.1922456	17.9123294	24.84729947	27.07167929	16.74028558	6.262537422	1.359851662	5.536676915	1.738598962	4.776817091	6.584965484	16.56315609	3.967643884	5.79141767	6.630025347	6.319210772	4.046697016	5.994144625	6.646885518	13.7258127	4.046302355	3.767538559	12.49196989	6.264575045	3.401697048	8.657928869	2.950446101	6.551741326	3.442309394	8.634011557	6.049733138	6.449244642	7.371275064	4.020586138	6.353356427	3.772823676	4.141983322	2.774622205	3.285711723	6.892308719	8.295799855
LOC5580053	23.14391965	32.60111731	41.63650841	24.65637933	27.54026209	60.19031496	13.20214079	27.49335719	27.75313541	34.16750192	50.00057212	44.67782756	28.02782261	19.49923996	4.764917977	10.77062617	8.144276228	14.90505127	2.45713931	17.10714007	17.42436824	8.389707972	15.77960176	17.31473831	23.86087723	17.43705245	36.10305739	25.36055689	26.45726676	32.83923637	40.31617016	54.21753544	24.75005284	40.58058914	22.27203216	16.36036815	17.91680107	30.42743329	27.57397528	20.51203531	31.57945581	21.53702203	18.48200472	24.99637615	11.05338703	12.3204649	16.16225927	18.17421265	26.061386
LOC110674804	0	0.366668469	0.171893671	0	0	0	0	0	0	0	0	0	0.242360872	0	0	0	0	0	0	0	0	0	0	0	0	0	0	0	0	0	0	0	0	0	0	0	0	0	0	0	0	0	0	0	0	0	0	0	0
LOC110674805	0.273410526	0.182947454	0.343062053	0.147427789	0.123566771	0	0	0	0	0	0.375439524	0.167199032	0.241849562	0	0	0	0	0	0	0	0	0	0	0	0	0	0	0	0	0	0	0	0	0	0	0	0	0	0	0	0	0	0	0	0	0	0	0	0
LOC5580057	26.02794173	31.42166749	30.82382683	29.42111167	18.80604996	41.24111207	20.16596929	54.37832682	64.66108981	53.24087218	60.86840517	45.88562369	32.00366721	56.47855582	50.74750468	69.94823191	41.19659519	46.59184214	53.37188574	64.44951335	93.09273616	65.58752506	41.90774872	53.27598533	51.76454911	66.51201625	98.17200277	64.52166537	54.51902264	85.80846391	90.34285547	121.3231759	59.77611587	90.424466	62.03802766	93.04212925	108.9552469	116.9011393	96.9331158	95.45580288	91.4643134	100.7795818	146.5193251	122.4841977	113.0099617	90.73235989	94.00554032	135.907639	89.14021091
LOC110674808	0	0.837846309	1.178343572	0.337588271	0.565899996	0.786283694	0	2.892600241	0.829605505	1.599949484	2.579106296	0.382861551	0.553800447	0	0	0	0	0	0	0	0	0	0	0	0	0	0	0	0	0	0	0	0	0	0	0	0	0	0	0	0	0	0	0	0	0	0	0	0
LOC110674807	0	0	0	0	0	0	0	0	0	0	0	0	0	0	0	0	0	0	0	0	0	0	0	0	0	0	0	0	0	0	0	0	0	0	0	0	0	0.640711504	0	0	0	0	0	0	0	0	0	0	0
LOC110674806	0	0	0	0	0	0	0	0	0	0	0.064152247	0	0	0	0	0	0	0	0	0	0	0	0	0	0	0	0	0	0	0	0	0	0.067179992	0	0	0	0	0	0	0	0	0	0	0	0	0	0	0.342291595	0
LOC5580073	419.7838508	448.6282261	319.2078629	326.0508475	327.5922173	1479.793936	474.0350317	418.6358919	796.5435035	1379.393182	1515.710176	977.0074963	879.8073706	333.5527114	260.5617517	265.7331852	193.3625004	278.8341826	244.7291948	360.6199835	323.2037569	336.6212798	202.2004331	92.02552192	77.1935476	164.1381312	119.4454971	158.6400987	118.3160326	163.5037516	92.80042579	87.69383019	188.4074659	57.92313621	182.4436948	74.09269714	88.59218242	96.28978603	132.1935853	77.46325663	97.65304306	139.321515	137.7417594	134.3049836	129.0644262	160.589223	101.5100961	117.478492	120.1464383
LOC110674378	0	0	0	0	0	0	0	0	0	0.0840796	0	0	0	0	0	0	0	0	0	0	0	0	0	0.587061739	0	0	0	0	0	0	0	0	0	0	0	0	0	0	0	0	0	0	0	0	0	0	0	0	0
LOC5580071	28.49179678	44.97439296	43.61975402	25.40954576	19.584182	31.25477685	4.94954597	17.44415043	17.55504506	23.77067804	33.41324318	31.48352579	16.82168857	13.93173425	9.655107678	9.060720187	1.094308078	5.634030029	9.977995059	7.625821225	7.121965004	15.45991662	6.401578532	1.516089981	4.555077542	5.779927006	6.231938982	5.150055377	7.404647924	4.884225461	2.988741571	1.456991029	2.501885308	2.56915562	7.153151934	3.120119048	2.648135887	6.454206672	3.395175554	1.628723576	0.097125789	1.624605372	2.333829091	3.176024072	4.631417187	3.048117089	1.048155287	4.300348204	3.187486578
LOC5580067	9.206951951	18.63793636	23.32420896	45.30938552	53.83021929	5.269232096	5.464196378	33.92302135	26.09900124	12.608235	15.92343011	10.2628931	8.350334613	236.0363054	212.345449	230.4967062	334.0587535	238.325719	275.946246	387.748113	281.5435269	184.2584787	176.1686309	21.34983055	28.12527209	46.86314918	35.43523709	43.19013998	43.92096622	79.56911184	38.07957786	24.853656	55.61810095	15.76532675	51.88672555	33.8397215	27.74480893	20.60878514	10.14595699	28.01463137	24.29961461	33.87126883	34.66869534	22.95511384	55.34906317	42.54924945	28.77299373	37.35734142	44.92776704
LOC5580065	92.18261757	99.98857856	160.3489933	187.5235328	221.6517103	58.31079878	47.63937997	49.38908297	49.278567	50.11041783	61.58905836	79.11451098	57.21866215	37.00001661	97.3234854	78.9289403	91.785698	72.04046397	70.99636955	20.10900098	7.458639713	71.7698622	47.41466984	42.0930414	50.15350608	27.00381897	20.72780675	21.29745978	33.91234423	17.47664674	45.52451161	11.57115785	13.61218524	31.22344022	30.3436705	40.66366062	77.92260219	18.75557571	105.4079783	85.37117494	75.05880957	86.79291739	81.16124046	58.0526384	52.06578604	58.97791244	70.08385511	68.53034898	61.24284071
LOC5580052	25.80146455	28.38935686	17.930034	14.97931458	17.84321835	29.39102402	24.36051911	16.00197243	20.21809779	37.03786923	55.36995271	62.52157734	50.82139825	5.731921879	2.58588226	2.386459399	8.850188445	2.847817062	4.272182391	2.180516927	12.41996342	4.545754416	4.691199759	3.054208243	0.96739209	2.003357616	2.60692998	4.101568074	5.563653102	5.094626859	4.375851576	2.216309245	2.557192542	4.047361479	1.851479193	2.966365507	2.769404858	2.408026478	1.959961298	3.372552786	2.681542401	2.344623719	2.635961041	2.391456385	0.651836687	4.418815653	2.959617429	2.312886205	4.901586796
LOC5580062	29.34981586	48.11948495	33.00055145	39.11953027	39.85101058	32.55214495	18.55473177	26.08080192	19.95079239	21.32167974	35.41719793	32.86641206	26.9733394	44.87598568	31.00023741	44.07050074	35.15995166	91.89360743	77.59910926	65.45600652	63.77015082	85.01943689	58.41406053	56.67735764	54.02363187	55.67769685	43.40065978	60.40478979	38.9491694	49.98103659	51.32665525	48.33678117	41.70201299	31.88968433	41.83226367	41.90636899	77.21416683	29.73655157	65.08032276	63.70512748	61.07726661	62.15931283	43.54238663	65.93276513	54.60234627	69.48099436	43.08164854	67.02472119	77.041577
LOC5580066	29.36270554	30.58139029	30.00848297	31.05812094	39.9525397	105.6765285	72.27711991	65.95128549	66.61732206	87.5705684	117.2633663	170.9093965	109.4309683	20.08839285	18.02286767	20.4630586	29.05185298	15.62921664	20.15946296	25.58672168	21.40905844	17.287224	21.4569698	30.68353337	27.99387142	28.97670072	25.85100615	31.24366929	24.12248785	30.31179922	32.73004103	24.06537102	28.17866389	31.42751499	33.04756193	34.94533334	26.36366395	24.74694018	33.71635671	27.81859867	27.5578238	12.43364645	23.52499724	16.83716228	15.67467798	32.96170755	24.4569567	16.97204091	21.45343079
LOC5580068	19.03228603	31.86734703	38.43138585	27.17585582	20.13699473	42.32075311	9.162632858	32.91433588	31.43660861	39.61404978	55.75379513	39.87879643	34.50585324	49.13761554	20.09647029	40.54615742	20.46739258	35.24775071	26.95501963	44.16087383	56.79882075	60.84467489	40.69832086	41.91027342	46.17841494	76.80880777	119.7342708	55.59094034	46.97058555	81.69977135	55.39352138	58.26516535	78.3277714	53.76617525	58.05486383	51.57315506	38.68848039	116.9421035	70.25453101	73.58048007	44.26282258	56.45725608	36.34269268	45.60145776	45.8491616	61.67856601	38.36133798	47.23803257	51.74115248
LOC110674809	0	0	0	0	0	0	0	0	0	0	0	0	0	1.051136835	0	0	0	0	0	0	0	0	0	0.67027136	0	0	1.057541161	0.415966011	0	0.532824596	0	0	0	0	0	0	0	2.930558705	0	0	0	0	1.960416436	0	0	0	0	0	0
LOC110674379	0	0	0	0	0	0	0	0	0	0	0.103584595	0	0	5.06601455	0.794471792	0	0	0	0.528041812	1.736854642	1.664228884	0	0	0.358934605	2.837062355	2.723765369	0.566320063	0	0	0.570661965	0.896274539	0.397206994	5.505024953	0	0	0	0.902423278	7.846664752	0	4.029526593	0	4.019337994	3.674354438	6.000356165	0.194703644	7.092002186	0	1.934405758	6.26030747
LOC5574208	64.37175633	97.84808576	84.08576995	49.23214755	43.45944339	30.17724902	8.14143296	15.07751725	12.30892469	14.93754263	26.51966403	31.11259397	18.32007117	34.45104662	9.982830785	21.02270184	15.69226357	8.209983967	11.23809887	15.00415022	28.75351751	20.31546306	12.61127708	32.67036687	22.30521468	52.89336017	80.85578001	45.79809362	40.31988881	52.65893106	39.90978267	43.26618404	43.09235654	24.79458113	36.13538496	28.12344477	15.61985955	52.00951325	28.25769414	29.37259573	17.77311362	8.206975201	13.72721657	9.15531187	18.92997187	5.049771826	9.219856785	5.425562737	4.028310435
LOC110674810	0	0.130401644	0	0.052541934	0	0	0	0	0	0	0	0	0	0	0.342080837	0	0	0	0	0	0	1.410378358	0	0	0	0	0	0	0	0	0	0	0	0	0	0	0	0	0	0	0	0	0	0	0	0	0	0	0
LOC5574207	0.107193209	0.788989267	4.729943222	0.520204259	0.694385975	3.904103406	0.027463362	0.117918833	0.165715244	0.426123849	0.36798663	0.524415822	0.252851817	0	0	0.476680354	0	0.166727109	0	0	0	0	0	0	0	0	0	0	0.05024517	0	0.106134523	0	0	0	0	0	0	0	0	0	0	0.173076238	0	0	0	0	0	0	0
LOC110674811	0	0	0	0	0	0	0	0	0	0	0	0	0	1.117326272	0	1.498197266	0	1.048040248	0	0	0	0.250073752	0	0	0.469292618	0	0	0	0	0.424782173	0	0	0.080744063	0	0	0	1.612162765	3.504480947	0	1.090708474	0	0	0	3.828402535	0	0.351937024	0	0	0
LOC110674380	0	0	0	0	0	0	0	0	0	0	0	0	0	0	0	0	0	0	0	0	0	0	0	0	0	0	0	0.356320978	0	0	0	0	0.043379259	0	0	0	0	2.510348239	0.4886018	0	0	1.168989787	0	0	0	0	0	0	0
LOC5564914	74.55152645	59.91210012	9.139013519	4.98825925	3.518779334	0.578284229	0.193041885	0.77360239	0.637879814	1.105391455	1.465742096	1.075128659	0.962711242	2.785150465	0	1.954528022	0	0.781290986	2.05110815	1.927594493	2.424178363	0	0.524862066	0.099588122	1.049542017	0.137403949	0.157128209	0	2.766551664	0.31666578	0.248675655	0.606138387	0	0.477558698	0.055797358	0.236006186	1.502289915	1.523966252	0.338991172	2.388478934	0	1.013804127	0.873829032	0.872052501	0.432171654	0.524722642	1.37357094	0.9200745	0.840460758
LOC5564917	0.094706657	1.495559336	6.725961687	6.740910494	7.926983557	1.094269707	1.68879203	6.42600076	10.31574796	4.324213074	3.927463973	3.498130228	5.49559122	25.41758048	33.44762629	25.77459862	19.27267423	17.89763851	10.47455288	15.80926118	23.71477513	28.4282906	19.73886407	11.98690494	17.76981092	23.12916946	21.82782267	5.649161322	11.39994033	8.382525502	10.46487636	31.31746676	17.75869019	41.42849123	35.49905855	18.26153916	18.62611143	24.03726316	7.056089842	26.85865632	17.22337489	9.817156414	14.56415777	7.96380841	9.973425233	5.461042081	15.92325893	11.58793624	1.825477819
LOC110674381	0	0.373244303	0	0	0	0	0	0.36817068	0.123191061	0	0	0.113704937	0.164471582	0	0	0	0	0	0	0	0	0	0	1.105899661	0	0	0	1.098102526	0	0	0	0	0	0	0	0	0	0	0	0	0	0	0	0	0	0	0	0	0
LOC5564915	1.595034948	2.935040072	7.171580264	6.450532811	6.848260564	0	0	0	0.17613163	0.339681583	0.091260684	0	0	0	0	0	0	0.775281055	0	2.295320211	0	0	0	0	0	0	0	0	0	0	0	0	1.433517676	0	0	0	0	0	0	0	0	0	0	0	0	0	0	0	0
LOC5564916	29.07046785	25.73794998	27.93723476	34.62129578	39.3145456	80.4513628	53.44351364	95.59590942	60.08531515	57.08860846	83.18942689	69.66244597	60.98253275	71.38771019	134.2569659	53.78203232	111.7349065	95.95430595	55.40400351	117.0914634	48.5499831	73.62873532	62.03917553	48.04376563	30.44750145	37.149887	21.38019858	48.27295057	34.94998989	31.05710486	28.5636352	23.36991837	51.21634644	23.62934268	37.66550944	33.78121421	51.67877308	26.93036253	39.83610638	49.75081185	57.40799362	62.34478752	64.85487252	51.55426691	52.69534096	64.67565966	59.87264015	33.60162487	33.66448298
LOC110674812	0	0	0	0	0	0	0	0	0	0	0	0	0	0	0	0	0	0	0	0	0	0.157696782	0	0	0	0	0	0	0	0	0	0	0	0	0	0	0	0	0	0	0.410157429	0.686062859	0	0	0.36557471	0	0.442630823	0	0.189585902
LOC5564913	0.031093232	0.124832667	0.078028509	0.03353204	0.168629509	0.078100156	0	0.123135779	0.206008085	0	0.042696337	0	0	0.928067072	0	1.244423928	0	0	0	0.894888518	0	2.977245619	0.606462502	0	0	0.816511761	0.233430391	0.918159142	0.524681093	0.352830107	0.738867398	0.327447993	0.603604492	0	0.165785623	0	0	0.97029055	0	0	0	0	0	0.117775019	0.240763575	0.097441297	0	0	1.664789832
LOC5566360	0	0	0	0	0	0	0	0	0	0	0	0	0	0.265713661	0	0	0	0.142420919	0	0	0.336686908	0.815596167	0	0	0.51018717	0	0	0	0	0.461798048	0	0.160716349	0	0	0	0	0	0	0.247177736	0	0	0	0	0.23122293	0	0	0	0.223626209	0
LOC5566361	1.691207306	6.412622152	1.336101508	1.857632898	1.245581721	0.62933098	0.096287687	0.248056998	0.66400518	0.053357426	1.247170541	0.383046598	1.77301796	4.98557571	0.10994865	5.222691048	0	0.803759238	0.219230506	0	0	4.533115555	0.174531224	0.074510591	0	1.644862746	0.235122733	0	0	0.236925388	0	0.329821951	0	3.266774515	0	0.529730656	0	0.651550026	2.663104158	0.152087673	0	1.668734334	0	0.59314437	0	0	0	3.786135471	4.35983433
LOC110674813	10.14863245	10.06858752	13.79733201	11.36816389	12.23724895	8.514436637	4.09876875	8.049060546	9.09311144	10.00083256	15.07111253	14.2831173	11.70135298	14.98638365	10.15876425	12.82213134	16.2352423	11.38068075	10.56201528	17.01355771	15.84613979	5.845344339	10.19387607	2.458730666	3.498138607	13.02668333	15.82769737	7.690395538	9.184624821	7.739978338	7.613044559	20.95092682	4.703515534	8.489119969	5.014393731	8.50706317	6.87401862	17.20008937	14.56267146	8.381146561	10.7739918	7.609060797	3.523746928	12.52660365	6.401930335	17.03566037	10.20592313	9.767757414	15.9361011
LOC110674814	3.546542928	8.206976877	17.15114675	2.43028911	2.738194563	17.25968917	0.511109757	1.804400166	1.811273821	5.664587396	10.3487743	5.602788085	3.267864666	0.872950964	0	0.492850526	0	1.20668032	0.387903007	0	0.611276772	4.360037299	0.2058752	0.615243381	1.080657288	1.94026284	2.357460626	1.963625184	3.22087584	1.257636161	0.877878938	2.917908851	1.952289253	0.963363237	0.196976761	0.208288242	0.088390148	9.607019701	0.149589035	1.704309721	1.497752756	5.189474902	2.313604346	1.119467002	1.907074458	1.273514418	1.385429428	2.030038947	1.681304851
LOC5578710	9.711899382	7.411896813	6.614701544	12.65637229	9.927228739	3.389206375	1.808891271	0.455652075	1.351373132	1.309789154	2.499172736	1.036229158	2.692435634	29.54212016	8.151960282	17.26826522	5.081216568	12.07974235	29.65344733	18.06244718	37.9027121	23.37329767	7.300793213	4.218003062	2.032502918	5.87117428	5.359403508	12.87983862	11.6933164	16.08278792	5.499284491	4.626451638	9.972145967	1.687693429	8.867483601	2.476864921	6.5317965	20.23717537	7.242427366	11.23819267	7.451358819	11.09577933	16.70388726	12.77730633	13.80929701	14.84901552	7.649046447	11.6103154	13.0628359
LOC23687811	12.39419602	12.62096036	6.912285422	8.263589906	6.999321427	21.41888186	4.888876431	4.018693628	3.853759719	8.822672255	13.18144001	10.03329569	8.296377984	2.001790145	1.296138957	3.32683958	0.266126546	1.163619057	1.609593267	1.808275931	3.268839813	2.177946404	2.382340733	0.770503862	1.028559569	1.573360378	1.483136993	2.773383941	1.530197478	1.592508538	1.577663583	1.278991434	1.086261489	1.076777976	1.174220922	1.460765997	1.665974042	5.760639438	2.150648909	2.256850168	0.862831178	2.133488158	2.388792119	3.655640534	1.496292831	3.856742892	2.034347455	2.254200918	2.887138968
LOC5578281	20.00460033	27.18214813	32.41807355	12.18873317	11.59499764	52.26573844	4.676572787	13.76382853	18.46952886	24.86920643	36.77921275	32.71450081	21.28875885	0.797114541	0.126767209	0.903238878	0	0	2.180103528	1.299071936	0.597480891	0.763878113	0.754608041	0.536926765	0.169757353	0.503750674	0.203316634	0.266570584	0	1.639003493	0.965324388	0.30897259	0.324528591	0.02942566	0.7701248	0.254484241	0.043197637	0.75121594	0.548298621	0.50413737	0.209135719	0.306090318	1.193510703	0.273550449	0.978617729	1.216482236	0.282117026	0.793689231	0.725011565
LOC5569245	3.437281207	6.261911919	8.041529491	4.902655128	3.514506237	11.88305542	1.613571184	3.668994849	3.43809304	5.301954432	10.74936551	8.896224467	5.387898391	0.974473954	0.8563728	0.493075418	0	0.379415438	1.422960039	1.787081958	0.163081521	0.625498186	1.091636458	0.721042542	0.463350172	0.461022697	0.305222352	0.26193616	0.415786523	0.531244235	0	0.214077623	1.001835234	0	0.453253279	0.208383285	0.477524597	1.153368416	0.089794376	0.610241811	0	0.465475571	1.003019361	0.727985586	0.228953361	0.20848836	0.023101027	0.839465645	0.455148906
LOC110674815	2.708515728	5.161262692	3.620154128	3.746447574	1.969208572	7.616699068	2.851161107	2.60384713	4.252246481	6.420151676	9.904541558	8.065663069	6.041733906	10.72786784	1.240256737	13.5501426	3.273035742	13.18787947	2.988198451	0	21.59622414	14.48825747	11.32042344	8.825290328	2.583561403	6.571417237	8.067294905	11.73625138	9.273418489	18.15138037	7.170807128	8.293613468	17.15613244	4.606285646	2.825511264	6.971457604	6.198635208	5.512273076	2.861017721	5.003829541	10.40115262	5.27638757	4.506909209	8.029035029	7.674826638	4.520815751	12.0526905	3.990473045	6.383988707
LOC110674816	0.464088055	1.086874935	0.582314818	0.250244484	0.314614053	0.87427426	0.624232129	0.30631449	0.23061102	0.691831334	0.796590575	1.56092346	0.718403623	0	0	0	0	2.571545488	0	0	0.31995806	0	0	0.690073468	0	0	0	0	0	0	0	0	0	0	2.010503178	0	0	0	0	0	0	0	1.009166921	0	0	0	0	0	0
LOC5569249	8.887804383	13.86889535	14.82608045	5.157778059	5.57370881	35.76524875	5.931034884	48.95374959	37.88796433	21.66651421	32.93159503	28.38365788	18.83186495	1.306702977	0.947345079	1.608511099	0.818700253	1.098417869	0.582759595	2.478665167	1.203343949	1.751557687	1.455810926	0.327830756	0.239927202	0.471161868	0.581900639	1.1698353	0.048442114	0.23888822	0.716281074	1.224404814	0.536648253	0.898319573	0.627564539	0.194225187	0.97533038	0.895837988	1.255402712	0.627331329	0.166265306	0.667461473	0.858963253	0.587184546	0.459397779	0.575772214	0.37680096	0.715124358	0.676300587
LOC5573724	0.904566799	1.280386608	0.720292165	1.050556574	1.226445816	0	0.267408356	1.033348849	0.78372665	0.592732963	0.573288594	0.212757963	0.61549902	7.290703903	6.045877019	11.02331317	5.171205458	4.870221931	7.245229808	5.106702349	11.89711435	8.134613846	5.622576076	3.476414141	9.377411384	12.84773036	13.84314282	14.28019692	9.833580089	8.619600037	8.060696194	10.62531376	6.172303794	10.3198832	5.889684467	6.767326908	6.451175699	24.06598411	8.522920588	7.011425442	15.01176191	6.488128686	5.99176943	17.72461872	5.792028314	12.4293764	10.05722584	21.66682821	28.91961166
LOC5573728	3.554597889	6.555905566	9.294298709	6.799439766	5.160073718	27.01141444	3.164405714	3.192559518	3.629533086	8.346095306	13.87089526	12.29267716	6.049744729	1.133158536	0.197451399	1.200534429	0	0.734838046	0.570872736	0.647495069	0.403273239	0.488448021	0.642535768	0.093666946	0.411308238	1.126185239	1.182287141	0.44842443	1.613436487	0.702046468	0.267303126	0.459041101	0.109184251	0.714996806	0.884660058	1.014738515	0.18839584	0.2925217	0.455479849	0	0.586346052	0	0.234821168	0.681727323	0.145170063	0.475898524	0.263653678	0.638725445	0.526993188
LOC110674817	0	0	0	0	0	0	0	0	0	0	0	0	0	0	0	0	0	0	0	0	0	0	0	0	0	0	0	0	0	0	0	0	0	0	0	0	0	0	0	0	0	0	0	0	0	0	0	0	0
LOC5573727	0.767121634	1.298975542	1.669723375	0.624689193	0.679244064	2.595363091	0.312859378	0.289329911	0.477138416	0.586789881	1.397353435	1.110566752	0.360057261	0.0778808	0.329766257	0.731000091	0	1.314924621	0.657532616	0.180231715	0	1.115574236	0	0	0.359821242	0.616674502	0	0	0.088059547	0	0.279016609	2.102106937	0	0.102062039	0	0	1.086265585	0	0	0	0	0.151666469	0	0	0	0	0	0.057351829	0
LOC110674818	0.361496763	0.362833025	0.11339708	0.194925445	0.163376986	0	0	0	0	0	0	0.110533251	0	0	0	0	0	0	0	0	0	0	0	0	0	0	0	0	0	0	0	0	0	0	0	0	0	0	0	0	0	0	0	0	0	0	0	0	0
LOC110674071	0	0	0	0	0	0	0	0	0	0	0	0	0	0	0	0	0	0	0	0	0	0	0	0	0	0	0	0	0	0	0	0	0	0	0	0	0	0	0	0	0	0	0	0	0	0	0	0	0
LOC5566204	21.52270181	26.73465314	8.004723195	8.830404597	11.22071566	7.722977804	4.650639109	7.661767941	4.902166506	6.863015991	12.7113096	14.7605223	5.759468437	1.308697811	0.923557499	1.645127802	0.278166332	1.07410164	2.35943981	1.514293974	2.267147633	1.171621864	0.870463959	0.273823113	0.824506999	0.539714067	2.283601948	1.942089471	0.601144387	1.865764887	1.56285172	1.644967104	1.27083288	1.339871795	0.92050774	1.39052617	1.062162045	2.223387599	1.198382391	0.998063292	0.761825015	1.672506703	1.430143937	1.930661596	1.655104484	0.566796318	1.284595289	1.686530877	1.584612946
LOC5568331	165.9838672	219.9100137	160.618626	107.6757649	74.20224994	86.52204104	14.10593643	81.76457193	65.56730176	101.9784795	156.6828146	148.706054	78.04785707	69.21892548	32.95788629	66.62367367	37.10475248	84.72985846	97.09153116	78.21403634	122.6349054	74.81836192	53.6937324	54.24233042	50.58723924	58.27274556	92.86893318	47.00234678	38.61168934	71.02006267	53.8846013	78.2383117	66.86430829	81.67992739	55.23063152	58.30278307	49.14549989	70.11952284	59.87846999	49.70268219	44.15224092	62.91151574	85.34111311	86.62699069	72.05614931	78.86015438	40.36836499	65.03363186	68.12236573
LOC5568329	12.13042007	17.43339743	19.59703042	17.7345496	16.13035183	12.13844575	3.337546468	8.709154643	9.429096032	10.14235162	12.44477328	14.37369525	11.37445781	1.498161594	0.442575402	0.560609483	0	0.784331029	0.343181519	0.806289525	2.626754691	0.748599508	3.707845291	0.466552914	0.702417225	0.597733913	0.946437614	0.744530604	0.315156477	0.688778876	0.582500951	0.737572002	0.357527241	0	0.261400851	1.342572155	2.312474282	0.145704389	1.814987752	1.734558921	0	0.271399704	0.536084477	1.008088989	0.614625445	0.263382182	0	0.923654556	1.987455324
LOC5568334	4.306376117	5.152853065	4.004894064	6.228622378	4.121468695	1.272562351	1.479736232	1.538218446	2.014014928	2.675756017	4.522006153	2.292679141	2.957788	2.961373258	7.82586809	1.351774546	9.428294497	3.900651752	6.560888551	13.12316579	4.191475601	2.594784025	5.929012612	2.290137485	2.434707712	5.654296067	1.521404015	1.944860631	0.284971435	2.299602634	0.601954518	11.20440496	0.655674621	3.467994671	3.241569086	0.28564314	0	8.958940217	0	3.321373597	2.347421722	5.398923122	5.111797354	2.302828525	1.699965278	6.50959669	5.699866811	7.980693118	6.238991888
LOC5565163	0	0	0	0	0.085754977	0.238302672	0	0	0	0	0	0	0	0	0	0	0	0	0	0	0	0	0	0	0	0.311422129	0	0	1.06728687	0.71771395	0	0	0.102319161	0	0	0	0	0	0	0	1.09895768	1.378654866	0.660169517	0	0	0	0	0	0
LOC5565132	45.3167977	40.26652699	35.05237913	30.52328701	30.13967785	41.41561391	29.54385594	45.8884674	35.20848453	34.89030843	44.20115843	43.54383087	40.03923376	41.66499709	19.90943736	39.93047802	26.77813054	19.96945571	19.84906604	43.52552103	34.75460158	26.89407429	26.48299164	41.22657716	27.4292788	45.67734859	29.17236718	28.22096796	15.50657979	41.51195837	33.69091633	25.29973578	42.90823928	27.55753626	23.37845981	45.29712245	61.31095931	39.87364721	69.52835297	45.38991271	75.72789134	45.02079023	40.55869661	42.96249457	32.93505226	51.17831691	45.94895332	41.35861628	74.50541595
LOC5568330	11.06433364	10.49104188	15.99966812	18.67411139	21.84066335	2.741757997	8.999949689	8.907512795	1.643647967	1.859665633	6.949368344	12.56143539	7.812148262	32.21018082	5.748058166	8.93584043	0.719483821	26.85583073	10.76663508	12.85185991	27.63913357	32.5928819	8.294910446	22.90008276	18.86764737	36.15596605	22.16301804	31.64654125	20.23329922	31.5288551	62.48804123	6.662037221	39.61519513	22.48025817	31.87780798	21.81954894	23.86087302	21.16015972	33.75168456	31.68378669	40.51796382	22.59121994	10.18485874	18.22969725	20.36203551	22.54579715	23.25845346	22.72006325	30.68286694
LOC5568333	13.01058575	17.97951704	19.91563806	8.996626351	10.76279526	44.22316099	7.977715984	9.315737847	16.08346444	23.24028418	43.40731455	19.16055852	23.08178913	5.021617404	3.745990003	3.477897863	5.392179392	2.150012208	1.358047654	5.793063501	1.270671764	2.646083533	4.79761643	0.432716353	0.861394327	0.676632173	4.187419715	0.966747354	1.977895867	1.375931778	1.728816981	3.128525375	1.02437231	1.225250577	0.743491437	1.709101683	1.5956208	2.270305584	1.276545348	3.532964762	1.474770772	2.701757646	1.392174472	2.801652612	3.348764224	1.899959418	3.258852867	2.665185863	2.174880939
LOC5570518	0.108358352	0.580047445	0	0.233714957	0.09794423	0.54435025	0	0	0.574342273	0.369219112	0	0	0.191700155	0	0	0	0	0	0	0	0	0	0	0	0	0	0	0	0	0	0	0.285284957	0	0	0	0	0	0	0	0	0	0	0	0	0	0	0	0	0
LOC110674383	0.596826399	1.026912944	0.534905964	0.183896769	0.231199932	1.070794242	0.655326399	1.463155498	0.564895854	0.581034286	1.053700664	0.83423517	0.905026519	0	0	0	0	0	0	0	0	0	0	0	0	0	0	0	0	0	0	0	0	0	0	0	0	0	0	0	0	0	0	0	0	0	0	0	0
LOC5570517	74.37439742	66.53294206	60.7790195	68.41775103	92.47238022	38.68573876	43.79388143	78.79638474	36.05872154	34.39694352	55.88593015	85.8892367	45.03584347	26.59773175	21.85188794	23.42132523	41.08057682	30.5338524	18.15468878	33.99165707	25.087943	14.39371547	35.35450193	21.07392589	47.01999937	32.48148142	29.95498361	35.58251126	28.95179933	36.52341995	49.77800617	32.98554612	27.08147926	42.65966984	25.7420972	37.79354233	76.56350248	47.31480865	42.65277097	57.7410589	42.98318528	32.08315505	24.98806665	32.64514674	35.42743099	31.26041604	33.91685935	16.37098075	38.02691613
LOC5568336	4.699521967	10.69367412	9.027564858	7.247261744	4.23402286	13.15005147	1.811939564	3.758593853	2.839826073	5.841913352	9.816506282	10.80288231	4.495556567	6.62516673	2.418324839	2.348520661	7.177387933	3.821459773	3.053922897	1.057376426	2.955057962	2.420215312	4.052088901	1.311090683	1.59923128	1.909437733	3.505150598	1.808120625	1.765133133	1.968669189	3.364787818	2.98238363	2.399355714	2.74437903	2.407788456	1.294605159	1.35514855	5.573115421	0	0.854877874	2.748432668	0.222447738	0.319557605	0.579832602	1.027288254	2.254708278	0.382714106	0.785095462	0.819613043
LOC110674819	0	0.143571346	0.134612097	0.115696643	0	0.538942797	0	0.141619737	0	0.182775686	0.73658251	0.262424971	0.189795848	0	0	0	0	0	0	0	0	0	0	0	0	0	0	0	0	0	0	0	0	0	0	0	0	0	0	0	0	0	0	0	0	0	0	0	0
LOC110674820	0	0	0	0	0	0	0	0	0	0	0	0	0	0	0	0	0	0	0	0	0	0	0	0	0	0.635878367	0	0	0	0	0	0	0	0	0	0	0	0	0	0	0	0	0	0	0	0	0	0	0
LOC5564956	0.285683865	0.903665098	2.704758973	0.280083255	0.258227313	5.479719791	0.678702772	0.75424572	1.514237864	1.150424599	3.958592209	1.048227358	2.527061357	2.357860717	3.008803192	3.81124571	1.506446284	2.302538124	3.635975283	3.886864887	4.727043706	3.122965121	3.473556086	1.544713555	0.542648979	1.023012331	1.072376407	3.374409646	3.35992173	0.98236198	0.308577086	1.846176718	0.494836513	0	3.323420329	0.292855772	2.174858186	7.023944312	3.680669675	5.612339908	2.105858385	1.88701658	3.524035157	6.197562259	1.34068481	2.197525808	3.814697101	3.900820864	10.70723426
LOC110674822	0	0	0	0	0	0	0	0	0	0	0	0	0	0	0	0	0	0	0	0	0	0	0	0	0	0	0	0	0	0	0	0	0	0	0	0	0	0	0	0	0	0	0	0	0	0	0	0	0
LOC5570528	12.2389876	5.404229191	15.74664689	17.08494429	23.52934052	15.6050551	7.353729793	14.27005554	9.961231585	4.868877911	5.374580571	5.166979096	5.385616425	70.69726654	121.484614	87.02615661	129.7305899	68.99481069	65.66804928	79.03229827	119.9305882	39.01294396	89.67039432	29.70915146	42.44758475	73.41560208	31.48288882	72.0981165	29.1792444	59.92360986	40.22966507	19.1373416	43.88687565	30.17391282	43.22856147	37.12922631	39.53946396	38.77441048	56.09832618	41.63410977	52.17414855	35.81109989	27.01916229	43.53497694	31.42961101	60.35568112	30.67648037	53.48429234	45.57150676
LOC110674821	0	0	0	0	0	0	0	0	0	0	0	0	0	0	0	0	0	0	0	0	0	0	0	0	0	0	0	0	0	0	0	0.097597485	0.039979397	0	0	0	0	0	0	0	0	0	0	0	0	0	0	0	0
LOC5564957	25.24552064	14.93103222	33.43360921	27.27284692	34.16950791	10.66022303	10.62681891	20.503784	41.85950748	23.55523197	19.88663359	13.05710414	12.61700261	11.3725293	24.42263152	11.67400165	23.68677412	18.06807942	56.96647703	7.555493606	16.16836006	33.90534044	37.42716615	19.88185067	21.0262739	16.08544709	9.361488599	5.684775198	6.76783107	7.116320394	9.097398382	23.49931293	19.62980316	23.81722085	11.6643227	20.96805803	25.54278318	16.38421747	36.49568425	24.00921108	32.18254158	22.88883582	43.68909148	27.34511691	41.78437482	59.50801186	15.72445251	40.71189879	31.74251738
LOC5565989	9.456467558	8.62856647	3.303465686	3.476655329	6.022189507	6.343079654	5.120892193	10.710022	8.543698485	5.126206306	6.418895148	7.360084749	8.079700547	1.002327828	2.263519965	3.583995947	2.337427537	2.005702232	1.880546918	0.618556442	4.148842571	2.033974658	5.23991648	17.00132745	8.195304455	7.760246939	16.94170416	6.187753103	2.871099027	7.722863958	6.064716727	13.58013167	7.822834335	13.31054861	8.594458667	6.664532893	20.95432839	19.56135786	25.45469529	15.91611367	23.96156027	16.13613017	16.07671522	25.23627645	53.39255021	100.5235444	21.49291956	25.98180527	28.91185009
LOC110674823	23.0788447	13.7457623	10.81954607	12.85478	10.43038965	7.325825184	7.602299205	55.40740584	8.569613813	4.536843056	9.402886556	8.530095425	5.384110801	0.473114427	3.561389535	3.383404393	18.38837319	4.141912487	16.42148035	0	0	25.13118866	9.539958649	18.70463717	15.10231399	2.081226163	14.27991	1.49780325	10.6989765	1.918585628	6.026613141	12.68652712	4.74098801	44.22751604	8.789557924	5.004624327	13.34950694	9.233267154	10.78270549	12.93161897	15.42304306	11.05621848	8.823792179	11.52766217	82.47966411	76.69678842	6.73691042	11.61346482	6.789475559
LOC5564571	9.889627382	11.39447446	7.333754423	3.00984599	1.846328217	11.78542077	0.963763418	2.616340667	1.661541363	3.859054185	7.053904018	6.752774385	4.293509081	0.352128653	0	0.269806436	0	0	2.548246722	0	0	0	0.112704464	0	0	0	0	0.298602318	0.28439331	0.152995826	0.48058666	0.479214618	0.443500124	0	2.156661913	0.456101843	0	0	0.737020132	1.571382746	0	0	0.07036451	0.229815674	0	0.06337942	0	0.37044198	0.054142041
LOC110674824	5.122253261	6.806980215	0.674176671	0.965737591	1.392226607	3.239019398	1.706964064	0.945697307	0.474649916	2.380024356	4.082515688	4.600052968	1.267404007	0.801862262	1.131759983	0	0	0.334283705	0.752218767	0	0	0.39881856	0.099807933	0	0.149685926	0	1.075663756	0	0	0	0	0	0.206033497	0	0	0	0.171405549	0.745194585	0	0	0	0	0	0.271357811	0	0	0	0	0.2876801
LOC5565131	0	0	0	0	0	0	0	0	0	0	0	0	0	0.198002844	0.558928149	0	0	0	0	0	0	0	0	0	0	0.522607651	0	0	0	0	0	0	0.114470085	0	0	0	0	0	0	0	0	0	0	0	0	0	0	0	0
LOC5571385	5.715669335	19.95407701	21.8270353	22.71292593	16.45369158	8.89488141	7.162723825	8.283193156	5.021777906	6.350710319	9.042945087	9.650093312	6.1549902	3.013326115	0.218105232	4.144102696	2.702720623	8.261983633	0	8.225080815	8.909129411	4.150313187	0	6.06007567	10.90396673	11.21627254	6.996197515	11.00734603	0	7.049836454	14.02502085	7.196948976	2.92579171	1.417566374	1.325013378	3.502757199	11.44563431	7.108641922	9.30779403	2.715268028	11.51429485	1.20373445	2.59383958	5.883104992	0.801775791	0.194695746	3.688943842	1.820741867	3.492706722
LOC5571386	21.36965039	24.49809129	29.79287117	39.97907057	53.51668098	48.86669514	25.90320896	73.9107718	48.41277658	23.88009708	36.91688853	32.13185935	27.64289038	94.87566046	222.3747833	102.6929222	341.5379491	133.6672514	172.1060535	198.8395745	149.125039	81.69755781	236.6817716	75.98785595	109.9451089	135.5153761	41.97663377	119.4205967	44.80586343	74.45688381	80.99419002	60.69825254	71.23320475	69.90646468	46.96475463	114.4378931	143.3078034	110.7446357	141.1140909	131.8561471	156.1507149	174.0033008	150.8315672	162.1781506	94.893861	131.7779513	197.4769163	129.6326242	167.7297402
LOC5571381	42.56715875	48.67472375	26.43121392	37.10205224	51.38932133	28.74402001	33.05380847	25.49792483	35.63990849	31.6660418	35.73179156	24.42648084	25.01633109	239.6765401	333.1651867	213.4408673	417.1506223	324.2968387	216.3343944	416.6238556	198.5964202	177.8904842	268.0870269	90.69397288	148.4883545	236.86648	69.2219574	122.2537676	104.5466916	113.0379289	106.0885591	104.778201	157.9530079	106.6778492	95.99304599	120.4093473	136.5505489	72.78597999	104.7745829	95.74586198	80.20907659	119.3355795	98.90289895	133.9031755	138.2779146	116.2670869	175.8523963	148.9961814	187.7156341
LOC23687501	140.3642586	191.3179782	213.7592164	270.9175928	254.6172155	615.3031553	290.8482459	189.3518925	188.7992576	331.1895431	453.4769131	594.0398033	334.8956194	120.2829085	123.529755	106.4542511	152.8899561	143.7778272	155.1216836	141.1162185	46.6626075	94.41100417	119.7433089	120.5394533	121.1286719	111.0843657	83.72462363	63.8760863	113.8319245	72.72976678	182.1943957	90.86876125	103.0978894	121.2776407	60.48764708	133.8848386	118.4624694	80.00338305	107.8323876	124.6538997	140.3176559	137.8436681	113.3929299	115.0742319	122.5841431	167.2144699	139.1085571	155.3178582	114.2747309
LOC5564076	53.52265928	52.71615372	36.10524593	39.95443016	37.85583226	19.67841531	15.53234638	23.5834468	16.59070399	23.95043024	26.74402088	30.98453111	20.85481072	3.733416331	5.140875854	19.04741981	2.831324655	4.612265261	11.01936746	5.057485211	0.807668142	13.36947968	3.468241087	14.6323646	13.76856815	9.613618704	11.54333063	7.351082956	5.353920969	6.092864304	13.04914964	13.10827964	10.34440933	15.51314162	4.489512137	5.366540662	7.532838109	13.70905428	20.45668081	15.8223594	6.360916065	4.255915361	15.28460272	19.13624484	9.82714391	25.92841342	5.49162309	13.14303031	23.91353024
LOC110674825	0	0	0.105866805	0	0	0	0	0	0	0	0	0	0	0	0	0	0	0	2.362437066	0	0	1.69092838	0	0.401464617	0	0	0	0	2.135616012	0	0	0	0.303315915	0	0.899732392	0	0	0	0.68327908	0	0	0	0	0	0	2.908521209	0	0.618175054	0
LOC5576501	115.556959	100.6043956	162.611413	112.7207237	159.6050201	548.6097907	159.4114707	254.662459	215.3759592	219.8330591	318.6163441	350.0024587	350.4726127	125.4940588	71.78925794	134.9935447	61.45147808	72.7415877	79.13137023	113.3834128	164.1936659	68.43440386	133.5827205	84.17491162	97.12826882	146.1936204	155.7229359	128.3255145	112.3808603	153.2758754	136.2666907	225.0565476	147.3556189	196.1413659	86.87503024	145.870293	166.8887335	193.6610878	255.439428	193.9321162	171.8737958	132.3728457	211.8066591	184.5269986	189.1263015	136.8499465	158.6278211	183.9688962	146.1305466
LOC5574419	2.512839148	3.803864856	7.649869395	1.155054085	1.898984824	9.105495091	1.329816825	4.513465147	3.247881819	3.544198332	6.703134975	4.735994957	5.429391983	0.92216709	0	0.961732161	0	0	0.144179249	0.948479426	0	0.779711836	1.147822954	0.980053482	2.453045915	0.811320968	1.082416572	0.304107383	0	1.09071532	0.978893616	1.789514729	0.629385343	0.201415184	0.549105592	0.929021172	2.414742416	3.642239205	0	0.050011029	3.101603701	0	0.143323516	0	1.594886491	4.453804425	0	0	0.33084126
LOC5576500	3.751480222	4.042450953	3.484530278	4.045728912	3.52304659	1.590894302	0.973627793	1.22197602	1.355750049	1.411083266	4.281704287	2.443117283	3.533913076	4.847347812	7.183697574	7.149667703	8.595757956	4.433092049	9.378697523	10.09595732	26.06551566	8.136798222	2.307814558	5.100109897	1.832358318	5.437477195	2.56036281	15.82547381	2.740439594	2.579992779	3.183796284	2.821961572	7.443783047	3.335011416	0.909203259	2.47220916	1.865098577	3.547518433	7.299270055	1.18296765	0.282175976	2.359953067	2.881664762	2.583612003	5.658849136	4.733156046	5.938075531	3.926573578	8.608340327
LOC110674826	0.102205512	0	0	0	0	0	0	0	0	0	0.14034569	0.125003693	0	0	0	0	0	0	0	0	0	0	0	0	0	0	0	0	0	0	0	0	0	0	0	0	0	0	0	0	0	0	0	0	0	0	0	0	0
LOC5576498	4.537063279	15.59670298	35.74914919	34.56356092	34.8003146	14.74487402	8.247087559	26.24197051	26.54138847	18.24372462	25.55549004	25.93091367	23.20503813	5.803024109	3.019528874	6.526119448	4.00158907	0.57692642	0.564444894	3.279980972	4.447401107	4.476971596	3.984318773	1.611453792	1.123203253	3.776180617	2.54252056	2.444585385	1.663042611	2.806015044	1.4690307	4.642187868	2.968359151	8.130485218	1.77707224	3.152074655	1.569141442	2.795870675	8.358519999	1.618508585	4.23427829	2.603897112	1.683284397	0.447963256	0.915756461	1.078175743	1.142379699	0.787719333	0.431734944
LOC110674827	0.287798617	0.851998357	1.652377076	0.583123536	0.417798712	1.599129597	0.093844857	0.218738642	0.462256634	0.282306026	0.718539708	0.501327057	0.416580175	0.075923298	0	0.058173608	0	0.162777718	0	0	0	0.640868684	0	0	0	0	0	0.025752943	0	0.065975589	0.155430652	0.091844094	0.175572151	0.08528293	0	0	0	0	0	0.021175599	0	0	0	0	0	0	0.027254859	0	0.093389556
LOC110674828	0	0	0.100253645	0	0	0	0	0	0	0	0	0	0	0	0	0	0	0	0	0.919826225	0	0	0	0.950446441	1.16860227	1.049081696	0.299919195	0.943745328	0.898837154	0.906655909	0.949321614	0.631074245	1.780849641	1.562644067	0.426013857	0	8.41134161	4.986647365	0	0.19400086	4.164792146	0	0	0	1.031137053	0.250391692	5.243619766	0	0
LOC110674829	0	0	0	0	0	0	0	0	0	0	0	0	0	0	0	0	0	0	0	0	0	0	0	0	0	0	0	0	0	0	0	0	0	0	0	0	0	0	0	0	0	0	0	0	0	0	0	0	0
LOC5574725	13.26349225	11.25992912	9.310933023	11.15319807	9.612135456	2.201452544	4.311326788	5.399172676	3.174419261	3.08592601	8.825706397	7.36067731	5.375210107	3.487992384	7.589629388	1.948737201	0.141215189	3.40802087	0	3.363296072	0.322266143	2.081768153	4.558585591	2.224164657	0	4.603094258	0	4.65851926	0	1.105046502	2.082686642	6.15330583	2.583628003	0.38091504	0	5.270875756	4.333747427	4.862243479	1.182953863	4.397994247	1.35363047	2.547217151	0.203289351	0	0.301623859	0.732435212	0.365200363	1.28428794	2.346317861
LOC110674830	2.162231234	2.709909157	5.038542192	4.108456412	3.877823726	1.637952209	0.685871274	0.770207343	0.591225745	0.877090951	1.932280644	1.469190646	0.85006022	2.561032544	0.240978556	0.686806003	7.880151627	1.601480993	10.330657	5.53162445	0	2.751341094	2.199527895	0	1.505937142	1.35191513	2.834299932	0.709433557	1.737450315	0.259639104	2.446715557	1.807207671	1.196812626	2.461219583	3.842924792	1.741545648	0	1.071019866	0.277944033	0	0	0	0	0.260003327	2.657580985	0.968013222	0	0.754383117	0
LOC110674081	0	0	0	0	0	0	0	0.198005374	0	0	0	0	0	0	0	0	0	0	0	0	0	0	0	0	0	0	0	0	0	0	0	0	0	0	0	0	0	0	0	0	0	0	0	1.136310835	0	0	0	0	0
LOC110674831	0.623435187	1.09504447	1.56451149	1.512752734	1.056596204	17.12755672	7.966373111	7.509678247	11.56558871	15.40107717	24.29136616	14.34453078	22.1966416	0.096917808	0	0	0	0	0	0	0.429817382	0	0	0	0	0	0	0	0	0	0	0	0	0	0	0	0	0	0	0	0	0	0	0	0.502857577	0	0	0	0
LOC110674833	2.261312332	4.800224162	2.005736441	2.270494401	1.656330042	5.337219915	2.037741775	8.775140673	2.040694769	3.952221784	8.271529083	10.37147064	2.965931273	0.654588823	0.06843675	1.690429857	0	0	0.614063064	0	1.720303985	0	0.488860697	0	0.040731324	0.063989565	0.365876154	0.05756449	0	0	0.463236961	0.615885936	0	0.254172551	0	0	1.305961774	1.419434271	0.078934767	1.751318834	1.241947812	0.094426522	0	0.443038159	0.251580069	1.099644382	0.182764983	0.571309798	1.095936556
LOC5579033	21.39040482	20.60696512	15.64916286	15.92981042	18.17999374	9.858982968	5.962295811	21.4305687	13.38742432	8.744670135	14.00066466	12.35654781	11.79237661	3.957147155	0.815353966	0.774605576	1.17876722	1.78814824	4.145696012	3.475888134	4.739622458	0.413742094	0.064714176	2.431235184	0.097054423	2.973244172	2.0923395	4.526425843	4.180398176	2.284079629	4.55317103	5.075209155	0.943475567	4.845130086	0.990673085	3.40457956	6.612660211	6.03968192	2.63319594	5.07531282	4.30444786	1.799992877	1.373696822	3.254980713	2.038177283	4.73096705	1.379056784	2.127053951	3.170977107
LOC110674385	0	0	0	0	0	0	0	0	0	0	0	0	0	0	0	0	0	0	0	0	0	0.240087446	0	0	0	0	0	0	0	0	0	0	0	0	0	0	0	0	0	0	0	0	0	0	0	0	0	0	0
LOC110674386	0	0	0	0	0	0	0	0	0	0	0	0	0	0	0	0	0	0	0	0	0	0	0	0	0	0	0	0	0	0	1.270461764	0	0	0	0	0	0	0	0	0.259628214	0	0	0	0	0	0	0	0	0
LOC5579034	7.185206449	5.101005472	8.960669476	8.032272657	12.11806543	18.8181771	5.926738278	9.774155725	4.934722401	4.851773789	5.414553786	6.001529552	7.363411619	14.92960184	7.844267466	8.182851597	20.96572935	7.461883584	10.12062289	13.8704695	8.21593455	20.29266495	13.79475202	4.482071501	8.238798388	9.347927923	8.551854145	10.60868015	4.312625527	8.285980867	10.93164057	23.30039326	4.725083619	9.853955301	4.672038383	8.892598195	15.51411443	5.013058502	26.78786626	7.233779191	19.79238386	6.57882792	11.12758349	6.140227309	10.40367786	10.16024816	10.81662239	10.27198792	9.031287857
Trnat-ugu	0	0	0	0	0	0	0	0	0	0	0	0	0	0	0	0	0	0	0	0	0	0	0	0	0	0	0	0	0	0	0	0	0	0	0	0	0	0	0	0	0	0	0	0	0	0	0	0	0
LOC5564713	10796.04288	6059.779638	8493.085014	9812.525019	13955.25678	4601.227914	11278.57422	8910.130608	4451.005668	4042.475796	3905.505257	5188.122837	7912.256705	957.993977	2305.358007	1592.709907	3877.810516	1762.742384	2618.921809	1267.931662	229.7129158	1536.569394	1366.115243	2006.275893	1924.621006	1040.278656	728.185557	1107.170437	1385.700502	747.1514191	1951.774137	705.8225769	693.606745	1305.857278	1151.028631	1578.759883	2128.181861	886.4368602	1851.799299	2224.040083	1803.284972	1304.461296	1203.561124	1311.838063	1177.79788	1521.265079	1302.215047	1087.278303	1177.492603
LOC5563979	0.281731716	0	0.235668714	0.202552963	0.169769999	0	0	0	0	0	0.128955315	0	0	0	0	0	0	0.876404671	0	0	0	0.209119645	0	0	0	0	0	0	0	0	0	0	0	0	0	0	1.348141906	0.976852902	0	0	0	0	0	0	0.484783855	0	0.586966961	0.688055713	0
LOC5579269	20.89465166	18.91908427	14.66935971	15.20119163	15.7387542	9.47615224	5.671948513	2.298534548	4.614581101	5.438599876	7.799197639	7.30155926	9.388033676	16.24117375	3.63857576	13.82693254	9.919486149	11.703619	16.83179729	8.590929774	9.146337887	22.24856416	7.277550029	12.92084202	2.771919031	13.60852935	8.403494059	17.38381309	13.05872943	16.62221835	8.373830511	5.784914536	11.78891736	9.189240243	21.88370224	9.349650054	5.157958157	3.881162201	11.41508851	4.429127758	7.683563359	8.03259777	7.788986609	8.79386811	4.922277531	7.925225476	5.959798891	7.593705083	9.766767017
LOC110674387	0.143359059	0	0.179879882	0	0.129581083	0	0.220375249	0.756976296	0.189964977	0	0.196856565	0	0.253621001	0	1.509847941	0	3.118293816	3.010217372	3.010539269	0	0.790692816	5.107701066	0	0	0	0	0	0	0.806368288	0.54225512	0	0	0.257684317	3.27106577	1.528748843	0	0	0	0.580484882	0	2.490889698	1.388821937	0	6.516189565	0	3.594117922	0	8.927979546	0
LOC5564714	26.86836764	21.79727029	20.63821248	20.95385844	31.85014541	12.24128162	12.17396058	11.72395598	17.63168256	18.29927378	21.17712985	17.33277327	16.90338167	8.612976741	1.800959972	8.768642433	4.184469484	6.807205505	3.927653904	15.1336674	3.183115662	1.642122102	8.844484177	5.873580299	3.148626051	4.315068712	11.43358454	4.165834769	2.524838458	11.03613933	4.38092431	21.86318885	7.134782745	19.02106132	2.735257701	3.615413912	7.517842298	7.003759796	2.856180936	5.916594262	9.099162961	4.81449109	5.800737402	2.550374045	4.717107625	1.205745646	1.703394965	3.87605853	10.38594912
LOC23687526	13.14111759	4.112599263	8.04243438	4.955411573	6.95757942	5.660603345	0.449907916	0.424987143	0.581735568	0.797806789	1.888898311	1.252859955	1.86401126	1.637950353	0	1.561806364	0	1.433954797	2.253598502	2.358560741	0	2.867602722	0.652403074	0	1.039587011	1.825350028	0	0.432123679	0.74080989	0	0.173870783	1.155829296	0.021043055	0.381603233	0	0.165012455	0.700254378	0.304439251	2.251673067	1.137016783	0	3.969496486	0.305484946	2.771489841	4.456989779	2.751594344	3.292741487	0.428869414	4.544410041
LOC5573415	0.271478931	0.783609647	0.97516086	0.223884836	0.322371931	2.901427526	0.237302125	0.428640237	0.648936468	0.335551715	1.147599544	0.501308656	0.951146467	1.079085406	0.280313509	2.236957562	0.501741407	1.154992355	1.322793973	2.114209962	2.583635707	2.880398496	1.542550339	0.671207416	0.511622634	0.926079819	0.359666508	1.69762519	0.973100316	1.02686807	0.411102348	0.336351737	1.01613946	0.017351301	0.808894381	0.270109109	0.675012316	2.048718852	0.495746393	1.008141493	1.079051316	0.773532633	0.629690977	1.270263521	0.535838887	1.73490815	0.166354721	0.331507989	1.211290852
LOC5571743	5.984333629	5.276807491	4.859953376	3.179819733	3.469451509	18.18677996	0.831421107	0.967315428	2.126953048	2.704922673	3.809285834	3.520903685	2.469287937	0	0	0.581892718	0	0	0	0	0	0.427360826	1.020894875	0	0.364542058	0	0	0.103039507	0	0	0.829186676	0	0	0	0	0	0	0	0	0	0	0	0	0	0	0	0.545243946	0	0
LOC110674834	6.142377852	6.596385075	4.472051731	4.988563018	4.866607512	1.904748095	0.990850448	3.303410891	2.210663236	4.19881418	4.894114523	4.266363595	3.756380795	20.74801009	3.860169069	5.058278656	5.314946406	19.19603151	0	23.78926814	16.72993109	19.16583383	12.36082413	11.18557003	8.872898221	28.62568881	18.50232926	14.55515943	3.945495389	22.51643786	7.883702167	27.35196649	16.39758846	17.79713524	16.77956161	16.2467266	3.265832354	17.74797109	8.597561933	18.3204241	18.88548163	5.509779249	9.234261154	12.35114691	8.905669474	5.347012766	11.96773771	7.778371193	8.323364683
LOC110674835	0.048978303	0.0655458	0.06145556	0.052819934	0.132813264	0	0	0	0	0	0	0	0	1.522810986	0	1.30681757	0	0	0	1.409635428	0	0	0	0.582624387	0	0.321543936	0	0.433887449	1.515216601	1.296821767	0	0	0.052822363	0	0	0.552286585	0	3.566288372	1.784892292	2.140608128	0	2.135195632	0.511219706	0	0	0	0	0	3.015748535
LOC110674836	3.47120835	5.002723487	5.922032747	2.5293742	1.539444626	6.507528698	0.654523571	2.448307005	3.633855052	4.733562538	5.866540483	3.86596786	2.898154493	0.385928028	1.849461435	0.673930143	1.186025154	0.269392682	0.783006204	0.66464334	0	1.028480179	0.140758197	0.635261084	0.060314476	0.260576284	2.058783772	1.363853366	0.345034743	1.44673835	0.300105736	0.094999668	0.332076709	0.517516714	0.15391346	0.284816019	0.587062574	2.176949166	1.051971267	0.070090076	0.668749835	0.524346405	0.100433407	0.328022907	0.093134219	0.271390127	0.157871167	0.422994491	1.236457338
LOC5577191	68.47827362	49.65815549	66.14505889	51.82355415	56.90749813	29.96399523	22.72211704	121.3243489	41.12377653	31.66128145	36.29912075	50.22190477	30.49021352	74.14171034	45.10917841	71.5951107	41.57921856	40.28122605	48.72903789	64.60680055	39.0713764	45.4115235	39.90442082	40.63817507	34.98506503	51.23756211	69.29822484	55.69180529	35.96486519	81.77710194	86.53630351	103.183775	46.11527315	92.66375781	24.19952261	68.98707656	144.7641542	149.287903	160.1841577	142.8893915	152.9238879	88.3837605	69.24547124	81.42718473	82.00257714	77.94030969	109.9250501	83.80733496	74.54413596
LOC5577193	326.1928405	384.9763768	472.2859147	606.335357	563.7224436	19.44210301	99.77335448	192.3088946	45.59034549	24.37797002	91.2706855	334.6402963	130.7800514	214.2072879	146.337496	206.0493275	276.4017668	218.6929793	266.0634875	331.7052133	271.4229644	254.2711547	243.8696096	135.4095056	98.59426461	140.5576901	171.2637205	128.3317824	65.8058381	156.997862	265.5627081	230.8947935	97.1483147	207.6295875	117.7530314	173.7605566	195.3032865	294.3565569	164.0408928	228.9758665	151.9683843	96.139962	107.7208549	87.28361536	51.50396804	58.52799481	82.11104935	80.38375808	110.7363464
LOC5577194	11.88017627	18.21490772	17.18866678	15.05805683	12.01109292	22.8410252	3.968151161	4.336936169	4.664418458	19.94033917	22.47640349	22.45901564	11.88402108	39.2173808	9.165257732	20.349439	5.671621366	19.50486403	40.34858561	26.67829173	18.60580017	33.7052777	18.30863348	2.093649789	3.5548544	3.947828821	4.734758749	4.764119549	2.887448237	5.325833895	1.21985034	6.641754077	5.31485277	0	2.111458904	2.646175289	0	2.441026717	0	3.846117546	0.339786372	0	1.428823206	1.111105207	4.012798909	1.286983828	0	4.298401465	0.628233954
LOC5564018	16.85257976	20.73815752	22.0596878	20.47669137	21.86183548	24.0355954	14.13066598	139.3810477	29.98589805	15.70369022	22.00337546	28.99775583	15.95138473	27.26844511	20.01504369	16.41803538	3.76343953	13.7116568	37.53527914	26.74537359	15.23769257	16.61042204	14.48619302	9.261695342	6.664591807	13.10833678	19.79815428	12.3854686	4.520663144	11.9699665	12.68245842	20.16787723	17.55225713	18.91132443	8.436560473	9.91225981	21.93343276	13.84632194	28.17016636	20.06322304	8.873231363	17.51853532	20.27283354	19.69253102	12.96514961	15.1120121	10.83158798	13.15706534	14.38868818
LOC110674838	0.11620928	0.062207384	0.437441032	0	0.10504062	1.576233704	0.142911926	0.12272356	0.123191061	0.158388112	0.606386003	0.369541045	0.328943163	0.317955069	0	1.860386992	0	0	0	0	0	0.621058343	1.554254382	0.497654848	0	0.228875158	0.34897341	1.029471118	0.392193471	0.175824472	0	0	0	0	0.061961485	0	0.778518102	0.967042327	0.188220349	0	0	0	0.323454649	0	2.099628784	0	0	1.021718311	1.617736232
LOC5579971	5.424425038	3.708556298	9.91352563	7.24877891	9.219947565	4.73916578	3.98800997	5.059136389	3.125174514	3.013553622	6.962882967	7.571879726	4.17240009	24.12481781	15.93835237	13.37198997	4.987504617	10.59221569	14.44547505	19.00583615	18.53631457	8.796725381	17.57881977	3.366604101	6.159732492	20.70886313	10.6235254	25.24561688	7.793670565	26.98545678	21.36664675	28.71799342	5.256666275	21.52533908	5.187174189	6.648545511	13.68382435	44.15837321	5.729845318	14.02984563	6.829736994	5.140789483	16.4111294	3.79666368	4.108973258	9.793071991	21.19009478	32.61534336	10.10204771
LOC5577550	19.05522559	16.76577428	23.71141237	24.23971543	19.60284941	1.586619575	6.068822867	10.9094366	43.73422782	24.84145774	18.21506916	8.755741994	9.21936032	14.86050749	17.37081488	24.9295887	41.85533322	13.87759387	0.368471094	10.30190428	23.51652753	8.087884893	29.04094642	36.31770894	6.269116531	30.92894815	21.53741421	33.10832639	21.91015961	19.31326845	26.5806196	25.9157397	13.45451247	16.98661379	18.52381619	43.62682669	78.21084829	67.34809567	26.8560317	133.4341382	33.23074835	30.85192908	26.92188453	38.08256685	22.41780743	11.87723128	25.99152642	33.36036167	30.86122747
LOC5577553	47.44509044	31.66000187	42.650837	74.99741842	72.90489078	11.26428286	13.58767033	13.38413053	14.72695389	13.28744406	16.68917179	16.3751076	14.48768631	56.33826348	55.21671924	34.68244021	43.98208685	56.25647737	68.47039262	81.18227578	42.29928991	89.2963957	47.80930129	19.32828646	14.66621803	23.04086449	19.27334292	17.08089117	15.17137045	20.15861961	30.50255089	20.87587694	26.5423634	20.12603011	23.21796888	16.85609678	18.19383084	8.788736739	23.15884321	10.57314416	7.528466356	7.240818887	17.86397525	17.72508134	14.93007851	7.128754455	25.59223047	17.8570126	30.62278204
LOC5577552	15.96355341	99.81079978	8.938243229	9.811075291	6.904354717	42.03753818	44.85730901	147.6244143	135.7904884	50.73853045	72.5975722	72.11438193	39.17386312	0.960641611	11.44951357	11.44979897	41.69289621	28.63405593	8.711291113	15.31480207	6.627157803	21.97833621	8.130843344	8.575922301	13.62875488	6.479642673	4.510307996	4.561852415	5.310282286	7.141966767	10.19734873	6.100941605	5.214301879	5.874920773	1.830448945	3.387235803	27.1056876	6.249270882	26.06415565	19.5886908	7.456173136	18.70770742	8.958194312	5.526534284	8.639426186	28.24119811	9.924017554	5.973781717	9.190521883
LOC110674388	0	0	0	0.125010326	0	0	0	0	0	0	0	0	0	0	0	0	0	0	0	0	0	0	0	0	0	0	0	0	0	0	0	0	0	0	0	0	0	0	0	0	0	0	0	0	0	0	0	0	0
LOC5572256	5.088399796	8.798259612	8.456396157	7.227649931	7.312851544	32.23544583	10.44089639	26.04589379	24.59370997	22.73395906	37.79089717	28.63878901	24.12495601	3.556139328	2.687438402	3.404173495	1.8138481	2.88912068	1.39217973	4.406408675	5.919298224	2.155865139	3.931419914	2.66043543	2.242402315	6.060287607	5.296279799	3.479391398	1.920751703	2.640055155	3.12097452	5.255930913	1.831952243	3.082394151	1.06042122	2.158005139	4.92007777	11.6319489	2.431125011	7.052180669	6.824318451	4.289680731	5.196216139	4.832677073	5.423919435	3.763125552	5.230287598	5.691162697	7.453993317
LOC5565195	7.333980743	17.30064229	27.82976908	21.12318215	19.26138106	89.20839942	20.20035992	39.31152781	62.94509568	109.4888971	300.880774	220.1646977	60.75838949	6.757925502	4.363897768	4.619612643	4.334714207	5.675975169	2.610399081	3.066507545	3.13416851	5.773283927	5.393320918	5.618964347	1.558349862	5.479288435	5.865890131	7.603434626	4.894339499	3.962965067	5.802204793	7.573928602	8.592659736	1.968043642	4.686794547	5.306355582	8.327519476	9.60522941	4.098550976	2.716384198	1.851272365	5.591064473	4.015925695	7.398943664	2.933413955	2.782511135	3.718208083	3.70803387	6.180115941
LOC110674390	17.38118965	42.03228509	25.63521098	45.05254485	29.21641813	29.10544725	57.65638756	56.35465881	37.37616802	79.74524685	110.1248046	121.7688912	79.03188445	15.35896411	35.32688925	20.34023111	70.38131809	36.28315339	20.27804804	8.776224338	3.363700263	19.69168988	11.47039734	23.57778078	17.5211779	13.01231567	19.45875735	14.85732718	9.433560296	0.576704268	35.32481567	11.64096875	4.713743418	17.89135536	7.722879447	16.33273868	40.12704733	45.99253309	63.58836279	54.78949463	28.25743419	42.83453637	39.7849218	42.73598207	38.56598151	19.59005686	46.21846903	43.56606877	20.00019747
LOC110674839	12.34744576	17.39865242	13.59410697	10.34858568	7.212521602	8.639104286	4.018222167	8.717281162	11.48501634	13.00850647	22.76430924	15.56441944	7.119157653	12.27628141	12.19525446	11.24164843	3.408128155	21.58565167	5.055916268	14.25437711	7.967363282	19.91298531	14.08769902	13.99244829	13.5103466	18.4025022	19.62401219	20.92194226	15.2833327	13.39980326	13.2811807	21.2797744	7.64124271	24.55233989	9.627709669	20.16725472	22.8769091	31.8410492	34.9560355	9.687274363	11.75283908	4.498190797	22.85591668	20.19303967	22.81494719	17.78458829	16.87530012	13.22973365	17.58650754
LOC5579063	5.59353061	9.436084894	7.413894208	7.476605406	5.625630779	2.770395315	3.209306669	3.275935713	3.601597395	7.650579111	8.113601874	6.214925232	5.784100593	4.555991268	1.659455975	6.568843635	0	2.94088376	7.858514056	4.081344449	1.303561652	11.49077491	5.378161085	3.092619831	6.008229284	2.973939342	8.280322278	4.420112995	8.419563348	8.641799522	7.02036318	13.58580726	1.755950224	7.061979595	4.095559969	4.885973659	8.953465244	5.736412785	0	10.99908219	10.03826025	2.289656592	4.796763621	3.73013891	6.201991629	0	2.585152359	3.318979988	6.643574063
LOC110674391	0	0	0	0	0	0	0	0	0	0	0	0	0	0	0	0	0	0	0	0	0	0	0	0	0	0	0	0	0	0	0	0	0.05481097	0	0	0	0	0	0	0	0	0	0	0	0	0	0	0	0
LOC5563924	0.155601488	0.299338607	0.353874454	0.041951537	0.175808643	0.561833509	0.104647649	0.166891517	0.154640558	0.06627436	0.333855498	0.166521503	0.189254633	0.943388605	0.27313073	0.908182314	0	0.0453789	1.8720798	0	2.467369809	0.281525321	0.29807565	0.277645048	0.182878325	0.702300601	0.292041983	0.890240931	0.27350928	0.367851289	0.693291156	0	0.279689776	0.317000435	0.570384155	0.274153967	0	0	0	0	0.28162543	0.094213945	0	0.405204044	0	0	0.182353536	0	0.208279875
LOC110674841	0	0	0	0	0	0	0	0	0	0	0	0	0	0	0	0	0	0	0	0	0	0	0	0	0	0	0	0	0	0	0	0	0	0	0	0	0	0	0	0	0	0	0	0	0	0	0	0	1.054535566
LOC110674842	0	0.171039631	0	0	0	0	0	0	0	0	0	0.156316255	0	0	0	0	0	0	0	0	0	0	0	0	0	0	0	0	0	0	0	0	0	0	0	0	0	0	1.035026299	0	0	0	0	0	0	0	0	0	0
LOC110674840	0.074055194	0.099105249	0.092920807	0	0.066937885	19.90331148	0	0	0	0	0	0	0	0	0	0.987954083	0	0	0	0	0	0	0	0	0	0	0	0	0	0	0	0	0.053244942	0.241391303	0	0	0	0	0	0.719244331	0	0	0	0	0.764573394	0	0	0	0
LOC110674392	0	0	0	0	0	0	0	0	0	0	0	0	0	0	0	0	0	0	0	0	0	0	0	0	0	0	0	0	0	0	0	0	0	0	0	0	0	0	0	0	0	0	0	0	0.317363245	0	0	0	0
LOC5569788	0.352606878	0.03629849	0.102100092	0.175506334	0.098067224	0.204387683	0	0	0.035941469	0.09242069	3.27759176	0.76299868	0.239926104	0.742116979	0.190442659	0.542775108	0.327768198	0.506253012	0.189865181	0.624511569	2.543191126	2.415949018	1.209225957	0.064530102	0	0.534201709	0.407257375	1.922253982	0.152565285	1.436329174	0.32226866	0.428464807	0.43878602	0.353649878	0.795410134	0.764624479	1.492605836	1.69283006	4.173465191	1.580591351	0.942555164	5.912230684	7.455162547	6.883503725	3.360410482	7.990104765	4.577310372	14.30833311	8.713491864
LOC110674843	0	0	0	0	0	0	0	0	0	0	0	0	0	0	0	0	0	0	0	0	0	0	0	0	0	0	0	0	0	0	0	0	0	0	0	0	0	0	0	0	0	0	0	0	0	0	0	0	0
LOC110674844	0	0	0	0	0	0	0	0	0	0	0	0	0	0	0	0	0	0	0	0	0	0	0	0	0	0	0	0	0	0	0	0	0	0	0	0	0	0	0	0	0	0	0	0	0	0	0	0	0.349740122
LOC110674845	0.024106508	0	0	0	0	0	0	0	0	0.041070132	0	0	0.042647579	0.059960683	0.084629374	0	0.174785318	0	0.759354771	0	0	2.8450541	0	0.573520881	0.050368646	0	0	0	0.881365338	0	0	0.253869649	0.693293519	0	2.056531181	0.135914277	0	0.250754651	0.097611297	0	0	0.700611067	0	0	0.373326853	1.888650136	0	0	0.645353797
LOC110674847	0	0	0	0	0	0	0	0	0	0	0	0	0	0	0	0	0	0	0	0	0	0	0	0	0	0	0	0	0	0	0	0	0	0	0	0	0	0	0	0	0	0	0	0	0	0	0	0	0
LOC110674846	0	0	0	0	0	0	0	0	0	0	0	0	0	0	0	0	0	0	0	0	0	0	0	0	0	0	0	0	0	0	0	0	0	0	0	0	0	0	0	0	0	0	0	0	0	0.256560534	0	0	0
LOC110674848	0.012638638	0.118396655	0.063433358	0.013629954	0.022847923	0.222220611	0.097142201	0.367045655	0.050242346	0.086129522	0.312390289	0.247325426	0.178875276	0.220054652	0.088739519	0	0.122182676	0.117947966	1.769408686	0.582000444	0.55766437	3.208377469	0	1.443299359	0.237666917	0.290405539	0.332093089	0.037320922	2.914690288	0.047805601	0	1.064796749	1.285818103	0.123591217	2.897675298	0.213772718	0	0.131466453	0.051175964	0.030687478	0.073199541	1.469274466	0.307808705	0.526599287	2.511855493	2.930955146	0.236984905	0.138899486	0.87970521
LOC110674849	0	0.058434699	0.054788212	0	0	0.109677038	0	0.115280757	0.289299763	0.074391182	0.119918015	0.267022713	0	0	0	0	0	0	0	0.251340657	0	0.09723218	0.364998418	0.103883027	0	0	0	0	0.368408153	0	0	0.344879523	0.015697212	0	0.116407425	0	0	0	0	0	0	0	0	0	0.225404892	0	0	0	0
LOC110674850	0	0	0.014472358	0	0	0	0	0	0	0.019650501	0.015838228	0	0.061215749	0.014344457	0	0	0	0	0.282584142	0.066391872	0	1.053042855	0.096414676	0.192085598	0.048198975	0	0.043295562	0	0.616330621	0	0	0.242934004	0.539036328	0	0.24599305	0.065029828	0.055192709	0.35992978	0	0	0.066802073	0	0	0.043688704	0.148852287	0.57833439	0	0	0
LOC5569933	0	0	0	0	0	0	0	0	0	0	0	0	0	0	0	0	0	0	0	0	0	0	0	0	0	0	0	0	0	0	0	0	0.067815611	0	0	0	0	0	0	0	0	0	0	0	0	0	0	0	0
LOC110674851	0.017624995	0.023586861	0.011057488	0	0.015931089	0.022135281	0	0.093064949	0.023354867	0.030027612	0.04840428	0.053891161	0.031180931	0	0	0	0	0	0.956155679	0	0.09721016	0.843816112	0.02455495	0.272556965	0	0.144635736	0.132318491	0	0.371765061	0	0	0.116007347	0.307300726	0.05745067	0.704808728	0	0	0	0	0	0	0.170745958	0	0.20028	0.159221136	0.165701887	0.027540269	0	0
LOC110674852	0	0	0	0	0	0	0	0.013655543	0.013707562	0	0	0	0	0.102921018	0.145264212	0.069002221	0.575028071	0.072404122	0.434471184	0.654994393	0.342330606	1.934957636	0.461181483	0.442995439	0.540353289	0.509342227	0.27181374	0.030546674	0.756420827	0.078256486	0	2.314979941	0.427663818	1.011577537	1.158276182	0.641557046	0.198002962	0.215207057	0	0.2260556	0.599128429	0.901936086	0.071982085	0.666113248	1.575315353	0.810455231	0.193968967	0	0.443093488
LOC110674853	0	0	0.040270286	0	0	0	0	0	0	0	0	0	0	0	0	0	0	0.374392783	0	0	0	0	0	0.076355826	0	0	0	0	0.361048505	0	0	0.084497476	0.011537723	0.104614854	0	0	0	0.333842745	0	0	0	1.088220062	0	0	0.082838252	0	0	0.11757267	0
LOC110674854	0	0	0	0	0	0	0	0	0	0	0	0	0	0	0	0	0	0	0	0	0	0	0	0	0	0	0	0	0	0	0	0	0	0	0	0	0	0	0	0	0	0	0	0	0	0	0	0	0
LOC110674855	0	0	0.01131446	0	0	0	0.013861622	0.05951734	0.023897626	0	0.012382294	0.011028714	0.031905564	0	0	0	0.174347503	0.021038103	0.410286871	0	1.889916478	0.763027706	0.477386371	0.557782178	0.452182311	1.00637972	1.18469334	0.026627382	0.380404745	0.068215785	0	3.133767513	0.376034069	1.792966987	2.187604279	1.372685019	0	0	0	0.087578457	0.052225723	1.354033745	0	0.478180346	4.189406819	1.186869166	0	0.033033568	1.086306641
LOC110674127	0.007596518	0	0	0	0	0	0	0	0	0.012942147	0	0	0	0.009447498	0.05333734	0	0.01835963	0.017723307	0.132939014	0.043726792	0.041898377	0.473644964	0.02116677	0.126510773	0.031744647	0.024935676	0.171091067	0.044863861	0.299103079	0	0	0.040000095	0.256705539	0.049523421	0.546801022	0.042829728	0.054526255	0	0	0	0	0.073592909	0.026429999	0.028774108	0.372539059	0.23806291	0.189921314	0	0.020336589
LOC110674131	0	0.528440542	0.346825073	0	0	0.694287065	0	0.781885936	0.313945776	0.336369635	0.379557691	0.33806605	0.139715652	0	0.13862508	0	0	0	0	0	0	0.439648248	0	0.939441882	0.082505131	0	0.148223319	0.116602294	0.99948391	0	0	0	1.746035013	0	0.421081339	0.222631064	0.472383666	0	0	0.383509317	2.744380606	0.38253962	0	0.448707752	0	2.72241839	0.493610241	0.433965669	0
LOC110674857	0	0.750797342	0	0	0	1.409183764	0	1.110887291	0.743412725	0.477906989	1.5407648	1.029251184	0	0.697724306	0	0	0	0	0	0	0	1.873929287	0	0	0	0	0	0	0	0	0	0.738529888	0	0	0	0	0	0	0	0	0	1.358760857	0	0	0	0	0	0	0
LOC110674858	0	0	0	0	0	0	0	0	0	0	0	0	0	0	0	0	0	0	0	0	0	0	0	0	0	0	0	0	0.897730212	0	0	0	0	0	0	0	0	0	0	0	0	0	0	0	0.823893744	0	0	0	0
LOC110674856	0	0	0	0	0	0	0	0	0	0	0	0	0	0	0	0	0	0	0	0	0	0	0	0	0	0	0	0	0	0	0	0	0	0	0	0	0	0	0	0	0	0	0	0	0	0	0	0	0
LOC110674859	0	0.373780573	0	0	0	0.701554848	0	0.368699661	0	0.475847045	0.767061786	0.683209837	1.976494698	0	0	0	0	0.651637094	0	0	0	0	0	0	0	0	0	0	0.785513935	0	0	2.941386278	0.200816054	8.193778049	0	0	0	0	0	0	0	0	0	4.231778281	6.488163233	0	0.872860351	0	1.495440522
LOC110674132	0	0	0	0	0.011261421	0	0	0.016446514	0.016509166	0	0.017108088	0.045713713	0	0.433847415	0.131215395	0.249315465	0.903331926	0.116269799	0.697693392	0.286859861	1.58047347	1.109729322	1.110878989	0.652100189	2.056505036	0.940613385	2.104508943	0.110369755	1.191335113	0.51837963	0	8.101961127	0.739015434	4.995143037	5.912181161	2.950236144	0.059617889	0.129595944	0	0	0	3.801970149	0.17338811	2.35957643	4.984390819	0.780879302	0.155742051	0	1.500903581
LOC110674393	0	0	0	0	0	0	0	0	0	0	0.293660618	0	0	0.265964216	0	0	0	1.995773013	1.496989824	0	0	0	0	1.017573682	0	0	0	0	0	0	0	0	0.23064022	0	0	0	3.070026123	0	0	2.077025708	0	0	0.744052443	0	2.207926469	6.701903056	0	0.783429772	0
LOC5566264	3.111782516	2.020949202	4.47870417	4.046767877	5.211795088	0.114944015	0.281383087	0.060408419	0.060638538	0.07796364	0.25135358	0.111938335	0.161916232	15.30928343	0	7.020683585	1.437782051	5.445035377	3.843965395	16.85828404	2.776359239	0.203803044	7.140496356	11.10491957	13.76856815	9.613618704	18.03645411	21.89109263	17.76060322	32.71452709	17.39886619	6.264986593	14.64141906	3.729120581	6.343875846	2.064054101	0	1.428026488	3.15003237	0	0	6.649867751	2.706648399	0.346671102	4.134014866	5.162737185	4.290330539	2.179329005	2.450156787
LOC110674394	0	0	0.100875566	0.08670071	0.145336599	0	0	0	0	0	0	0.098327967	0	0	0	0	0	0	0	0	0	0	0	0	0	0	0	0	0	0	0	0	0	0	2.143283117	0	0	0.83626365	0	0	0	0	0	0	0	1.007779963	0	0	0
LOC110674860	17.84608773	4.691252573	13.72866847	7.789987712	11.57010373	0.13341043	0.081647223	0	0.211141401	0.271466839	0.218801231	0.064960935	0.187929004	97.76146961	2.424007242	88.21741629	0.64183461	33.08607225	75.65995166	82.24113503	40.42643861	47.9003974	71.48105082	42.83693273	25.85744623	29.63870766	34.89018993	32.93632515	45.70918467	38.5730068	25.24261734	11.18691175	41.3193845	22.67990004	19.1156259	16.47013662	1.270789502	7.182270925	4.516362708	9.027400671	2.768562648	20.06733862	19.95768208	9.053230584	17.95885765	8.322445189	14.27484404	8.755790934	0.85313656
LOC5569801	12.23613119	1.139140795	3.871700308	2.352308421	1.731152204	0	0	0	0	0.090637532	0	0	0	1.521760772	0	1.419474257	0.385733116	0	0	0	0	0	0.148236905	25.31402509	34.3479428	30.38590197	49.12617312	51.52787502	40.09861613	45.88065977	12.95808415	8.123828768	24.1170518	10.9250374	4.254892099	10.19825745	2.927615224	7.747454049	6.893377126	2.066794055	3.697478304	14.6886734	9.439936288	5.642371041	14.14350927	3.834611034	19.61857551	11.69355768	2.848458137
LOC110674861	0.614201846	0.410981484	0.110095743	0	0	0	0	0	0	0.074743747	0	0	0.077614551	0.381929656	0	0	0	0	0	0	0	0	0	0.104375364	1.008327774	0.72004507	0	0	0	0	0	0	0	0	0	0.742053302	10.07683591	9.126993937	10.12566859	9.480560643	0	0	0	0	0	0	0	0	0
LOC5569800	162.6070415	115.6227907	315.916135	286.0277138	319.8915225	1.637843771	0.751770662	1.936716711	1.29606294	1.110908321	1.119234808	0.398753918	1.15357678	347.6905029	22.8914472	475.1810596	25.21481579	274.595773	418.7843154	567.2255937	435.1654994	214.714582	425.3772673	785.7435177	221.9048666	731.2109316	494.7297271	791.1307274	587.9794121	517.6374192	788.2999504	696.1354856	630.2451448	241.5051663	361.5769841	487.5763119	37.83276218	92.41397075	57.096347	125.0761368	288.4335386	429.1582073	285.2837453	73.78730884	356.1697837	138.699045	378.7708872	165.7175693	42.11310994
LOC110674143	0	0	0	0	0.076263867	0	0	0	0	0	0	0	0	0	0	0	0	0	0	0	0	0	0	0	0	0	0	0	0	0	0	0	0	0	0	0	0	0	0	0	0	0	0	0	0	0	0	0	0
LOC110674395	0	0	0	0	0	0	0	0	0	0	0.223565747	0	0	0.40496059	0	0	0	0	0.569834066	0	0	0	0	0	0	0	0	0	0	0	0	0	0.058529302	0	0	0	0	1.69353895	0	0	0	0	0	0.616691307	0	0	0	1.192860406	0
LOC110674862	8.860258324	16.04657823	22.93500605	8.358979148	6.181842345	17.17858941	1.067021686	5.677401714	6.519617176	6.457767119	11.21350564	7.732138722	4.683225517	1.514923458	1.170626346	0.998640837	0.296044697	0.015876896	1.548162916	0.117514031	0.412867536	0.803140666	0.777426442	0.420943366	0.895781135	1.720016925	1.047323372	0.080379906	0.574162675	0.694988603	0.646838756	0.232913805	0.318032566	1.131284066	0.507977456	1.035928854	2.360876527	0.99101019	0	0.165232827	1.970668178	0.296667068	0.639266229	0.927951381	0.930925519	0.725089322	0	0.249295548	2.605163556
LOC110674863	0	0	0	0	0	0	0	0	0	0	0	0	0	0	0	0	0	0	0	0	0	0	0	0	0	0	0	0	0	0	0	0	0	0	0	0	0	0	0	0	0	0	0	1.069469021	2.915040174	0	0	0	0
LOC5574226	0	0.443187869	0	0	0	0.277275511	0	0	0	0	0	0	0	0	0	0	0	0	0	0	2.435387754	0	0	0	2.537138197	0	0	0	0	0	0	0	0.43652689	0	0	0	0	0	0	0.536063705	0	0	3.072543648	0	0	0.691883007	0	0	0
LOC110674864	0.233928862	0	1.174089624	0.252277156	0	1.175167688	0.35960149	0	0.309978952	0.398543373	0	0.286109535	0.413850875	0	0	0	0	0	0	0	0	0	0	0	0	0	0	0	0	0	0	0	0	0	0	0	0	0	0	0	0	0	0	0	0	0	0	0	0
LOC5571724	5.150928276	5.919517875	4.420877657	3.737712693	2.734681629	9.042262486	5.592738299	12.36059077	10.40316478	17.97531898	24.9004939	17.28375525	14.12633001	8.049190069	2.823379957	6.897285816	0.925577098	2.54646836	2.479721175	6.172403642	11.82861499	6.310667305	5.815670221	3.006713725	0.400091372	4.651269865	2.300089522	3.78843749	1.561742836	5.287307897	4.20896774	2.369450057	3.083926916	4.806069447	2.603480963	3.022887743	6.093330513	7.369696981	15.50704296	6.648599802	4.547002353	4.173853163	2.19851666	5.874968783	5.535475225	4.920670311	1.376354265	0.771622763	5.433787428
LOC110674865	0	0	0.202253001	0	0	0	0	0.425563788	0.213592462	0	0.110670606	0.098572564	0	0	0	0	0	0	0	0	0	0	0	0	0	0	0	0	0	0	0	0	0	0	0	0	0	0	0	0	0	0	0	0	0	0	0	0	0
LOC5571722	12.54837444	17.25636453	17.10105452	5.827169307	3.907238928	9.276517991	0.919324469	6.495704783	11.63670824	10.99317622	14.26317609	6.890949998	3.805136327	3.405642499	1.80484198	1.329722848	0.050714911	1.395279943	0.367218197	2.053375027	0	2.429796913	2.046418159	0.099846122	0.416519994	0.757679551	2.441796786	0.805530035	1.858981813	0.833401165	0.747959678	0.994432408	0.520508968	0.444596189	1.314634894	0.414080802	0	4.692879792	0.297385714	1.936113504	2.005295269	0.457393753	1.715681807	2.781900877	1.137389582	2.696170391	2.131271712	1.921787734	2.190859106
LOC5571723	7.555916264	9.825857663	5.532492617	6.807928939	8.67323168	9.660258843	7.733480119	7.153834434	4.864606741	4.765317167	8.375137442	9.383895308	10.17160101	5.749323578	2.045717235	0.518261284	0.187778951	0.543812251	0	3.018800188	1.285586881	4.887607533	3.626205305	1.617411405	1.217544246	0.57383448	3.13521645	2.007509826	0	2.791898661	1.846282563	0.920505778	3.784684333	1.392920436	0.517831592	0.438054647	4.461476812	2.828656784	2.280874052	5.376545415	0.224996432	0.940868579	3.514175746	2.575092899	1.253375525	2.678350466	1.15334785	5.479076741	2.183988676
LOC110674866	0	0	0	0	0	0	0	0	0	0	0	0	0	0	0	0	0	0	0	0	0	0	0	0	0.107623943	0	0	0.760510195	0.434592765	0.194832523	0	0	0	0	0	0	0	0	0.625705485	0.875471289	0.298325952	0	0.358422719	0	0	0	0	0	0
LOC5566751	61.21704184	79.52811122	79.62061411	135.2959336	127.3582864	69.71443823	75.5243868	74.75369711	68.66167635	91.71109398	121.0977267	108.5442254	94.44162747	52.88967151	98.61558357	63.45344119	37.8671335	76.50377045	87.34896839	47.02631435	9.876149304	64.79458434	59.87234842	103.0411982	86.75307666	55.10396731	25.62573831	53.20629152	97.88670373	52.06772992	76.45810044	22.39314458	31.98489893	59.09709349	56.98615936	52.37136234	101.2154208	82.6528906	91.08499575	72.0098356	117.9680772	104.0824897	73.98117294	95.80336736	82.90306289	177.8157253	90.93425971	98.80551335	67.11144477
LOC5578702	7.686327969	11.44657828	9.644425493	5.499948334	5.874187026	9.351330149	1.433554129	4.154773425	4.585729778	6.864096295	10.97483095	8.188992748	4.756120927	1.25039664	0.306926589	2.138308533	0.176082353	0.458944767	1.300482558	1.63555114	0.200918121	0.600272604	0.710517121	0.953331763	0.806804449	2.439344953	0.875140875	0.796013212	0.491763165	0.936966121	0.562665717	1.035801869	0.670500735	0.783693935	0.058269154	0.369691723	0.156884065	1.439907976	1.062024961	0.10613989	0.84392635	0.952843654	0.43092131	0.745105103	1.541998568	1.369919019	0.591982644	0.93414355	0.390085677
LOC110674867	0	0	0	0	0	0	0	0	0	0	0	0	0	0	0	0	0	0	0	0	0	0	0	0	0.171815889	0	0	0	0	0	0	0	0	0	0	0	0	0	0	0	0	0	0	0	0	0	0.256984266	0	0
LOC110674868	0	0	0	0	0	0	0	0	0	0	0	0	0	0	0	0	0	0	0	0	0	0	0	0	0	0	0	0	0	0	0	0	0	0	0	0	0.201870207	0	0	0	0	0	0	0	0	0	0	0	0
LOC5573032	2.830134802	1.420298157	2.071482968	2.861360096	2.451546751	1.036692514	1.359548853	2.724150363	1.875104708	1.406325024	2.752767685	4.471014695	2.190510047	0.146655427	0	0	0.142500132	0	11.14365218	0.678779862	3.577183514	0.787766452	1.971456423	4.348530297	1.847919748	0.774163108	0.663970337	0.522323108	0	0	0	1.241859175	1.992446088	0.76876211	4.558425802	5.651263685	0.282140708	0	0	0	0	1.713596494	0	4.466663153	6.543920373	2.586849205	0	1.51196956	14.83738258
LOC5573033	5.077794103	5.964867522	5.805022143	6.601709861	8.542084285	62.99272281	30.70248401	97.56656599	160.5514189	37.1993479	62.05686804	64.48525276	81.6979824	7.402651375	10.10158605	11.29028936	9.681447795	0.592345778	0.789878827	3.085242121	4.045373085	10.86748456	12.81239258	3.422848521	6.837329882	9.537760263	7.200672073	4.914809554	4.91895187	9.603368856	2.681409939	12.7746058	9.370599874	7.908008496	9.175155221	16.22308783	25.5806552	12.91129913	22.73115116	16.30198432	20.09628554	38.94384893	43.97068124	78.96494587	52.86191214	55.51871664	44.08001773	48.9846542	63.43740725
LOC5578709	17.24193838	14.40908548	17.23360925	13.11917599	14.27687294	8.871137155	4.52428218	14.18084208	8.12492144	6.643847761	11.38340595	12.20882015	11.28143075	1.159088562	0.344411441	0.490798537	0.237104686	2.689421223	0	0	2.164379427	4.86072574	0.273357382	1.925571394	1.38363166	2.173707598	1.196838785	0.362120297	0	1.39155553	1.311335817	2.195463187	3.024250246	2.878056786	1.242325422	1.52108756	2.112531223	1.785843874	0.198621625	2.56070855	1.846639902	0.95041259	0.170664565	4.645025365	0.569740299	0.691752068	1.99284392	0.718786437	1.838452239
LOC5578708	24.98353871	21.26577213	19.49564624	21.3260122	14.40327281	22.50710294	13.0958142	15.49945061	8.77358683	12.40832757	17.27456584	16.19598252	15.38380682	91.3467506	45.09385092	64.77559976	56.6475882	71.36757861	69.83029233	133.1379537	87.64409745	77.35574992	72.07342965	40.53589328	39.75033147	26.66011018	56.33495828	62.17388432	28.42832722	43.40996025	47.7253981	104.5915284	51.27047255	67.91185827	30.948833	35.58806086	60.30363643	65.19894231	80.96577833	90.24238094	68.51417222	25.22963449	44.53670855	52.16502709	24.15333185	53.810164	46.62548861	53.20011149	56.60262749
LOC5578707	4.527192082	4.651022632	3.442725751	3.550752006	4.133426222	2.297257936	1.68710706	9.718891846	1.817872331	1.012812058	1.946615514	2.628694448	2.022524567	12.85299758	3.210779909	8.540887447	9.17320715	16.43026823	13.60443645	13.42446454	14.62865411	14.86712283	12.35963121	6.310105816	10.03249585	8.255873154	12.18747153	3.240836107	5.658804694	6.226940935	10.59495177	7.825706612	6.98675473	1.639655107	4.510726119	16.24295503	6.892934447	17.59989738	22.59016115	12.43577001	18.00987668	5.75915152	4.61396529	13.6838448	3.658972004	10.31818751	6.573864267	5.528238736	15.18025156
LOC5578706	1.817773945	2.241861041	1.296955714	1.53753074	1.481985632	0.447636757	0.054790766	0	0.094460033	0.121448311	0.538377799	0.130779441	0.630564865	3.76782639	0.125128579	1.426501357	0	2.827345102	2.370233888	0	0	3.96844211	0.099313834	0	0	0	2.542054385	1.683998813	0.200483205	0	0.846974509	0.656877244	0.371587021	1.510355372	0	0.401911525	0.085278503	0	2.453490559	0	2.890053174	0	5.2083671	0	0	0.670190306	0	0	1.526698355
LOC110674869	0	0	0	0	0	0	0	0	0	0	0	0	0	0	0	0	0	0	0	0	0	0	0	0	0	0	0	0	0	0	0	0	0	0	0	0	0	0	0	0	0	0.785994385	0.188186887	0	0	0	0	0	0
LOC110674012	0	0	0	0	0	0	0	0	0	0	0	0	0	0	0	0	0	0	0	0	0	0	0	0	0	0	0	0	0	0	0	0	0	0	0	0	0	0	0	0	0	0	0	0	0	0	0	0	0
LOC5578703	1.215313286	1.145878041	1.386286555	0.982977613	0.773951465	0.416267838	0.084918681	0.14584539	0.439202914	0	0.682704608	0.270255213	1.514807104	0.721368416	0	1.105447343	0	0	0	2.861812284	0	1.291621337	0	0	0	0.906655217	1.036805059	0	0	0.626852466	0	0.290878779	0	0	2.429967789	0	0.132170775	0	0	0	0	0	0	0	0	0	0	0	0
LOC110674396	0	0	0	0	0	0	0	0	0	0	0	0	0	0	0	0	0	0	0	0	0	0	0	0	0	0	0	0	0	0	0	0	0	0	0	0	0	0	0	0	0	0	0	0	0	0	0	0	0
LOC110674397	0.196955303	0	0	0	0	0	0	0	0	0	0	0	0	0	0	0	0	0	0	0	0	0	0	0	0	0.646508553	0	0	0	0	0	0	0	0	0	0	0	0	0	0	0	0	0	0	0	0	0	0	0
LOC5578704	4.737354322	7.432893688	2.186371939	3.082975241	3.49455136	0.75225545	0.334822227	0.215642827	0.649392881	0.18554036	1.458061984	0.166496515	2.31200052	0.812643604	0	0	0	0	0	0	0	0	0.227587249	0.453418861	0	0.625592099	0.817594847	0.160793584	0	0.308948715	0	1.863701894	0.783013857	0	0	0.460509549	2.475369803	0	0	0	0	0.923158111	0	0.10312737	0	0	0	0.498695842	0
LOC5565190	21.53297179	30.03227871	26.37918477	15.33793357	12.33487868	6.065271452	4.733585012	22.04987841	17.14347868	12.68144575	16.97448729	12.68037458	10.46427244	17.02661992	9.488211383	14.03823643	3.480169888	9.613485085	11.94060498	9.308798635	18.81659677	9.816826828	8.58010412	8.011174955	3.702999526	12.43484604	8.814650767	16.485053	2.554464462	17.59687383	17.89852593	8.457114051	5.375691287	4.982564065	4.547570488	6.494890237	21.62557889	25.34808043	24.6681268	22.59164886	18.60432032	15.98878288	13.0258781	9.733813426	11.09284903	10.2748766	12.60022409	12.33560396	11.44612732
LOC110674870	0	0.082784814	0	0.066711954	0	0	0.047546354	0.040829748	0.040985284	0	0.084944312	0	0	0.961660589	0	0	0	0	0	0	0	0	0	0	0	0	0	0	0	0	0	0	0	0	0	0	0.074003016	0	0	0	0	0	0	0	0	0.387718688	0	0	0
LOC5565192	0	0	0	0	0	0	0	0	0	0	0	0	0	5.685231132	2.468989957	3.838252788	1.85425924	3.43081947	2.013957202	7.36042495	4.760540271	4.484672409	3.117582277	5.247758501	2.738543526	4.931900222	7.199836219	3.964708109	2.876988385	5.562194596	2.658756192	10.85715448	3.240796622	4.689088573	2.301042288	5.947775038	4.742107446	15.96120775	11.13202188	3.02715994	3.888098177	4.335700651	3.447895706	8.96043038	4.620633488	5.910701576	3.496608806	3.513259312	6.247355865
LOC110673982	0	0	0	0.100789575	0	0.156500697	0	0	0	0	0.085556892	0.038102087	0.055113794	8.291178692	4.155953244	7.273099466	3.388146165	5.378512321	5.015635616	9.324738359	4.982885305	4.162285244	8.50680287	5.188158123	4.881884141	6.442395563	11.57702511	6.623458794	7.184431301	8.01286219	7.773027117	16.48590444	7.010797386	12.79489957	9.052692064	7.552651808	5.068495052	10.0456171	4.288890227	6.353901242	3.608596614	5.281529579	5.094255211	4.956063409	10.13151643	7.029265244	3.894300028	6.847477525	5.504371459
LOC110674398	0	0	0	0	0	0	0	0	0	0	0	0	0	0	0	0	0	0	0	0	0	0	0	0	0	0	0	0	0	0	0	0	0	0	0	0	0	0	0	0	0	0	0	0	0	0	0	0	0
LOC110674399	0.092568992	0.061940781	0.116151009	0.049914837	0.083672357	0	0	0	0	0	0	0	0	0	0	0	0	0	0	0	0	0	0	0	0	0	0	0	0	0	0	0	0	0	0	0	0	0	0	0	0	0	0	0	0	0	0	0	0
LOC110674400	0	0	0	0.132601086	0	0	0	0	0	0	0.337681849	0.150383949	0	1.07041765	0	0	0	0	0	0	0	0	0	0	0	0	0	0	0	0	0	0	0	0	0	0	0	0	0	0	0	0	0	0	0	0	0	0.900869908	0
LOC5577442	6.08493682	10.73754587	11.77919238	9.059335555	7.706664416	3.92248838	1.13130031	0.971487861	1.712526378	2.782848423	3.401419689	3.973593835	2.000584938	1.384045362	0.504119128	0.598656387	0	0.293146438	1.130828601	0	3.663032315	0.559583316	0.400116456	0.341634156	0	0	0	0.265019896	0	0.271578187	0.106634325	0.236288648	0.348452011	0	1.579142502	0	0	0.560134489	0	0	0	0	0	0.679897896	0	0.337508581	0.673142165	0.131512034	0
LOC110674401	3.25801482	1.211132584	4.087996415	4.099151437	3.272103328	1.363916688	0.556478283	2.150404728	0.23984405	1.233480607	1.739816119	0.442750509	0.64042845	0.225103792	0.635429487	0	0.437451522	0	1.267005354	0	0	0	0	0	0	0	0	0	0	0	0	0	0.195206667	0.589992709	0	8.163968175	0	0	0	0	0	0	0.62974271	0	0	0.567228108	0	5.967634044	0
LOC5579883	0	0.287142692	0.134612097	0.115696643	0.387885096	0	0	0	0	0	0	0	0	0	0	0	0	0	0	0	0	0	0	0	0	0	0	0	0	0.405793566	0	0	0	0	0	0	0	0	0	0	0	0	0	0	0	0	0	0	0
LOC5573912	0	0	1.44159054	4.336572738	8.100196216	0	0	0	0	0.195738501	0	0	0	323.6345948	0.806679988	131.0484305	1.943711906	120.3541362	2.412701684	83.98877812	1.267351606	130.9889862	0	2.460038502	2.40054823	0	0	0.339263059	0	3.911159267	45.04733041	0.604965972	0.247815556	2.246993508	0	33.68360628	0	26.29189193	24.19098701	23.99075173	53.23319827	89.59871457	38.37410897	16.53694917	0	15.84215808	58.16592807	20.20248688	0
LOC110674402	0.116753684	0.156247014	0.146496768	0.251822602	0	0.586525134	0	1.078861711	0	0	0.160322824	0.571188044	0	0.290404171	0	0	0	0	0.408637763	1.34410643	0	0	0.325319911	1.388850566	0	0	0	0	0	1.324861157	1.387206899	0.614776231	0.083944729	0	0.311258773	0	1.396723597	0	0	0	0	2.26215321	0	1.76895957	0	0.731775361	0	0	0
LOC5563768	2.215051938	4.532401939	16.19266485	4.414069084	4.004334724	5.926635258	0.592180011	2.39431021	3.573242636	3.527656763	8.243301596	3.612194889	4.742216409	7.705385868	6.705614819	13.16925417	1.823274539	3.707406681	8.651540643	8.315347558	6.285586787	7.470186778	7.513705356	1.069246361	3.68912589	6.006427985	5.121359844	6.01950319	5.101073403	4.978484952	2.956018664	1.140998492	1.783019726	1.88353382	7.830814296	1.538453998	5.453345883	5.175844332	11.82883536	4.637807528	1.022599585	4.042961459	0.893526441	5.411057588	1.988610513	2.917494286	0.702266639	2.881243949	8.894852071
LOC110674872	0	0	0	0	0	0	0	0	0	0	0	0	0	0	0	0	0	0	0	0	0	0	0	0	0	0	0	0	0	0	0	0	0	0	0	0	0	0	0	0	0	0	0	0	0	0	0	0	0
LOC110674871	0	0	0	0	0	0	0	0	0	0	0	0	0	0	0	0	0	0	0	0	0	0	0	0	0	0	0	0	0	0.172848599	0	0.120310581	0	0	0	0	0	0	0	0	0	0	0	0	0	0	0	0	0
LOC5579474	7.721214371	9.397692156	10.27283194	9.11644382	10.70937403	18.3074467	4.962574436	7.249010288	5.115687567	5.953587062	9.368633426	9.240000738	10.30376024	8.485037115	4.673523503	3.773964299	5.228298368	1.785893956	6.98902799	2.298856914	19.82458167	2.667967121	14.93012874	9.343176532	4.86767561	9.067390368	13.11742117	7.960397318	4.960800898	8.560222575	7.908575539	26.28665703	8.590430144	14.42830654	9.050004704	9.569705377	10.82945014	15.92465902	23.17884782	15.51528603	23.70886897	16.60451826	9.95815026	22.94332385	13.14294596	20.54665102	7.904608993	21.33608816	13.54268479
LOC5576756	0.209412772	0.040035592	0.037537261	0.096787773	0.054081856	0	0	0	0.396418143	0.05096792	0	0	0	0	0	0	0	0	0	0	0	0	0	0	0	0	0	0	0	0	0	0	0	0	0	0	0.35788624	0.933557482	0	0	0.86632975	0	0	0.226632632	0	0	0	0	0
LOC5567660	1838.252976	1997.354006	3071.544025	3365.086094	3204.343536	2738.587835	3248.437011	3211.781234	1667.176614	3412.20162	4870.225873	6390.078975	3498.124101	3056.907542	2338.567466	2748.131333	1838.212936	2229.186709	2545.759115	2075.952027	1692.83355	1792.224349	2462.115746	3007.459379	2459.589513	3377.683059	1993.891193	2964.337123	2680.661254	2924.224374	3858.243274	2023.492408	2141.067966	2616.970893	2124.275476	2977.629674	4629.037358	4904.842346	4259.226984	5123.971592	4827.673839	3981.562461	3759.822143	3650.717817	3834.005801	3699.367846	3545.948677	4219.804008	3752.848833
LOC5576758	4100.520991	3305.358175	3679.905675	4366.875032	5907.058786	2745.293612	4020.082749	3403.238533	2985.806559	2291.418981	1837.531241	2087.894529	4370.88283	1377.279549	1275.706114	1528.628135	1471.47819	1396.738283	1381.738914	1878.602395	977.1500655	1013.80116	1463.901991	1374.540588	1445.995897	1581.735493	946.4585856	1004.650087	1347.130669	1108.377823	1616.196269	940.1101268	1520.526537	1334.65786	1223.053567	1487.395564	1168.597458	844.8083636	1273.97977	1099.978708	1173.607398	1032.336232	959.1309085	984.1371386	992.7070321	1113.937641	957.8927582	796.7526065	950.7486425
LOC5576759	2.363822882	5.14054815	9.861978077	1.656999613	1.281984122	3.488259947	0.2271081	0.741098088	1.213766194	1.409531419	1.825837905	1.698522587	2.038682629	1.065676044	0	0	0	0	0	0	4.563159271	1.381734454	0	0	0	1.648847394	2.329194622	1.570541985	2.90851489	0.894115145	0.52660727	0	0	0	0.472636441	1.166148213	0	0.307354538	5.742909261	0	0	0.286250577	0.411213662	3.245714121	1.601577305	2.870541514	3.324272527	0	3.005883183
LOC110674174	5.645305982	15.98572674	41.26880556	15.44082717	13.75522831	77.47574903	1.886545694	16.63245138	61.57935408	19.93270398	37.07465301	20.21334963	32.27775558	11.70141805	4.021177514	3.820213861	3.163790807	4.962973422	8.590680238	2.354731909	9.4763336	4.372501671	15.95792746	1.946495111	5.983184604	7.519743418	20.88376736	11.59662819	11.96520217	21.35334933	2.430239358	4.523495564	30.88307494	13.60111979	10.25149634	4.151563362	4.306564423	3.404184355	2.319007788	0	0	8.322410246	1.707938562	2.169320684	2.534097424	0.512797128	1.278431827	1.498606192	1.533204171
LOC110674873	0.659372102	4.572501667	10.60509215	2.973649877	1.896367007	12.49689191	0.414656112	3.402541924	9.491922561	4.850910668	10.86517121	6.08505487	6.362813643	4.808391907	4.629641668	4.198347888	1.883348182	1.538369901	8.601806004	2.58780898	5.620428862	4.271379985	4.259102723	0.998276494	5.510823763	6.788339803	14.17555173	8.761837258	8.766364584	9.296088691	2.67079034	5.839236774	13.802249	6.838675892	6.232373866	2.534719536	2.366419304	3.429377208	3.276705599	0	0	5.661922552	1.45988458	2.724623204	1.701900768	2.34814596	0.468324703	2.635106985	2.166382847
LOC5578378	9.58980866	14.24178936	11.73155573	12.20019583	10.00858528	13.58704394	4.711265463	4.94063975	3.761704038	7.952495205	15.46662726	13.54268427	7.196026031	1.352487166	2.255996278	0.565252717	0	3.047979955	3.114215208	1.056857878	1.168460613	0.330224897	0.413208758	0.756027526	0.014754895	0.973567478	1.722999166	0.729844462	1.688135877	1.656076446	1.845880147	0.260288324	1.533345248	1.404126065	0.922480639	0.597217049	1.013750998	5.509169319	1.229544919	1.680340055	1.963177234	0.855148643	0.909064073	1.845638261	2.114325401	0.75243031	2.052401366	1.474565779	3.346162249
LOC110674875	0.138064548	0.677477289	0.05774553	0.09926246	0.124795418	0.577985528	0.141490927	0.121503297	0.731796901	0.078406615	0.252781725	0.450297393	0.081418105	0	0	0	0	0	0	0	0	0	0	0.2189807	0	0	0	0	0	0.696304869	0	0	0.198534053	0	0	2.075781681	0	0	0	0.446973572	0	0	0	0.348640824	0	0	0	0	0
LOC110674874	0.194394884	0.086717093	0.081305706	0.069880772	0.05857065	0.162760725	0	0	0.515185019	0.441586057	1.245708341	0.951028094	0.229273385	0	0	0	0	0	0	0	0	0	0	0.154162413	0	0	0	0	0	0	0	0	0	0	0	0	0	0	0	0	0	0	0	0	0	0	0	0	0
LOC23687659	20.20616021	21.89614077	19.91274633	13.90866006	14.38506467	94.15306499	10.65159708	29.88972735	32.63963956	38.88059371	55.67720226	46.44695674	40.41348731	88.95443381	36.6453654	64.40956248	17.71897466	39.73749983	35.43900073	58.15497397	87.28332262	44.69634857	61.90729059	10.79509134	6.958691654	13.57355745	32.05090251	20.39510481	16.91009095	27.56204773	22.57381354	21.12643846	28.29268912	11.94882784	9.295889823	22.0538378	25.45611865	40.68816416	25.16088596	24.96514688	17.34715502	28.7997308	32.9734065	45.54964107	21.69236346	41.53815934	21.9338154	42.98864814	48.58866286
LOC5578374	19.25922962	20.31439954	27.93519637	26.39712915	32.75840137	19.38195063	14.68135823	30.93406352	14.66689088	18.26472346	26.70677786	35.04276284	16.61644591	59.11298074	40.41195089	51.89290295	50.59749193	31.50501565	23.13320512	33.8584936	68.19947428	22.04176172	50.40315227	22.57136351	40.63709903	39.44680295	39.05521699	32.31095673	27.83839918	35.04836457	29.87166246	77.34884111	18.70166881	56.79881978	20.8242601	31.73747609	46.38226632	39.80353771	32.90944162	33.55552112	47.07202064	32.78134904	23.10593311	26.5926682	26.44662729	21.7041572	35.38130274	19.23130828	24.89043609
LOC110674180	0	0	0	0	0	0	0.332032042	0	0	0	0	0.26417447	0	0	0	0	0	0	0	0	0	0	0	0	0	0	0	0	0	0	0	0	0	0	0	0	0	0	0	0	0	0	0	0	0	0	0	0	0
LOC110674403	0	0	0	0.125010326	0	0	0	0	0	0	0.079587806	0	0	0	0	0	0	0	0	0	0	0	0	0	0	0.76100649	0	0	0	0	0	0	0	0	0	0	0	0	0	0	0.335683406	1.403728792	0	0	0	0	0	0	0.310323972
LOC110674876	0	0	0	0	0	0	0	0	0	0	0	0	0	0	0	0	0	0	0	0	0	0	0	0	0	0	0	0	0	0	0	0	0	0	0	0	0	0	0	0	0	0	0	0	0	0	0	0	0
LOC5578376	0.08161375	0.14158223	0.07585549	0.101054436	0.087431114	19.42924358	6.040607196	2.829065162	3.61689347	16.93773083	15.72711035	9.848777197	5.727289156	0.011277766	0	0.040325597	0	0.007052284	0	0	0	0	0.025267419	0.100679842	0.795785602	0.902916432	1.009836617	0.758700893	0.578078455	0.491639245	0.359145323	0.023874666	0.145612014	0.325146889	0.797784825	0	2.610818269	5.6910556	2.668221224	5.563264479	2.188354526	2.56229452	2.734358886	2.736432828	2.012903435	2.093481058	1.284717535	3.233415706	3.05073494
LOC110674877	0.856365129	1.782730253	2.14904951	2.462758489	3.010238964	5.019053186	0.292539244	0.879248531	0.378256255	0.972656514	0.39197871	0.349129256	0.336671637	0.118336501	0.334043695	1.269397683	0	2.441964557	0	0	1.049612784	0	0	0	0	0	0	0	0	0	0	0	0	0	0	0	0	0	0	0	0	0.46090126	0	0	0	0	0	0	0
LOC5572116	0.754214922	1.975723764	5.194866833	5.174430625	6.179072985	2.539357518	5.402304401	20.54783847	41.20969812	20.03978332	9.629493828	7.713266485	10.39054716	0.618673075	9.408070168	5.887232569	0.23270081	1.98428175	1.347958147	6.373521018	9.912836337	0.035733669	2.101527955	0.267245391	0	1.053498335	0.48189097	2.037594775	0.180524253	3.399098956	0.76265461	1.563203307	1.067239355	0.366151988	0.812834018	1.538073004	2.725997688	8.346068626	1.364527614	3.85738857	2.788217294	1.710060097	5.471494115	0.607833433	1.946698913	0.251445843	1.253737007	0.176359005	0.085919317
LOC5572115	11.1611236	18.80577378	24.3543668	16.48434224	12.14457038	31.93271437	9.313890947	22.31068422	22.59286882	30.35179759	39.73118326	32.89180168	25.46228373	14.48876714	8.881419628	16.02427164	1.695555211	8.183946179	9.598563195	7.464685563	6.214513486	6.816971108	6.042112918	7.384420035	5.330351188	5.931631127	9.815564118	15.88258674	12.07753447	9.971231936	6.567386991	9.403171882	8.712570523	7.969160045	5.610929561	7.91085302	13.78439715	9.951208202	6.456180287	11.8723689	6.279526391	10.9155572	8.358140286	11.59573891	10.64520453	12.52517079	4.052729556	11.44840731	11.95174905
LOC5579456	23.60373577	30.04400332	21.69741727	13.21791731	14.45249794	58.67432076	20.92761657	94.92711076	127.8609935	72.91164847	66.40820545	61.60566358	41.32587929	12.9304069	5.336862323	9.959214543	2.788364018	4.243421444	2.897870016	9.688039853	9.133214214	6.52852784	8.963333582	5.747991093	5.048090446	5.435601233	10.13901527	5.611271706	6.68032379	7.239003619	5.725061567	5.681915429	5.030749219	7.344383471	2.605341555	5.662962005	10.32709458	8.330054803	11.81640571	11.37001898	6.839250557	12.22884771	14.63947339	20.66781366	8.162829952	13.18621186	12.34364223	19.98878232	14.64366433
LOC110674879	0	0	0	0	0	0	0	0	0	0	0	0	0	0	0	0	0	0	0	0	0	0	0	0	0	0	0	0	0	0	0	0	0	0	0	0	0	0	0	0	0	0	0	0	0	0	0	0	0
LOC110674878	0	0	0	0	0	0	0	0	0	0	0	0	0	0	0	0	0	0	0	0	0	0	0	0	0	0	0	0	0	0	0	0	0	0	0	0	0	0	0	0	0	0	0	0	0	0	0	0	0
LOC5576924	7.003776082	12.6999043	14.90940038	11.34409399	10.52290342	11.54902832	3.266899425	8.963173942	7.75753019	10.40660212	16.46334839	13.65010414	9.056487874	8.510854905	2.90923946	2.496377375	2.58428457	4.178649747	2.011580076	3.462155331	4.054584037	4.404970742	2.08559052	0.890376972	0.75403359	3.685418804	2.659122679	3.315372664	2.59375146	2.022271568	0.714634742	2.533669368	1.306961248	2.875484266	0	1.657885039	2.686272858	7.368710936	6.440412718	3.53743441	2.941661266	3.237146843	3.81326877	2.176991549	4.450351789	2.136231599	3.383414133	4.357828106	2.361611517
LOC110674880	0	0	0	0	0	0	0	0	0	0	0	0	0	1.155052972	0.501617986	0.95309793	0.690662161	0.333362306	2.25043619	0	0.394038757	2.545403398	0.398131314	0.169969584	0	0	0	2.953496265	0	0	1.697684297	0.376186117	0.539347196	0.232874741	0.380923085	0	0.341866195	1.486281152	0.578564866	0.520401425	0.827550271	0	1.491386264	1.082439428	1.475196737	1.567225621	1.339604861	0.261719097	1.530064834
LOC110674881	0	0	0	0	0	0	0	0	0	0	0	0	0	0	0	0	0	0	0	0	0	0	0	0.456777519	0	0	0	0	0	0	0	0	0.069021221	0	0	0	0	0	0	0.466176881	0	0	0	0.727238934	0	0	0	0	0
LOC110674882	0	0	0	0	0	0	0	0	0	0	0	0	0	15.83193752	13.18746415	4.176134407	10.5918214	5.355806324	13.14747584	6.006272695	1.151024647	29.50910548	4.942662419	14.39842181	6.540624163	6.507769666	0	4.313721598	10.85805414	4.341533743	17.35683994	1.648313083	4.576407075	2.040747727	10.57076897	1.17661055	0.748967726	3.256176339	15.63289722	9.880923026	20.5475002	1.010865565	7.260801616	5.533339716	12.65824511	12.42604055	12.06543197	4.587038085	6.704197122
LOC5572113	45.75095739	47.16960031	34.73651581	36.35008463	36.92314003	35.29609377	19.95062847	15.77652037	23.26003446	29.18985647	44.16905347	41.39621565	33.77983229	68.51069576	9.341912191	34.87734153	16.92445731	24.61573206	55.22792356	37.08397388	31.41351921	45.11741277	35.51213714	12.21748228	9.266669608	16.24376028	13.49355472	18.05915838	7.089998978	23.66232571	13.86707184	19.41993073	15.64166081	12.63043469	14.81058046	13.1605755	13.29201872	21.85250908	16.44595642	18.13656454	18.11577897	14.4725652	19.49117206	27.58582845	7.470840533	15.36174681	11.37988538	17.61531682	19.24679358
LOC5564686	4.531840619	8.015865742	6.501811713	3.864374495	3.699366047	7.279891456	4.536301146	19.10641823	16.57232011	13.67612011	22.79352481	12.69670198	9.384733295	8.912865332	2.281620762	3.280682438	10.18862423	3.97518058	1.414004077	0	1.937615359	17.83610874	4.209140516	3.51033957	4.073839018	4.382027609	4.483584644	1.141115759	4.791869233	2.923385692	3.026171731	7.584295549	4.628622234	4.866760131	1.873121379	9.705362546	2.899838988	7.673948792	3.342862793	8.871135013	5.798796619	1.871841332	0.183340653	0.465736509	2.90160681	3.688135916	3.897466983	1.544348415	3.950006084
LOC110674883	0	0	0	0	0	0	0	0	0	0	0	0	0	0	0	0	0	0	0	0	0	0	0	0	0	0	0	0.173949423	0	0	0	0	0	0	0	0	0	0	0	0	0	0	0	0.111565064	0	0	0	0	0
LOC5572129	0.021259283	0.08535147	0.106700402	0.045853525	0.096080462	0.961185382	0.196081915	2.455578452	1.422618298	0.977921879	2.466778094	1.417077622	1.071898207	2.855450458	2.276330241	3.190673557	1.926767285	1.215192008	2.827483732	2.019136259	2.4623544	1.230842006	0.621982212	2.882958507	0.13325878	1.465461808	0.718212009	1.726368124	4.932656405	4.18148436	1.578698796	0.755612026	1.303064276	1.801723141	0.085014084	1.797921141	0.86470388	3.095931441	0.387370817	1.755045837	3.016635227	0.823815637	0.887590119	1.368941399	0.466413601	0.333116244	2.890061241	1.323965471	0.227652363
LOC5564692	3.177671684	8.022865532	1.4797803	1.271844184	1.065997666	4.854844671	1.410045073	2.508201538	5.165741255	3.404543669	4.003612681	4.04675756	2.376190289	0.651867805	0.345020864	1.966667948	1.425145404	1.757904718	0	3.959949556	3.071629727	1.313076841	0.273841078	0	0.27379357	0.537667628	0.245939805	0	0	0.37173809	0.38923146	1.811227749	0.329752549	0.747483179	0.611344962	0.184700493	1.332465838	0.68152528	3.846812861	0	0.569202297	0.476047155	1.823643197	4.963460875	1.352885177	2.771904393	0.511889791	1.80014576	5.17431493
LOC5563873	0	0	0	0	0	0	0	0.253446878	0.190809266	0.245325587	0.263641977	0.410938065	0.339664274	0	0	0	0	0	0	0	0	0	0	0	0	0	0	0	0	0	0	0	0	0	0	0	0	0	0	0	0	0	0	0	0	0	0	0	0
LOC5563874	3.207188326	7.620593023	0.903396739	1.058799578	0.473298178	0.493214317	0.402463081	3.110484415	5.550815016	8.920930454	5.752188588	4.64306645	1.505330305	0	0	0	0	0	0	0	0	0	0	0	0	0	0	0	0	0	0	0	0	0	0	0	0	0	0	0	0	0	0.227725142	0.247922364	0	1.230713107	0	0	0.700893335
Trnat-agu_1	0	0	0	0	0	0	0	0	0	0	0	0	0	0	0	0	0	0	0	0	0	0	0	0	0	0	0	0	0	0	0	0	0	0	0	0	0	0	0	0	0	0	0	0	0	0	0	0	0
LOC110674404	0	0.138525708	0	0	0	5.460024312	1.113845509	0.409928058	0.548652842	1.939874853	1.421392448	2.405422494	2.930011309	0	0	0	0	0	0	0	0	0.230499289	0	0	0	0	0	0	0.582233971	0	0	0	0	0	0	0	0.990647407	0	0	0	0	0	0	0	0	0	0	0	0
LOC5579969	4.547248754	2.434164015	0.285283181	0.42909246	0	0.856635393	0.699014826	4306.629382	50190.16809	18742.71349	2384.251422	46.16101273	8.245797178	0	0	0	0	0	0	0	0	0	0	0	0	0	0	0	0	0	0	0	0	0	0	0	0	0	0	0	0	0	0	0	0	0	0	0	0
LOC5567148	2.284555263	1.181242453	0.521190426	0.335965251	0.281589661	1.304172474	0.718338553	3891.23968	49840.02247	29750.71066	3992.013263	131.134683	47.85714485	0	0	0	0	0	0	0	0	0	0	0	0	0	0	0	0	0	0	0	0	0	0	0.878215327	0	0	0	0	0	0	0	0	0	0	0	0.380415418	0.138999279
LOC110674720	0	0	0	0	0	0	0	0	0	0	0	0	0	0	0	0	0	0	0	0	0	0	0	0	0	0	0.287171744	0	0	0	0	0	0	0	0	0	0	0	0	0	0	0	0	0	0	0	0	0	0
LOC110674405	0	0	0	0	0	0	0	0	0	0	0	0	0	0	0	0	0	0	0	0	0	0	0	0	0	0	0	0.333352553	0.317489953	0	0	0	0	0	0	0	0.270098117	2.348531367	0.457106562	0	0	0	0	0	0	0	0	0	0
LOC5568027	9.017534201	10.53896029	17.6984213	12.84597174	11.96471426	8.302556951	1.896656941	42.95013035	6.660831224	3.685074058	5.270980287	5.197791062	4.096092444	2.197487131	1.657733063	0.812844215	0.294513672	0.319844441	1.812645647	0.087679721	0	0.81406237	2.207036351	1.014703234	0.25461386	2.900017913	0.800489548	0.359838957	0.3855555	0.288080999	1.26687795	2.566625732	1.598975405	1.837104706	0.081217028	1.717619068	2.259579641	1.901349795	0.801816918	1.701315487	0.617550149	1.032964882	0.900943614	0.461576192	2.319646302	0.954713976	0	0.558014153	0.326226799
LOC110674705	0	0	0	0	0	0	0	0	0	0	0	0	0	0	0	0	0	0	0	0	0	0	0	0	0	0	0	0	0	0	0	0	0	0	0	0	0	0	0	0	0	0	0	0	0	0	0	0	0
LOC5569410	2.894918778	11.50596296	1.665988611	1.291045504	0.609905991	2.350927499	1.171090508	5.516747635	2.249716239	4.561226492	7.830884049	10.38240277	2.888059098	0.29776914	0.458482546	0	0.05260586	0	0	0	0	1.647949907	0	0	0.136436937	0	0.817045572	0.899839138	0.122431463	0	1.422387994	0.687673782	0.414718542	0.425698468	0	0.245440091	3.905852853	1.811295941	0	0	1.386709616	1.792359383	0.833028818	1.484036454	0.449446906	1.978153247	0	0.637901836	1.165408804
LOC110676234	0	0	0	0	0	0	0	0.059484229	0	0	0	0	0	0	0	0	0	0	0	0	0	0	0	0	0	0.295829366	0	0	0	0	0	0.118637277	0	0	0.240262335	0	0	0	0	0	0	0	0	0	0	0	0	0	0
LOC110674406	0	0	0	0	0	0	0	0	0	0	0	0	0	0	0	0	0	0	0	0	0	0	0	0	0	0	0	0	0	0	0	0	0	0	0	0	0	0	0	0	0	0	0	0	0	0	0	0	0
LOC5569408	8.069676112	21.72404664	18.47093704	10.46335394	9.604522047	38.3203689	4.093827534	13.17876658	11.11871839	18.99221323	56.08517521	35.23963041	16.9279709	7.722519832	3.100769915	5.80234288	6.112937814	4.995615226	6.04221822	3.851606096	3.026253463	8.344055233	6.935723757	1.146188943	0.503311971	2.767489213	2.109840481	1.778293357	1.543124443	1.518583111	2.067058607	0.880836453	1.116142429	0.567085102	0.249739846	0.603614334	3.93834516	5.428978023	3.52223169	1.234762185	0.465048386	2.528103378	4.237042133	1.723475169	1.968871233	1.761429539	2.383871392	2.892477082	4.334986197
LOC5569406	2.428721692	4.030329661	13.44936974	12.88655918	17.24043608	5.531099092	0.448019247	0.812207949	0.643659444	1.048242765	0.889346999	0.990159185	1.26037343	13.45132962	1.250535393	3.240104281	1.017440972	9.141807346	0.226680618	8.201668921	11.60947273	11.46552537	10.01565874	7.31905508	15.62983636	10.31085829	11.06163743	11.28367571	9.107407946	15.06607478	7.695150712	11.33925725	11.78120849	11.18892719	6.992822666	7.303099967	1.394629558	5.052687423	1.8357363	1.651188728	3.375958451	1.098009148	1.802681781	3.31182648	1.170167926	0.304449269	1.619219202	1.660824134	3.554380371
LOC5569405	0.900938857	0.741964432	1.565243547	0.448432762	1.127563307	0.696302566	0.639206071	0.182969671	0.367333347	2.833707321	1.61780304	2.458094003	0.490424353	3.01663156	0	3.698223839	3.349896149	1.131827423	3.153284982	1.196757864	1.146715999	0.154323588	0	0.989277515	0.43440937	0.227488036	1.04057526	0	0.779633082	1.310691519	0.411711138	0	0.797250472	0	0.554273645	0	0	0	3.086813728	0	0	0	0	0.262506032	0.536632396	1.303107995	0.866325568	0.507763039	0.742122355
LOC110678062	5.199268821	2.190476347	4.95324512	3.01120712	4.87363503	0.241843573	0.14800834	0.254200064	0.127584205	0	0.26442546	0.235519587	0.340673677	0	0	0	5.352118624	0	0	0	1.062089608	0.643206041	0	0	0.804700863	1.580247502	2.529927591	0	0	0	0	0	0.726876534	0	2.566844268	0	0.230366002	0	0	0.935124502	0	0	0	3.647000598	0	3.017350113	0	0.35271801	0.25775795
LOC5573611	0	0.462902632	0	0.062171505	0.156327356	0.434414746	0	0	0	0	0.15832592	0.211527601	0.20397988	0.573574074	0.202387684	0.769092369	1.39330645	0	0	0	0	1.283741594	0	0	0.602272777	0	0	0.1702352	0	0.436119776	0	0	0.020724788	0	0	0	0	0	0.93373369	0	0	0.279247116	0	0	0	0	0	0	0.617334877
LOC5573614	12.06478731	15.29043687	13.83500307	15.25141389	12.71076982	28.69887008	21.37123625	22.782093	22.02188325	22.86882172	36.31578835	44.75656256	26.71557938	13.31526398	20.47634307	13.32398	8.303487957	17.14986699	27.68508245	10.11808848	8.813641256	22.59575154	16.91984446	19.3891074	10.18353407	15.47395501	3.599030337	24.53737852	12.35901087	9.368777725	9.493216137	14.51470763	17.69360289	10.93850847	9.159297936	13.96481486	10.1318433	18.28437367	2.588203865	28.13012469	9.717848341	15.86784719	15.28931438	11.50041841	12.78609946	13.2707597	15.23146694	8.780982277	22.45926702
LOC5566555	4.157505625	5.91976699	6.393449375	3.441956371	2.998756523	11.98993457	3.658162487	5.83929781	16.37892891	19.72303249	21.62487862	13.97060064	9.2868351	8.008229076	4.521172089	1.680738475	1.996079294	2.710720216	1.567813062	5.156908662	7.180290175	2.743085948	4.563544704	1.865002185	2.076637574	4.319274897	3.152747465	3.224208357	0.472428342	2.859227254	1.24740737	6.744410014	2.319904794	3.376557969	2.164489072	2.3677095	4.655443589	5.09634858	0	5.234293239	1.378267188	3.119073852	1.948134717	6.203682742	4.588637851	6.931235837	2.012349463	5.333212135	2.285966112
LOC5573618	0.126806839	6.278928458	7.478215664	11.62400319	34.95899827	0.318514138	0.194930749	0	0.50409493	0.432080291	0	0.155092644	0	184.0415121	435.8250443	203.8501147	120.4438444	271.2952679	118.057129	46.71493189	43.36277002	308.9159595	298.9187043	665.2213702	369.8742164	354.2246929	294.6421429	241.8952249	311.340216	102.1646847	621.4944802	119.5204397	199.9876385	319.0994616	105.1366352	921.5658224	472.9973027	232.150717	596.6430369	732.4838457	359.8710048	749.9801533	318.9800873	107.5915135	480.4767735	109.6803814	384.7964716	135.6452691	15.61579379
LOC5569413	4.628449625	13.03169673	43.21722617	64.17621929	80.90138887	0	0	0.158698184	0.079651363	0	0	0	0.106342015	315.8448422	363.5941674	408.9744985	786.8154036	546.7996871	252.040039	456.7218788	389.8834396	200.5104337	342.6813718	126.5619066	145.940862	185.4723887	173.9645399	244.4166891	164.8267645	278.0672181	149.2662933	106.5065603	191.4786662	51.53077318	347.2599794	144.0338309	89.59891176	119.424345	115.6123416	136.6097187	189.0395807	82.9814666	101.8489077	44.1706579	146.9259343	80.43589233	112.5228732	85.43890325	48.75857464
LOC5569414	20.14257843	49.46180232	39.46068745	41.70304143	60.28826392	0	0	0	0.125900542	0	0	0.232411558	0	5763.517872	11846.16659	4954.166005	441.1191876	3924.024812	1558.959056	2692.415656	1409.65921	6451.485166	6162.083828	4449.913868	2313.358347	2701.493813	746.4658934	2887.56042	4108.666344	1155.057471	4685.438767	1473.617274	2790.816668	2135.711319	207.9569155	3671.053383	2516.271287	1390.554403	2516.454737	2740.438227	1631.04334	2628.347553	1529.541624	65.49948905	2417.283708	85.45516007	1591.523906	358.5052749	26.7074275
LOC5564186	8.470993692	11.56513819	4.06126427	2.073613416	1.419367868	7.754343793	0.722522743	6.655800808	4.458821873	4.131224656	6.850193059	4.533557925	3.344987565	0.239131031	0	1.068817782	0	0.074767461	0	0.491908387	0	1.569948671	0	0.406626872	0.33479456	0.350645094	0.601469997	0.126174985	0.991410268	1.171757354	0.50768205	0	0.468504582	0.487478315	0.911301651	0.602270979	0	0.666694859	1.643654524	0.881862795	1.608579829	0.517431187	0.78048231	0.768780031	0.468720295	0.602574666	0.233683681	0.58699115	2.573755201
LOC5569417	2.127050623	3.022626254	2.008567368	1.60808545	1.407281259	6.389253492	3.539427861	3.068379719	1.714377671	2.652505083	8.0999648	9.762386522	4.9656503	4.636147802	0	0.877624185	2.119900439	3.018480048	0.153498449	10.3503018	9.554673124	2.978628042	5.98786801	11.89476484	10.30895331	19.86651865	38.76935158	9.583406445	13.44438335	16.75467392	5.60164004	3.34850201	7.284016214	10.72169491	19.2332642	6.799853358	5.823699301	8.895807644	2.930122675	12.35250416	8.890214331	5.310892688	5.798321372	3.654652512	6.565499114	2.405200742	7.127030304	4.016568881	0.99797249
LOC5579467	496.9258295	598.3061169	446.5278028	299.3526002	266.3457915	76.80108153	36.67299244	159.1122795	54.45886652	48.18754606	106.2170927	110.0231456	82.10714871	60.24602602	52.11645547	65.66837075	37.89300734	60.76358753	67.45479467	84.85212076	180.4203377	107.0595083	88.09919476	125.7836407	93.16288398	149.0960978	126.3098598	127.6654526	81.74396464	164.1219683	181.0254822	115.7449687	95.16356392	151.1121196	86.6520405	148.3082603	203.3916985	340.807016	232.0073019	226.8958578	324.3095671	180.1494076	235.2342134	352.3805856	192.7951098	296.602848	193.7132522	346.1462272	422.3826073
LOC110674082	0.153550461	0.102745371	0	0	0	0	0	0	0	0	0	0	0	0	0	0	0	0	0	0	0	0	0	0	0	0	3.17011746	0	0	0	0	0	0	0	0	0	0	0	0	0	0	0	0	0	0	0	0	0	0
LOC5579466	13.89924812	26.30158077	12.83590733	16.36846915	17.08624698	12.91751784	7.606396848	12.73350387	19.81764193	9.282589797	15.07797986	12.34174167	11.85218485	62.71347211	26.64224175	37.4562171	31.30809204	29.25014689	22.28048754	41.9233196	82.18049334	39.36939728	76.76000762	20.50207978	12.83629059	35.22209658	33.39126101	25.85734664	8.521697296	21.13468988	23.94583337	82.62885297	17.2086694	24.91839647	7.18859548	40.74979396	18.88902388	24.00015688	31.74213859	24.77127154	16.42213337	49.2826235	46.13412425	46.01400785	24.75392465	34.41086518	22.58727429	33.19846676	75.60988337
LOC5578380	593.1329386	539.3131518	543.8935676	459.6859643	464.7171939	171.5403489	128.0596611	180.9555499	167.0372819	195.904188	202.6337467	199.6654763	160.935329	131.6368366	38.54323675	68.45134831	44.40465728	68.4804791	84.5379969	87.44360453	120.86117	82.52416535	83.03419518	57.25118649	66.29098996	108.4100057	110.8516692	54.65091481	74.98778951	127.1262002	56.17180632	86.36203031	100.1058307	59.59660788	54.35727644	52.80467037	95.10180854	89.49756046	86.00810864	72.24774487	113.9378195	137.4011679	84.65989237	115.2530375	157.9972942	170.6273929	181.0768718	113.436405	107.2497675
LOC110674407	0	0	0	0	0	0	0	0	0	0	0	0	0	0	0	0	0	0	0	3.09963602	0	4.796428425	3.501018989	0.427042695	3.000352802	0.294600158	3.368898434	0	1.76686237	0	0	0.472577297	1.839052282	0	4.067488264	1.012015446	1.503122209	5.601344894	0	0	0	0	0	0	0	0	2.243807218	0	0
LOC5573035	2.76835056	5.659267564	5.214943273	1.371286737	1.123074801	5.292734938	0.122864514	1.659355192	2.39741851	2.69863648	4.52977595	2.941525557	3.136505154	0.234947981	0	0.339269946	0.035121697	0.847610483	0	0.292770435	0.881660615	0.291238618	0.506146419	0.829759566	0.592088572	0.834777527	0.24547098	1.201534475	0	1.099346553	0.604316977	2.238197722	0.222028066	0.04736878	1.297842284	0.245797876	1.32123349	1.738355635	0	1.728952719	0.210413797	0.809497245	1.794886769	3.60541056	0.750170128	0.273246462	0.476853065	1.35751741	2.664895803
LOC5573040	0.31364131	0.419734235	0.196770829	0.236769315	0.198448474	0.709025422	0.144641257	0	0.124681757	0.106869811	0.258409973	0.345242532	0.166461799	0	0	0	0	0	0	0	0	0	0.436961643	0	0	0	0	0	0	0	0	0	0	0	0	0	0	0	0	0	0	0	0	0	0	0	0	0	0
LOC5573039	0.280714634	0.772209974	1.741566276	0.370006495	0.324217795	2.311163119	0.143840596	0.308802604	0.826610539	0.345404257	1.349142608	0.514997163	2.01407426	0.329718815	0	0	0	0	1.310001203	2.154452184	1.720303985	0.243092151	1.347082809	0.333925804	0.553946003	0.972641387	0.819562584	0.460515921	0.263161347	1.179780092	0	0	0.689589279	0	0.748369469	0.527563286	1.04476942	1.622210595	0	0.151465413	0	0.226623652	2.658711581	1.240506846	0.603792166	0.146619251	0	0.228523919	1.085499065
LOC5573038	7.406044465	16.47772329	33.41235641	42.49131464	49.91627962	26.31129129	11.80851336	69.26032547	173.6277738	117.5976483	51.58066302	14.45242636	18.92188174	98.98552995	44.58062273	76.61477438	92.42782449	67.05763364	57.88841817	62.72909639	100.0417022	70.34568981	117.6203088	39.17456661	36.01721019	96.69886728	86.22889497	30.49788237	48.68671511	63.81201653	66.05068015	76.34924496	61.94292489	36.90014522	76.62474204	52.42791077	47.88274295	93.28585056	122.5577107	101.156483	132.0873265	111.6272525	77.17402253	104.2054399	186.6032875	239.9838202	166.666322	60.65759444	114.6798455
LOC110674408	0.323183515	0.216252102	0	0.697065059	0.14606147	0	0	0	0	0	0	0	0	0	0	0	1.952713778	0.377006997	0	0	0	0	0	0	0	0.530427216	0	0	0	3.667321407	0	0	0	0	0	0	0	0	0	0	0	0	0	0.612077657	2.085416833	0	4.039972098	0	0
LOC5573036	1.720816326	3.326415489	7.26929155	3.299180743	2.713364409	0.288157081	0.029392037	0.126199943	0.228025237	0.13029981	0.42008459	0.21046653	0.169130558	0.023779037	0	0	0	0	0	0.660353262	0	1.617915932	0	0	0	0	0	0	0	0	0	0	0	0	0	0	0	0	0	0	0	0.092615449	0	0.14484694	0	0	0	0	0.409492123
LOC110674243	0	0	0	0	0	0	0	0	0	0	0	0	0	0	0	0	0	0	0	0	0	0	0	0	0	0	0	0	0	0	0	0	0	0	0.820658524	0	0	0	0	0	0	0	0	0	0	0	0	0	0
LOC5573031	133.5957128	336.4573035	570.6296352	528.9239926	344.6744349	955.4541098	412.0303119	437.50748	426.629831	808.1195184	1272.221902	1160.660853	850.544563	1139.449561	289.016248	588.5329166	322.2009745	816.3272154	545.8801542	465.2477943	688.7658786	565.7603946	314.356442	380.3515266	303.6177289	385.81598	426.5399017	457.4182076	340.9297126	442.3369009	376.2263628	398.7805011	380.2511042	321.6125924	312.7632908	336.4487801	315.978072	666.228751	306.1511976	208.5405416	205.1993492	546.1766596	652.7553426	651.5959163	357.2417574	604.9928097	408.4245732	795.8041093	600.2066622
LOC5579017	1.374787017	1.676285155	6.593390624	9.488761136	16.01649069	20.18202292	3.663154072	1.250206489	1.457383363	2.602463799	2.810751628	4.110210997	6.269616373	11.20849195	6.220677925	9.374151774	5.020895737	9.194811384	3.421691026	14.77186275	22.57929396	10.06850455	15.32270586	12.57430335	4.02151248	12.4351546	15.82572203	12.35934843	17.09835331	15.94705579	5.807825205	16.73026123	18.41826901	11.15339352	6.027061679	2.066973555	0.511671021	1.906728436	5.07192166	0.07417949	0	1.627822412	2.125864122	1.15720481	4.967834555	6.510420112	3.723545712	4.81249717	2.535409767
LOC5577559	32.75656821	12.04247755	23.95379023	24.62378927	23.90716325	33.79846328	25.14480164	60.33754404	77.17188523	44.70306617	60.91695095	28.33746915	32.28573948	50.20355035	158.3971906	73.48749949	24.08566636	63.37583032	102.5797462	79.63241843	119.6722044	87.64297962	63.85537972	50.72053425	31.27785047	76.05348729	57.61231695	41.969108	46.5945865	67.11999385	27.47857922	39.96544185	66.8757857	92.38190828	34.63940515	30.82017188	106.0404156	89.22895162	136.8934784	94.85005444	119.577792	144.2067622	134.3031559	201.4831749	175.4989911	310.9926566	199.8753912	219.6643536	130.2440385
LOC110674409	0.043285434	0.1158545	0	0	0	0	0	0	0	0	0	0	0.076577617	0	0	0	0	0	0	0	0	0	0	0	0	0	0	0	0	0	0	0.683769155	0.326778829	0	0.461586157	0	0	0	0	0	0	0	0	0.655826694	0.223447468	0	0	0	0
LOC5579016	11.67536842	8.958162162	9.229296411	8.729850211	9.181345067	11.92601106	6.162036098	17.15903865	17.22440403	15.11736053	17.20798309	10.23378579	8.67520916	4.840069512	12.02316551	5.191950885	0	1.543577596	5.993353853	4.704372505	12.44973145	5.893029278	5.855758402	6.666482715	3.659214059	9.964385872	5.551297143	11.14738944	0.437811971	4.268997061	5.317626445	13.11522626	1.762839305	4.693719771	3.112587733	22.60046265	16.01576391	7.286794619	18.27986988	17.67062367	7.212858577	19.98235335	12.0509683	13.11978347	6.22794394	10.85466785	9.729902772	16.1104216	17.29501663
LOC110674798	0.053908731	0.360720021	0.067642019	0	0	0	0	0	0	0	0	0	0	0	0	0	0	0	0	0	0	0	0	0	0	0	0	0	0	0	0	0.141930453	0	0	0	0	0	0	0	0	0	0	0	0	0	0	0	0	0
LOC5579015	0.298762629	0.888494806	0.916355298	0.429594911	0.42007638	0.750433669	0.255147573	0.438208614	0.483865711	0.169666774	0.729337436	0.406005846	0.411094696	1.073394514	0	0.221429258	0	2.091114117	0	1.528645633	0	0	1.387442757	2.606229315	2.705043999	8.499335286	7.47646927	1.666421213	3.080888672	4.394711061	3.352535115	14.50802617	5.537255779	7.899010988	8.407335463	8.983710881	0	2.417110408	1.747402238	1.612035834	7.30592921	0	0	1.760350391	1.370905164	1.768519603	2.904764775	0	0
LOC5579014	0.869522042	0.708307644	1.850013158	2.201611257	2.597064975	0	0	0	0	0.064408701	0	0	0	1.457527351	14.06842368	4.79134674	0	2.822493457	2.646370575	1.088067486	12.3023314	1.010216255	9.164569377	0.269829194	0.315964808	4.963857965	5.108775268	2.232723048	0	1.286985896	0.673774646	6.967344393	0.448496998	7.640302311	1.209441908	7.460218877	2.894493708	2.752741841	2.908520519	3.212785536	0.218958021	2.014359006	2.236064255	0	0.195158028	0.355427647	0.708880752	0.553977178	1.518125151
LOC5570295	35.12784834	37.08355576	54.25038717	34.39988507	33.50345853	27.47181707	10.54649732	26.43484047	29.42818057	22.42844276	26.51940116	39.01318409	26.44249593	200.068907	192.8411631	208.9086473	288.72011	144.6835955	105.6396746	133.9890214	268.3212946	139.977171	349.3123944	94.43706414	120.218201	143.8969356	216.7286828	156.5485009	137.7600802	114.7560212	78.07509436	240.3888128	81.58336848	293.8455745	241.0404419	196.4207524	162.2844937	114.462042	99.21522294	211.4742753	92.24312279	97.64721583	128.262722	49.1055028	125.1647254	46.35164248	111.9373637	96.94276879	70.54531177
LOC5579012	65.40887938	60.97774386	60.71592215	75.88936619	57.67380805	37.38320533	34.84576556	65.48870307	32.1611378	26.00624602	40.66421305	54.70185148	41.58786959	51.92128986	75.55997566	71.27466144	66.03714593	45.58543024	62.77571284	76.44308478	48.41014439	55.57557777	34.87705338	36.67939621	30.45897026	39.83452167	23.49261047	48.45587575	33.27100249	40.41684802	56.22354462	19.89333334	24.20010848	26.61985948	25.23065816	44.75277725	69.57460262	42.87107081	76.02505895	82.83699616	29.1748023	43.99408385	56.29558624	37.87167418	25.01861556	48.07608973	35.77802146	45.85417223	52.3069514
LOC5579011	0.261353703	0.373077034	0.415382743	0.206692254	0.299231606	0.218823238	0.133919888	0.069001066	0.023087973	0.118737848	0.071776688	0.085240485	0.030824601	0.021669039	0	0.116222079	0	0	0.426877577	0.401171857	0.192198523	0.426786261	0	0.331621216	0.837319485	1.429828676	0.588628718	0.668856345	0.882039848	0.263618515	0.103508985	0.229363275	0.331975558	1.135882709	0.836105175	0	0	0.362478356	0.211652998	0	0.302737871	0	0.24248227	0.857962039	0	0	0	0	1.119469323
LOC110675231	0.285455043	0	1.074524755	0	0	0	0	0	0	0	0	0	0	0.355009504	0	0	0	0.665990334	0	1.643125702	0	0	0	0	0	0	0	0	1.204224007	0	0	0	0.051309829	0	0	0	0	0	0	0	0	0	0	1.081247314	0.736786035	0	0	0	0
LOC5579009	4.453916202	5.049873675	6.015457997	4.469700937	5.81512893	2.486082669	1.949400534	19.47578965	4.262469526	3.530580651	4.884297962	6.430977562	3.009555172	11.92459131	17.48204525	12.17258461	14.72635134	7.071895449	18.6198381	13.88696118	18.76527295	12.87957413	11.89319904	10.96429571	5.363936217	12.48795303	9.288189668	11.50806206	5.480225145	9.710378551	19.29343246	39.90176517	7.583274295	16.13116103	6.266775685	22.84449758	22.644923	25.09509459	32.06160702	36.94924636	14.33103763	19.47665323	15.28095485	24.25142245	9.180811194	10.95305292	12.95249766	18.80904566	15.40125284
LOC5579006	0	0.101542263	0	0	0	0	0	0	0	0	0	0	0	0	1.598246533	0	0	0	0.531133392	0	0	1.689608374	0	0	0	0	1.424089385	0	0	0	0	0	0.13638561	0	0.809127022	0	0	0	0	0	0	0	0	0	0	0	0	0.555923234	0
LOC110675308	0	0	0.686124105	0.147427789	0.247133542	0	0.210146862	0	0	0.232904039	0.187719762	0	0	0	1.919694148	0	1.321583502	1.275778952	3.827746131	5.508284263	0	5.175049446	0	3.902845893	0	0	0	0	0	0.51708716	0	0	0.442303713	0.445606307	0.728897127	0	0	0	0.553542546	0	11.08463432	2.648723695	0	4.66031279	0	5.140953484	0.854445576	23.53760207	0
LOC110675327	0.115918237	0	0.290896982	0.125010326	0	0.291164087	0	0	0	0	0	0	0	0	0	0	0	0	0	0	0	0	0	0	0	0	0	0	0	0	0	0	0	0	0	0	0	0	0	0	0	0	0	0	0	0	0	0	0
LOC5579005	26.07421422	17.15915918	7.720262966	8.213078795	6.806018375	0.972673654	1.85197155	0.965572021	0.969250256	1.026262418	2.599656944	2.578595429	1.370159671	6.581819627	12.83938865	5.453099809	12.79066423	1.305004964	6.324931108	6.191725338	10.67907827	4.215718742	8.751883269	2.866233438	2.876832301	6.638088811	4.360777295	10.41848469	7.018509637	4.556959358	1.278054165	7.363231254	2.010827418	0	0.917655348	5.579524731	2.779535604	7.160993384	0.522667663	6.999618012	5.731582404	3.334648158	2.09579712	0	0.44422425	1.348390854	0.403393628	0.630489298	5.989705995
LOC5579004	12.11229663	16.19830827	15.05197951	8.520078755	6.255045011	8.138036237	1.481373727	5.187131541	5.405039405	5.180144136	8.703987768	6.766930666	5.775925659	1.942357127	1.283241703	2.161149556	2.429426287	1.221067662	1.773645058	1.195479277	1.512047955	0.499474229	0.833319465	1.363744421	2.621029352	1.39073936	2.557080293	0.981253155	0.630828114	1.916802328	0.444172978	1.421670034	0.235933118	1.624749152	1.240246497	0.843086713	1.391351583	2.160347764	0.538213676	3.025667258	1.299094781	0.764564282	0.953817997	1.447485186	1.329426495	0.91120105	0.700974005	0.699964369	2.157268814
Trnaf-aaa	0	0	0	0	0	0	0	0	0	0	0	0	0	0	0	0	0	0	0	0	0	0	0	0	0	0	0	0	0	0	0	0	0	0	0	0	0	0	0	0	0	0	0	0	0	0	0	0	0
LOC5566240	6.417930651	14.8234347	12.79471399	10.01308198	9.482025721	0.900134727	0.350561734	0.043005692	0.043169517	0.666042319	0.626298814	0.876597036	0.461082725	21.51421849	3.431127549	8.475096297	6.535160649	6.156643674	11.28838706	4.875680188	30.90579301	12.6954234	16.70269951	11.85864714	12.86520056	23.20572403	20.9115605	15.19980377	5.49741276	13.80146967	15.09607507	54.12209905	8.444168666	21.02616549	7.121863637	34.34797722	12.93917999	20.67156291	30.34047681	13.36830762	15.84952238	48.28827044	35.704417	32.70107198	23.79681835	45.2282426	27.3873649	20.2888223	57.99813065
LOC5579002	0.769575947	0.755255759	1.351876355	1.327900658	0.973858781	9.536257823	3.154698738	7.043535571	8.905943183	9.877122822	15.28779041	16.56581002	10.52878569	1.467541267	0.720455286	0.684449582	0	0	3.05265027	2.067242075	3.39565941	0.685475321	0	0.488242004	0.535989391	0.168409591	7.125633631	2.423998292	2.164361437	0.776244858	0.304790114	1.891057528	0.018443913	0	9.027243759	2.02483217	0.36825729	0.533672607	1.869685274	0.747433242	0.297144931	0	0.892509462	0.971667222	2.118770293	0	0.641341572	0.18794871	0.961439195
LOC110674254	0	0	0.239839842	0	0	0	0	0	0	0.325653435	0	0	0	0	0	0	0	0	0	0	0	0	0	0	0	1.254875008	0	0	0	0	0	0.50324603	0	0	0	0	0	0	0	0	0	0	0	0	0	0	0	0	0
LOC5579001	10.58751869	14.07919711	19.59072348	18.21091476	14.59723531	19.86118461	9.476819405	7.076593291	7.192345141	8.676458213	13.71033704	23.02989437	14.93714917	14.91737453	6.351666418	20.56109195	4.210753639	15.79023825	18.52815171	10.41439238	9.239740251	7.610052028	9.335705828	8.290015993	8.260666277	15.83711954	1.509210756	11.27883021	4.334542253	2.534636133	11.54451656	3.352024487	8.455456512	10.70284601	8.038974006	9.822933787	4.649486306	0	10.58199329	13.01631416	1.164304181	4.868775975	2.098274055	6.853117671	2.248454592	0	0	6.6279617	5.919903121
Trnaa-agc_2	0	0	0	0	0	0	0	0	0	0	0	0	0	0	0	0	0	0	0	0	0	0	0	0	0	0	0	0	0	0	0	0	0	0	0	0	0	0	0	0	0	0	0	0	0	0	0	0	0
LOC110674255	0	0	0	0	0	0	0	0	0	0	0	0.144357634	0	0	0	0	0	0	0	0	0	0	0	0	0	0	0	0	0	0	0	0.621495097	0	0	0	0.665460065	0	0	0	0	0	0	0	0	0	0	0	0	0
LOC5579000	11.10503043	25.90184958	24.38061543	12.03055601	9.432512486	19.92858942	2.971392228	8.355371227	13.72755298	21.24417229	32.84023466	17.27512525	16.91947284	7.730333677	3.503844173	7.500187579	0.580141403	6.602510527	7.915016287	13.16262541	14.42393891	2.475676516	6.758839879	0.961824373	1.768608238	5.34967235	5.169147377	3.394879554	2.345055445	3.631808904	2.8520368	1.796143853	5.10039105	3.335661643	3.974329707	1.638285093	2.750693127	4.730946789	1.636992267	7.208745153	0.951222972	6.425569229	2.72524258	6.316727338	4.663055467	2.652667848	4.579921577	2.684342915	7.170183918
LOC110674410	0.201863847	0.135073354	0.126644403	0.108848555	0.182463083	0	0.15515516	0.133237261	0	0	0	0	0	0	0	0	0	0.941930254	0	0	0	0	0	0	0	0	0	0	0	0	0	0	0.507983289	0	0	0	0	0	0	0	0	0	0	0	0	0	0	0	1.351021032
LOC110675614	17.79297438	14.68978079	6.886548909	4.773276784	11.3620659	2.890559319	5.170990821	14.60695379	14.54529652	6.183411324	11.79095522	7.687044017	8.770020189	4.733945037	4.040012069	4.133346145	24.60366007	5.98936389	2.788450307	10.19097088	0.488242012	5.913629309	17.2659543	5.054505337	19.60578899	7.845540264	4.652025324	3.92099109	6.22401752	2.343845899	6.836542195	12.81833638	3.977913634	22.79531938	8.967824494	34.93665343	18.21464953	7.366431718	8.961037119	25.36269712	6.15236144	20.58188576	9.23966763	11.40036444	6.626041626	19.41903877	5.256241021	17.83587042	42.18286324
LOC5578999	1.770445212	2.316667937	2.22146739	3.691334046	4.196318548	0.889402867	1.693423895	1.142588385	0.834138868	1.943836622	1.782824844	3.657060064	1.809686706	1.663608592	1.381200707	2.624346759	7.416755499	1.744029332	3.029427494	3.170524275	9.330847344	0.525655939	5.919755761	3.369670225	3.370387205	5.811511306	5.611967057	0.232355028	3.319476011	1.785787352	1.40236763	7.0436111	2.503433647	6.668672899	3.146605086	8.872800871	2.259181337	0	6.531600389	4.394290274	2.734382862	8.385212718	1.231955684	0.894146231	1.218582368	1.972727748	2.950872152	1.008897721	8.952667605
LOC110675634	10.85762311	3.138554305	6.321355195	4.402675991	8.636422858	1.309067491	2.269924149	4.930493057	0.230198847	1.627830641	0.954200185	2.230964027	2.15135884	5.725361047	4.879008183	8.690949956	8.397192759	6.079616854	3.344146838	14.99957913	2.874475761	6.189492981	15.73179061	11.36586153	17.78593858	16.82222187	7.499185977	3.077925445	12.94729135	3.942616312	7.224261128	8.461414146	6.307669937	8.777130135	7.873261465	27.91453328	20.15887797	15.35989884	14.42030274	24.88672157	24.65068143	27.76899198	8.764060074	15.13456361	10.08883291	33.48166555	16.01570038	17.18294628	45.34432253
LOC110675593	1.79527743	1.501594684	2.956571145	3.569667147	4.5132362	1.55010214	1.466115511	1.555242207	1.189460361	1.146976773	3.697835521	2.813286568	1.488788214	1.953628058	3.742157034	5.987600501	11.11846484	2.225157314	4.516243325	5.166954588	10.21123294	0.624643096	2.501160876	4.805062217	2.696096246	10.12863399	4.211852241	0.828330585	2.366743286	4.456351164	5.999219445	7.38529888	3.468988663	4.388932773	9.123520148	9.489287684	5.771914915	0	8.405220064	7.628348965	1.624649558	1.902265199	4.294245527	1.487534183	1.882472372	1.406529265	1.051966761	1.23313881	4.806125729
LOC5578998	12.88637153	7.601027004	13.02730453	11.06500444	14.18723557	4.602094008	5.069669259	6.772119696	2.832465544	3.537682836	5.451127115	7.096109715	5.078156971	3.797698274	1.286430291	2.851658226	11.80830499	3.989664997	3.63383345	9.843267636	4.715838022	5.98385714	10.89101154	7.26495819	8.677269153	5.212284787	11.00400981	11.18129184	6.698708847	10.62636046	15.60117466	15.59683242	5.686444411	7.763881431	8.303656531	22.72599435	4.968176111	5.717489651	2.225647975	13.93917206	24.76021051	8.579018829	2.337348532	8.559280104	1.891616551	5.550388516	2.672055061	2.684779124	15.04179194
LOC5578997	28.13550166	21.8470931	23.23020185	23.16245156	29.71811283	36.42358231	27.05792434	18.35973823	17.40244961	27.96815283	24.42074259	30.73049962	32.75334071	18.54468717	12.6468802	25.85470967	10.35968939	20.21404863	36.86798337	9.186934344	38.73226288	14.31755825	16.13664598	16.16481316	19.62739589	26.64379582	42.27931973	23.16061281	27.70138939	34.49673667	25.4646671	36.13703142	42.3271062	20.06639522	27.83915116	39.85033375	33.82213861	34.15204234	43.76063515	22.0335009	17.95918033	49.69851901	21.73565162	24.87249275	24.71681232	28.43804705	30.21165623	40.76040105	24.41535546
LOC5571732	0.112302071	0.150289589	0.140911103	0	0	0	0	0	0	0	0	0	0	0.69832892	0	0	0	0	0	0	0	0	1.877496195	0	0	0	0	0	0	0	0	0	0	0	0	0	0	0	0	0	0	0	0	0	0	0	0	0	0
LOC110675740	9.25301143	11.98232827	8.229599018	4.90133933	5.31342306	8.681483428	3.137640046	15.66346415	6.310890261	11.31320853	20.25481253	14.84525164	7.655285217	11.81222928	5.159228413	10.34737713	10.65537106	13.77825193	6.953363694	5.169531555	15.16031434	8.423630896	10.69210821	6.086210333	4.833359183	8.397279924	14.40405705	14.06352957	9.184673649	12.97039629	16.65260024	8.95634209	9.402003534	5.677409887	8.488697374	25.31738766	20.38066691	45.57689578	13.44403963	15.13214855	7.250535993	11.73236642	14.39230546	21.02914768	6.673158694	11.5137062	7.994682291	17.14793196	21.05550107
LOC5579479	1.493283531	3.586879956	1.54540096	1.390182782	1.234402108	0.432789006	0.176578002	0.606535271	1.14158587	0.43488877	1.656200769	0.585377741	1.230588879	0.436507155	0	0.936483952	0	0.25310781	0	0	1.583877475	0.824204077	0.035562842	0	0	0.167580314	0.047909093	0.207286588	0	0.024138203	0.682400872	0.100807802	0.199589877	0.270418167	0	0.215878024	0.25956445	1.925037085	3.100797717	0.046484547	1.663209785	0.370936094	1.04353465	2.272174038	0.922397487	1.139930743	2.472961058	2.05725541	1.503393426
LOC5565024	45.14085604	57.10090601	69.4727285	80.90982024	100.3581182	23.58240772	27.25411782	31.70340114	20.66071873	27.27779333	34.82043737	52.64693037	45.00936114	18.86969662	17.36292579	43.05524341	28.87010273	12.6146151	34.91394701	29.67510526	28.20308193	14.74658713	15.99980559	17.74961803	25.57189437	34.53300761	40.27685869	29.82793791	23.22194625	33.13438333	44.3215296	57.71281459	42.53611352	76.50823948	14.63781961	24.34008429	15.04233369	20.05518183	25.6269432	24.11922593	25.73167469	11.16627211	19.83241466	16.98733248	7.789153273	12.7409853	17.29008757	13.97251559	6.732384238
LOC5565025	65.33360717	60.34718236	113.4185819	112.490999	164.6291468	63.64443761	83.15169082	184.7048962	36.9871227	29.22771604	51.24527963	95.65152738	76.21400876	42.16401232	25.05721944	30.2662959	29.51025253	18.13919778	27.39014366	37.7097995	37.67952989	19.46984516	49.50634455	40.26901734	28.44168032	45.60276004	52.34038293	28.45325336	28.53312932	38.27868909	76.17222932	103.0179466	41.62248462	51.18407241	37.24085103	41.1040703	62.02672567	69.47107301	81.6451302	90.36532581	51.37778468	32.84438221	22.88180789	38.7186071	40.79278781	33.79135377	38.31795133	37.4465254	37.39660232
LOC5565023	22.05683131	30.09593228	21.426445	18.30602187	22.57841118	17.16966077	7.031266776	9.828520851	7.576250274	16.32136703	22.40181387	25.11211437	17.30789278	26.07231562	9.099350261	31.3578563	7.43118629	6.521481818	5.069512009	16.23601502	13.73510941	13.69364641	24.78172265	7.375613474	1.699023312	3.670140317	3.624670487	2.101036167	3.573318294	6.151512195	9.057645044	5.954288615	5.864773788	6.295106517	6.977689325	6.160594416	6.991834004	13.74489495	4.218645428	2.406295372	5.886965456	2.215579467	7.956984359	10.20273446	6.427663585	6.928190842	3.176527081	11.26387676	12.38107463
LOC5565022	15.56290922	11.58752422	13.77581402	17.02771653	17.72465509	12.79341941	7.133614181	7.993537458	7.424063588	6.556299543	10.99611543	10.55544281	7.909431183	63.80109883	37.84773416	38.31557728	34.74090989	38.48813396	42.18961844	66.77978563	50.72173568	52.86526365	29.09340228	19.92666995	17.50031108	16.06870187	22.94263967	24.64916495	15.19986616	24.72399194	24.87885909	20.78494007	24.47465387	21.67514698	26.55349955	22.33504831	24.5079247	25.01852519	13.74912665	20.06189155	13.43847682	19.18878869	14.57043133	21.43608212	18.47788594	16.75973285	11.05369003	23.01230875	18.0288742
LOC110675981	0.852609141	1.141014382	0.305660551	1.182193513	0.55047603	0.917823636	0	0	0.322797631	0	0.501762221	0	0.215482505	0.302959238	0	0	0	0	0	0	0	0.813679822	0	0	0	0	0	0	0	0	0	0	0	0	0	0	0	0	0	0	0	0	0	0	0	0	0	0	0
LOC5576277	18.68226697	13.74681887	4.711681266	5.923801085	5.918777326	1.247208619	0.381646026	0.450632919	1.028067167	1.797644391	1.875039922	0.759122042	1.921592067	2.508699823	1.743170548	4.554146573	0	0	0	0	0.342330606	0	0	0.073832573	0	0	0	0	0	0	0	0	0	0	0	0	0	0	0	0	0	0	0	0	0	0	0	0	0.083080029
LOC110676034	0.045761508	0	0	0	0.124090359	0	0	0	0	0	0	0	0	0.170735503	0.16065237	0	0.110598619	0.427061598	0	0	1.009585178	0	0	0.217743521	0	0	0	0	0.38610007	0.692370944	0	0	0.230314457	0.298329646	0.121997612	0	0.54744463	0	0	0	0.530076339	0.443324517	0	0	0	2.151140494	1.859143234	1.005844156	0
LOC110676016	0.181000823	0	0	0	0	0	0	0	0	0	0	0.110687627	0	0	0	0	0	0	0	0	0	0	0	0	0	0	0	0	0	0	0	0	0	0	0	0.510248011	0	0	0	0	0	0	0	0	0.116794993	0	0.282826259	0	0
LOC5574009	1.775295746	0.673146384	10.98926444	21.18759483	27.68064945	0.074319966	0	0	0.039207383	0	0.040629757	0.072376567	0.052345522	5.04129706	0	13.42083742	28.60413607	32.72110865	11.49503624	2.214093126	4.732603395	24.57585528	0	1.267088324	6.12041146	0.194247775	0.111065967	1.660065269	0	10.40832703	5.449062715	5.21928177	3.212323286	0	0	0.667283244	21.80419467	5.23218472	4.073466517	3.448431724	8.396990111	8.742602388	14.72102662	1.456968413	5.269534096	9.92157073	3.606228519	12.89868826	9.663686879
LOC5574006	1.349964474	4.03012131	5.51593201	4.218230368	5.068613904	1.217227642	0.425682105	1.462193528	0.733881793	1.120477443	0.760505703	1.10072696	0.489900395	2.367678235	0.243038201	1.847136372	8.44945093	0.888342876	0	1.195479277	5.345624082	4.316443957	1.35028617	1.152924027	3.688534684	5.908369828	4.157854135	1.430994184	0	1.963936811	1.439449466	2.82511353	0.846173628	8.800724571	6.921018398	1.951589615	1.159459652	1.800289803	0	2.269250443	4.210029383	0.503002817	0.120431565	1.180015097	0	0	0.432700003	0.253610279	0.185332372
LOC5576275	4.25017446	1.309107599	2.327857291	1.345959692	1.006158998	1.101452068	0.570382998	1.246784487	0.849255193	4.999738027	4.168727251	0.618836604	1.074159534	0.797061942	0.236838893	1.800020452	0	0	0.118060364	0.582492766	0.930226843	2.32851078	0.375955337	0	0	0	0.126618671	0	0	0	0	0.088808123	0	0	0	0	0.726354437	0	0	0.081902497	0	0	0	2.427600034	1.828349313	3.382699221	2.319145878	2.10070107	0
LOC5576274	2.238910752	6.893174269	16.71490393	3.367748054	3.313406778	16.76969661	0.710413385	4.264478009	4.774195287	7.911673755	16.7644588	12.59959668	7.786912845	1.132751208	0.204770034	0.987646245	0.249409766	0.157020986	0.738077554	0.361574123	0.445442235	0.799294032	0.212532431	0.693848278	2.259327777	1.266605248	4.614751692	1.801885727	3.230386626	4.157965098	1.279434697	0.992274889	0.819394019	3.349174785	2.906655205	0.657718943	1.062774934	2.286899087	0.944724877	0.446664077	2.052917171	0.956269585	1.498614974	2.175371968	1.783448707	0.632740951	0.981529712	1.676546221	1.657596723
LOC5569206	0.093774667	0.125495069	0.11766383	0	0.042381078	7.772943439	15.13604823	16.09259303	20.5651521	22.04735019	33.28670728	27.35410038	22.8112087	0	0	0	0	0	0	0	0	0	0	0	1.567478092	0.615633325	0	0	0	0.177351168	0	0.987556609	1.500162764	0	0	0	0	0	0	0	0	0	0	0.53279987	0	0	1.465293788	0	0
LOC5569205	7.720421313	6.412932105	4.943814527	7.062723887	10.20293978	3.610961026	3.19209112	2.178872608	2.116618811	3.447056324	3.070768302	3.972385217	3.862041406	9.005631392	2.990747826	2.130960942	5.790751046	0.993786727	2.981678991	9.500965953	9.397354884	3.082667571	2.967174211	0	1.668745935	0.699100456	1.998639827	0	1.946680385	2.416755767	0.948931588	0.420543313	1.301591645	6.248008241	1.135570217	3.602342572	1.019137678	1.107688582	0	5.429792351	0	2.836985486	1.481991061	3.226861335	0.549713821	2.836606626	6.822224864	2.925791547	6.129217192
LOC5569204	5.305947323	5.027077856	5.656049146	4.911909345	5.177984961	3.774161733	1.804521968	2.293418762	1.928832799	2.719914122	3.610748815	3.560612428	3.156662546	8.000319247	0	0.313210081	0	2.081461094	4.272929649	0	5.438591458	0	3.270879542	2.234237866	1.569749799	0.154131387	0.17625686	1.941174719	5.282296608	1.065649191	3.626339773	1.607105256	0	0	1.001441271	3.176848486	0	0	3.042077297	0	0.543904417	0	0	1.600716132	1.333155602	3.973062964	0	4.816389989	1.508444352
LOC5569201	1.530411986	2.048092147	1.348285585	1.36952267	1.295029438	1.145050325	0.600660981	1.590411001	1.337582544	0.665707624	1.833239124	1.792138367	1.209733941	1.538850241	1.829015128	0	0	0.45581851	1.595535385	9.746460194	0	0.43505293	2.812627675	0	0.816427659	0.427540329	0	0.096152947	0	1.477985813	0	4.457900008	0.667234044	2.547345403	0.694466811	0.550760165	0	0	0	0	0.565769921	0.788627532	0	0.616691307	0.168090884	0.816352412	0.610563622	0.835002285	0.174342815
LOC5569199	7.711797054	8.650297674	5.219625601	6.384169305	5.958298178	5.947799324	3.049775795	2.069816172	2.671329726	2.998423847	5.053137892	4.461613279	4.981742685	7.800040912	5.616882877	9.818556006	2.938810128	5.524595371	5.263859773	3.49965489	6.706636944	12.25596024	0.089161753	4.720034367	2.674388547	0.735263801	0.360347358	5.197007449	0	0.484146793	4.182171909	2.106177829	0.667205141	2.294707444	7.336484569	5.231994913	3.215568103	1.331414325	0	0.077696147	4.077268668	2.014992026	3.005971869	4.363433605	1.651856099	1.504204908	0	6.681785477	8.823468323
LOC110676271	0.190024325	0.254302326	0	0	0	0	0	0	0	0	0	0	0	0	1.334215581	0	0.459259956	0.443342539	0	0	0	5.924034521	0	5.877159432	0	0	0	0	0	0	0	0	0	0	0	0	28.64307364	0	4.616642232	8.766449416	2.20113811	1.840901806	6.611375079	5.038422234	0	4.764050736	0	31.32570364	0.508712905
LOC5569203	29.66917152	23.02345713	20.10021837	18.05345862	31.75292766	14.62000151	7.838912284	20.33065032	11.94453872	9.740868915	14.21686217	14.55269539	15.0358142	15.63057743	12.83890836	16.83566427	9.585682561	22.95337274	21.27320118	9.78430416	28.6937269	21.90769319	26.98241616	35.29314379	19.80280549	39.73355226	31.51607163	32.09353025	11.73400467	44.22698274	45.90022826	64.41589186	21.33183697	45.6686248	18.40088631	62.72886835	37.83477743	78.22588341	47.76218538	98.80318836	52.80369353	80.33970591	41.57703539	65.55556052	36.2952046	53.59178377	49.74055075	54.9104557	78.87557194
LOC5569200	4.150606672	3.855545206	3.860029772	3.949553812	3.751699482	1.594490898	2.251912871	1.675958068	1.099993132	1.497465907	2.078639174	2.269471713	3.369126606	3.400814479	2.742833538	1.954317609	0	5.924152148	3.930867401	0	10.50364202	0.217471824	0.408182104	1.510257247	1.938528623	1.282298802	0.366593017	4.758375321	0	0.738807277	4.06126511	0	0	7.640116583	0.520719274	3.028419996	0.116832192	2.031736254	0	1.18564203	0.565627804	3.784461285	1.019357454	3.329296552	1.638474446	2.448442051	0	5.724291687	12.68025377
LOC5569196	3.826375568	5.923938813	1.663142587	2.319469858	2.825677806	6.344590197	0.615111464	0.726299912	1.325575759	1.193015207	2.197864416	0.82586384	2.256453615	0.870876267	0.263393003	1.668197264	0	1.983833808	0	3.16702808	4.413964065	1.72638719	4.250754764	2.439466972	0.888323289	6.485296716	1.314273461	2.880135176	0.070335482	1.608139073	4.457158406	6.386815593	2.13976442	4.728139175	0.400035398	11.42120557	10.11236509	9.365120062	5.063279947	11.53747299	2.462369283	10.90260062	9.832347198	15.63030419	8.907973501	14.73435761	5.392801428	18.68983445	26.37885512
LOC110676331	0	0	0	0	0	0	0	0.799423564	0	0	0	0.246892028	0	0	0	1.346510627	0	0	0	0	0	0	0	0	0	0	0	2.980441825	0	0	7.195325502	0	0	0	0	0	0	0	0	2.450696221	0	0	0	0	0	0	0	0	0.540408413
LOC110674411	0	0	0	0	0	0	0.129027996	0	0	0	0	0	0	0.835100076	0	0	0.202859644	0	0	0	0	0	0	0	0	0	0	0	0	0	0	0	0	0	0	0	0	0	0	0	0	0	0	0	0	0	2.098482916	0	0
LOC5579112	0	0	0	0	0	0	0	0	0	0	0	0	0	0.699237808	0	0	0	0	0	1.618175854	1.162884446	0.62599807	0	0	0.734224079	1.384173409	0	0	0	0	0.417516176	0	0	0	0	2.377467956	0	0	0	0	0	0	1.956163906	1.597243863	0	0	1.317810855	0	0
LOC110674412	0.136274016	0	0	0	0	0	0	0	0	0	0	0.083335795	0	0	0	0	0	0	0	0	0	0	0	0	0.142366898	0.447321375	0	0	0	0	0	0	0	1.332601828	0.181649442	5.762422332	0	0	0	0	0	0	0	0.516179054	0	0	0.638812623	0	0.547227446
LOC5569202	14.32276809	19.34822929	19.09339944	14.59109066	9.012042148	15.76334017	3.786254477	7.905780812	8.092379448	16.9000652	20.8722285	16.56850558	12.32620515	19.74290942	4.145759687	11.36558735	3.710308693	13.77582193	16.88702736	18.06197693	21.4938345	11.98368266	5.875831513	5.538769322	6.979276801	8.749494294	11.14534397	8.668034246	11.10231203	11.93271849	7.917480665	10.92624301	11.72314036	12.26281643	4.947239811	10.74802033	11.90724139	30.70944751	14.68667557	12.69819219	7.523468285	8.907117836	7.689058478	12.65236703	6.183171325	14.01013554	7.802794328	14.58513307	20.59433008
LOC5569197	4.153736843	3.549072348	5.17181269	6.581473114	6.844794845	3.04975717	1.71910081	3.922615331	1.270180026	1.850829136	3.115148359	2.501060075	2.882875402	13.1530321	8.749375251	8.525244796	10.50228783	10.66011451	13.19609816	27.03622364	2.29098175	12.16667994	14.42283689	13.37898651	7.210167347	7.866172848	16.31158161	2.924889211	10.06449413	15.83235214	7.592700481	35.75205708	15.54126135	9.581853971	7.495995311	8.466896482	0.993822559	15.95333733	14.87850305	0.232743635	17.39528624	6.655114195	2.223351974	11.86066457	14.7622421	13.21742183	5.491961577	12.99264966	6.158737297
LOC5569198	2.379689236	4.647864043	1.04910589	0.658925395	0.755750317	0	0	0.08490156	0.681799859	0.328724112	1.987127804	0.47197424	2.730799622	2.399617589	0	0	0	1.425516779	0	0.925532343	0	0	0.806438192	4.972981058	10.48187769	6.33353788	23.41810749	16.14319706	13.566196	8.879528499	1.337294988	0.84665213	7.999953484	9.119559754	16.11748904	3.988797354	6.924699122	0.33450546	6.120010343	0	3.352502661	0.311537229	0	1.218080101	0	0	0	0	0
LOC5574514	0	0	0	0	0	0	0	0	0	0	0	0	0	0	0	0	0	1.903628194	3.807663518	0	0	0	0	0	0.426204366	0.223191305	0	1.807029682	0	1.028748432	0.403934852	0	0.048887014	0	0.725072903	0	0	0	0	1.320752969	0	0	0	1.545287347	0.701995509	0	0.424981325	0	0
LOC110674256	0	0	0	0	0	0	0	0	0	0	0	0	0	0	0	0	0	0	0	0	0	0	0	0	0	0	0	0	0	0	0	0	0	0	0	0	0	0	0	0	0	0	0	0	0	0	0	0	0
LOC5566777	4.161834661	5.24540568	7.556252064	8.146069443	5.490265188	18.42984305	3.338498168	8.760567835	6.798965506	14.72641446	21.52894258	19.08024717	9.398708663	1.775521561	0.394884342	2.770334589	0.606439004	1.049719575	1.029642754	0.298829911	0.572668959	1.502846749	0.699161967	0.967503459	1.265504662	1.505297053	2.72822743	1.022002217	1.557392297	1.603667564	1.593463392	1.093446308	1.959625746	0.14101842	1.337884886	1.902545795	2.049485326	3.240088941	0.210211644	0.609254403	1.60360656	1.46689565	0.421454194	1.245405172	2.679937455	1.925197496	1.838729456	1.7750349	1.482461001
LOC5566776	6.398492703	3.991163277	5.71521284	7.719047632	4.999335779	0.81720866	1.166974542	4.581131857	2.299291576	2.679078591	2.606084396	3.780237192	3.261629744	6.204199564	12.37359345	2.170192023	2.358943606	0.759061786	7.591429566	4.057626733	17.64535232	10.26348718	2.870710011	9.288446628	10.76329491	16.553324	3.867326252	6.084590692	1.525014502	9.639889339	9.986148406	17.41694502	5.867525803	33.93618312	12.28755869	31.79506936	15.69823818	6.204446464	5.489103909	23.5672894	8.793500702	19.69918982	5.282461025	7.804886469	8.677428168	10.7056592	8.811872196	8.938966477	24.09724074
LOC5566775	138.4474034	116.4585487	190.1726694	226.4332098	258.3415291	53.3881141	312.3352261	81.87117502	39.55059465	41.49500091	73.80923941	135.3532008	201.6142827	45.63659561	18.37107106	22.40872919	40.12778141	27.58315499	26.45552654	73.6310347	89.43736928	37.97929666	45.54316583	86.38013558	82.74639488	175.377853	92.6376534	105.3061711	104.1107483	114.1190226	117.8261453	76.20037991	146.8515946	115.4009268	99.55005174	149.3403849	102.1724895	73.92137113	60.9514914	119.2167199	65.10584678	63.83873041	44.28039319	47.71825758	32.516285	54.25935551	52.49345601	40.47043546	76.617844
LOC5566774	2.551204048	3.521350882	3.53128598	3.195466098	3.557256965	3.706944472	0.404488187	0.921228391	0.727662456	1.461818252	2.764889377	2.420666493	1.517964678	1.750038905	0.441794019	0.915741337	0	1.708246393	1.641693554	4.938950402	7.003997171	4.840322294	3.570248178	0.02721794	0.645401632	0.938829952	0.25766363	0.304042953	0.193050035	0.952010047	0.951500495	0.361441534	0.296118588	0	0.030499403	0.193505072	0	0.595011037	0.463240054	0	0	0.110831129	0.27862557	0	0	1.039717905	0	0.335281385	0.214388719
LOC110676560	0	0	0	0	0	0	0	0	0	0	0	0	0	0	0	0	0	0	0	0	0	0	0	0	0	0	0	0	0	0	0	0	0	0	0	0	0	0	0	0	0	0	0	0	0	0	0	0	0
LOC5566773	69.74472946	59.99787768	112.5641113	135.2030483	130.3918416	18.29787468	71.40647458	26.2372922	13.52613917	12.87065539	27.91018986	59.12301646	53.45999815	39.31490051	54.62136	58.49051539	60.20862964	32.94271965	61.69551121	74.54613872	48.85943867	67.49006395	31.44947275	30.91806891	35.51545304	41.47749423	48.27554305	43.95210609	25.67284129	43.88315269	70.25803434	38.71362398	46.73481509	53.64716491	32.96729374	48.42434211	19.58127002	35.08128915	48.25154699	73.80864362	16.66816035	32.23686063	27.84852495	14.3075807	15.43671561	21.42004491	7.448085271	13.67277955	33.70708407
LOC5566772	5292.077662	4274.891415	3725.831083	4844.53215	5287.4927	4082.795569	7335.669179	4089.639917	3361.391301	2693.706628	2505.586966	2957.238003	4941.713145	827.8393785	1810.078786	1232.196318	2387.086973	1366.908373	1764.567627	1192.282184	284.5813485	1194.088175	1353.755567	699.3709458	678.3143375	581.0377353	270.1054195	470.2624068	538.3509049	413.8908072	810.7696905	181.1252497	337.4550999	426.0712338	465.4546727	576.5729318	908.1969748	404.2236929	780.7380087	926.1754139	718.8200199	654.3164565	525.6138042	550.0461766	499.1117567	661.6451388	485.1951426	508.8157188	717.7771219
LOC5566771	48.50299147	50.95981501	43.1886517	44.73654157	48.2640612	21.1599629	15.95846716	43.86436573	10.03533961	10.22055714	21.20777262	37.83089429	22.65636535	20.00127741	29.574382	31.50198302	11.82526538	16.97422639	19.80538178	12.24522437	44.1168173	48.88703772	20.86490409	50.20653758	24.18012494	55.86377251	33.21915241	96.11191028	26.80340656	63.72904029	100.5975482	89.27677091	19.73086953	87.78766099	14.1783174	66.44682108	103.6290039	63.28698347	109.3964353	151.4462682	59.63306604	70.07030707	67.64916994	46.09109528	14.49576938	54.4002668	25.79494332	66.55346508	87.70370808
LOC5566770	10.1531086	11.23087617	8.389506019	8.427235364	8.853992036	3.317416046	2.199447923	4.758182634	2.916829547	3.890832566	4.647319562	4.71139183	4.137630089	8.520680334	5.988956647	7.525021808	0.066500062	1.861662152	7.415343859	19.63936402	16.08648586	6.494696749	7.513439478	6.74255988	2.644578483	10.65764545	10.2251432	3.818762277	2.011983039	6.140492369	10.46148387	6.737086023	8.111092585	17.04089344	4.401238706	6.205309144	15.00988568	7.155291956	9.024506376	8.150672223	12.43012133	13.32797273	6.701211173	11.77710185	5.894601143	5.087470103	6.19119291	4.435110709	11.19643621
LOC110676694	0.102044559	0.273124702	0.256080965	0	0	0	0	0	0	0.173852779	0.140124673	0.124806836	0.180530224	0	0	0	0	0	0	0	0	0	0	0	0	0	0	0	0	0	0	0	0	0	0	0	0	0	0	0	0	0	0	0	0	0	0	0	0
LOC5566769	16.10873496	16.49245648	24.88562511	21.6826321	20.58183573	17.49297509	17.31531584	41.60999653	16.45061197	14.54757806	23.45058426	28.03458983	21.64169334	33.85413761	24.66179043	17.36998708	17.19756849	15.11798058	24.58700856	37.99613013	32.73320466	36.14056521	27.33599366	23.98882405	13.47582523	20.97195197	26.71032698	19.04502326	20.3528863	33.55799019	47.30926518	39.62074806	34.20178914	32.96570475	7.507299807	29.53429936	25.93598238	35.90619124	55.0505822	37.49565219	51.38371776	23.90720679	24.96782709	29.24672933	20.63276333	30.46014939	23.08919568	28.95139096	27.31764527
LOC110676674	0.104051858	1.670983727	0.097919357	0.028053301	0.070538719	0.522716097	0.159951205	0	0.206818554	0.177272604	0.464363378	0.095446416	0.322142452	0	0	0	0	0	0	0	0	0	0	0	0	0	0	0	0	0	0	0	0	0	0	0	0	0.270585509	1.47463201	0	0	0	0	0.098531971	0	0	0	0	0
LOC5566768	35.42102771	33.95651616	48.60423776	33.02904656	28.30568975	17.80695847	7.056170908	18.81775744	14.56413112	19.02938736	24.4771499	21.770222	12.90283119	15.63536741	7.251548319	11.56695551	11.34034108	8.924427732	5.980005984	15.99994461	10.83009554	10.39178968	16.76914678	9.464516487	14.01330657	18.24828273	15.22010242	15.96418946	11.90543592	14.17929916	15.60403037	24.97573803	16.19900361	31.58701617	9.517830259	12.79616067	16.04665563	19.62932277	17.76041586	8.297067868	25.69900209	13.95817971	17.3899199	13.52303803	11.71608679	20.37869105	13.38866786	6.539372476	11.742239
LOC5566778	18.49184538	18.74871537	19.12130251	16.87634457	22.5253921	43.61730094	26.93002967	48.41536611	35.22806649	32.07171465	33.41114975	32.70333761	30.76613209	5.829031542	1.528546981	6.321148898	8.789836199	4.660879387	2.241047019	11.94156217	5.791746747	4.448545178	9.134674503	2.98575424	3.424908653	5.128371598	2.403502638	3.100837538	7.347194374	5.134491559	4.260315258	5.799065121	3.903927585	9.350335038	6.076927711	3.465652893	2.75756299	6.393946266	11.61520422	3.482507136	1.186700547	2.605276251	5.703029633	7.470008617	3.107023799	2.568444744	4.322211256	2.345644475	1.4398787
LOC5566765	9.42986835	10.40833871	3.807015933	2.104564911	2.909863003	3.005473924	1.335719141	1.729946267	2.69918142	3.421830848	4.26411485	2.125474966	3.452456995	0.248014993	0	0	0	0.166168175	0	0.409968712	0	0.031719621	0.15876241	0.067778594	0	0.420820361	0.160409629	0	0	0	0.338491901	0	0	0.789337354	0	0.481869742	0	0.740853487	0	0.069173312	0	0	0.049559879	0.37768784	0	0	0	0.104365452	0.038133898
LOC5566766	1.575767371	2.402186337	1.650528192	1.462930099	1.511021198	1.996219504	0.463398494	0.452200896	0.998631706	0.606959056	0.978413342	0.603316617	0.533306668	3.084431272	0.144311962	3.838793882	3.543459085	2.141900399	6.95392767	9.070373536	1.889369597	4.302230973	3.398007404	0.065198737	1.316976597	1.349342232	2.108820711	0.566466719	0.655120948	1.8140148	2.11645121	2.741727789	0.576332308	0.22332141	1.168948153	0.540783047	0.557330816	3.848333593	0.055483013	3.79280091	0.5555209	1.26107029	1.668571824	0.778525503	0.282935809	0.343527448	0.171286616	0.351375459	0.586918505
LOC110674257	0.035408904	0.236931948	0.266576087	0	0.032005819	0.711522294	0	0.233711261	0.234601557	0.120651928	0.680714941	0.606302063	0.814359018	0	0	0	0	0	0	0	0	0	0	0	0	0	0	0	0	0	0	0	0	0	0	0	0	0	0	0	0	0	0	0	0.182787355	0	1.770523291	0	0
LOC110676846	0	0	0	0	0	0	0	0	0	0	0	0	0	0	0	0	0	0	0	0	0	0	0	0	0	0	0	0	0	0	0	0	0	0	0	0	0	0	0	0	0	0	0	0	0	0	0	0	0
LOC5566767	10.24187923	6.360447939	5.039609906	8.735096515	10.89123649	0.840706223	4.013197204	3.181177242	3.725511499	1.938781761	3.768745719	2.865528863	2.013247698	14.40245685	23.73539195	12.05599959	8.574592131	17.64805584	27.17778839	15.41279068	7.01494825	22.35938354	9.699103964	1.433328218	1.678399837	5.93278458	0.753825827	0	3.577009738	4.810833643	5.965132971	2.114881043	1.082913017	1.963798045	0.356918635	6.038637617	7.847912853	2.088931309	6.5052686	8.776935599	4.652405552	6.809244747	16.0701492	1.521341779	2.591690548	17.83135467	3.765562837	11.03519105	15.41168868
LOC110674413	0.084593074	0	0	0.547368972	0.229388967	0	0	0	0	0	0	0	0	0	0	0	0	0	0.592151327	2.434657535	0	0	0	0	0.707002194	0	0	0	0.237910226	0	0	0	0	0	0	0	3.035959254	0	0	0	0	0	0	0	0	0	0	0	0
LOC5566764	0	0	0	0	0	3.19138676	0	0	0	0	0	0	0	0	0	0	0	0	0	0	0	0.390243557	0	0	0	0	0	0	0	0	0	0	0	0	0	0	0	0	0	0	0	0	0	0	0	0	0	0	0
LOC23687658	0.055740469	0.186488372	0.069940393	0	0.151150063	0.140009226	0	0	0.110792477	0	0.114811829	0.034087028	0.197224417	0.519917144	0	0	0	0	0	0	0	0	0	0	0	0	0.4184679	0	0	0.10541906	0	0	0.140268934	0	0	0.314268882	0	0	0	0	0	0	0	0	0	0	0	0	0.596889808
LOC110676889	0.539087311	0.577152033	0.270568075	0.34882249	0.292365971	1.083266055	0.497219364	0.569306632	0.142868835	0.734752176	1.924674166	1.186807105	2.098175736	0	0	0	0	0	0	0	0	0	0	0	0	0	0	0	0	0	0	0	0	0	0	0	0	0	0	0	0	0.522252509	0	0	0	0	0	0	0
LOC110676901	12.90372947	8.821405887	6.265852842	5.16997081	3.213802596	6.522470474	7.492215009	2.47860734	1.164618826	2.858602715	4.717761024	9.918757861	6.148823825	9.688345061	6.87219733	9.593265599	2.027595897	10.34584367	4.893827707	13.10752371	22.69512623	14.58938289	14.69354913	5.417544716	4.006636355	11.67103387	23.39369719	7.314026289	7.527761165	17.37757159	9.730546541	6.310742447	9.622332738	7.292338979	14.91048501	14.19005381	6.117339353	8.311078942	23.45559753	5.626024938	19.89845136	12.77168189	16.40126451	26.4812266	8.661551246	8.888905083	12.73450515	25.61119831	15.18674246
LOC5569486	59.64441736	30.97486909	63.72768317	66.19219919	68.48065101	30.36317208	25.78470089	43.6659833	18.56354791	20.67440146	28.8876689	44.7549374	27.68521713	42.42042702	15.13268662	27.50269861	14.60765452	12.57098891	14.43085201	30.20594927	47.29063412	27.96124713	22.45483639	35.22438354	32.11006639	31.8359884	48.0137451	42.33649728	37.55472263	41.11572007	54.55544701	96.83392426	38.97602923	56.202458	32.47624078	24.03884266	49.32464242	21.93151309	52.74143773	42.31996199	44.23205336	31.77319313	24.12602151	20.2317556	32.8937939	34.06485736	31.33461367	21.79838109	36.75128883
LOC5569484	20.04308898	19.05400236	29.3146054	19.77721578	23.86152216	12.44116225	3.3839978	5.132299284	5.151850187	8.680493048	12.92026264	10.5525035	7.820420938	16.93434239	3.427837427	10.89456214	4.590963839	6.792736479	6.710615752	9.912324611	4.895796615	13.44095034	4.600380059	3.209957088	1.186988889	2.97199096	3.331978999	2.568732574	3.694713217	4.499083299	3.058506169	5.421821063	3.248488515	4.976628908	1.372523276	3.603329515	3.822813351	3.693306862	5.678891557	13.23335674	0.411281148	2.579784311	3.582459625	4.370905238	0.916440712	3.171193635	1.886334917	1.495814269	5.132843523
LOC5569483	1.443116458	2.152888764	2.137280346	0.535778099	1.133349553	4.159638821	1.236482961	0.718284554	0.877764423	1.370383895	2.696338401	1.678216789	2.678622971	1.559371793	5.315429141	2.367086041	0.343061654	4.470815724	3.229267752	2.042659005	5.349806232	3.634971268	3.691472377	4.108746306	2.273816111	3.494545134	3.996185108	5.309299654	1.796443699	5.011157936	3.232511147	5.231994869	1.624417849	0.385573913	1.955168746	2.267520551	2.03771723	10.8277671	2.29905075	6.088892999	10.2763978	1.604320047	4.362445484	8.064944368	5.43457038	9.712254035	1.774401765	5.719981226	6.016704838
LOC110674414	0	0	0	0	0	0	0	0	0	0	0	0	0	0	0	0	0	0	0	0	0	0	0	0	0	0	0	0	0	0	0	0	0	0	0	0	0	0	0	0	0	0	0	0	0	0	0	0	0
LOC5569480	0.385852312	0.682942915	0.249883078	0.241616192	0.393771175	0.250112524	0.07653447	0.032861437	0.049479929	0.042411262	0.188008229	0.137009426	0.528482639	1.145495514	0	0.664202706	0.571560748	1.626213815	3.877192141	0.214938264	2.128157461	1.247246443	0.346816271	0.384961845	0.364093907	0.898853036	1.074604829	0.698337099	0.350056152	0.564961922	1.035209144	0	0.00894916	0	0.099547802	0.210528761	0	0.776828854	0	0	0.144177506	0.180872315	0	1.980140586	0.257011802	0.975161653	0	0	0.93299862
LOC5573526	17.84863209	12.72196874	23.73445024	16.63329756	11.22311848	1.461922677	0.596464746	0.384154138	0.385617529	0.330528486	1.065618769	0.237282458	0.514835445	1.930231315	0	1.29410153	10.78435878	0.226317075	0.339511914	0.558367566	2.14007876	0.864027276	3.243458995	2.769384661	0	0	0	0	0	0	0	0	0.802061724	0	0.775817152	0.546912539	0	3.027074112	0	0	2.247269747	0	0	0	0	0	0	0	0
LOC110676958	0.042435033	0	0.053245387	0.02288172	0.01917834	0	0	0	0	0	0	0	0	0	0	0	0	0	0	0	0	0	0	0	0	0	0	0	0	0	0	0	0	0	0	0	0	0	0	0	0	0	0	0	0	0	0	0	0
LOC110676969	0	0	0	0	0	0	0	0	0	0	0	0	0	0	0	0	0	0	0	0	0	0	0	0	0	0	0	0	0	0	0	0	0	0	0	0	0	0	0	0	0	0	0	0	0	0	0	0	0
LOC5573532	13.38017886	25.06865816	44.13053095	21.43834897	18.22773902	12.7231835	3.89329607	9.714529127	8.991675596	13.02613739	11.08958648	9.409754368	8.200412367	18.9581882	6.878196178	15.93768109	7.276018903	14.93959733	12.37666144	15.12863156	12.91464933	8.087193355	13.18193401	15.23433873	51.9198219	32.94046895	52.55730001	36.40622877	46.23178182	44.82642322	13.62654564	25.41392451	35.59479363	44.08150537	46.88163117	14.54884152	7.203014831	8.947281003	9.094263158	10.67462549	10.24032431	12.73086776	12.80198196	10.49830541	9.620599956	13.32818729	6.421574382	10.1533885	8.187426574
LOC5573531	56.28277374	85.27646688	85.09580636	67.44629444	34.91292873	17.49486094	4.371659172	4.708531453	3.417108666	13.4813497	26.57461119	21.38024973	4.988529514	25.90658308	7.671160646	24.75703186	7.145005374	12.48273626	36.80551592	24.69333143	37.17491387	30.44705292	9.580522156	6.59385475	8.157697397	9.308649117	10.88614463	16.65308013	10.43820055	9.966845401	7.111026189	7.889158287	7.194024751	4.530201887	12.89296662	5.072874844	4.574590128	8.523544164	5.009470828	3.159957969	3.768759965	1.751093368	2.012428477	2.769070886	0.829409521	4.380581861	1.205079701	4.061285951	4.387317693
LOC5573524	19.86564922	32.69804722	45.65733601	26.42035263	14.49944579	2.415336219	0.436736919	1.153973982	1.59275863	2.4573929	4.35142639	3.314431805	2.242471556	7.039485248	3.912874058	14.28618256	1.056375345	3.314228457	13.53879616	10.69278598	11.57158269	6.959135037	2.192206349	1.819792394	3.059423829	5.021616178	3.199374101	5.16274847	1.35219667	2.975910727	3.245783426	3.394746659	2.899065891	6.909978685	8.389814896	2.833984568	1.986974749	4.319238294	0	0.159191937	0.886023047	1.482034607	1.292618595	0	1.748655423	0	3.141708488	0	1.053112921
LOC5573525	6.726322021	4.976029193	7.968064078	8.109954211	9.13868291	2.098784329	5.330495068	8.658617963	3.100189238	2.989460737	3.21265852	11.0881741	3.991219467	2.130285914	1.906698153	3.065460363	2.827217317	0.194944946	2.047140823	1.442899553	2.765130777	4.651597522	0.465641652	4.075215296	2.007731247	4.251283513	4.077431425	2.590736085	4.582417851	2.68645283	6.453061105	10.66939987	5.121521486	8.579429756	1.8934407	5.417642969	5.297823932	6.084074166	9.98089674	14.70891755	10.64663965	2.023686382	2.325703574	4.747449522	0.539169665	5.23707705	2.219575258	2.601835432	1.789514899
LOC5573520	12.07408225	12.4583557	13.52384918	7.849940068	9.917963326	14.7027188	4.050790915	15.14028289	7.412939991	8.353336254	12.21980563	13.4200631	9.209147628	10.12711944	4.701330968	3.169686015	0.052202548	1.259831715	7.333004651	3.729895343	1.072179459	3.318728768	4.573997952	4.470709971	0.451303067	9.64245956	9.972613144	3.954450214	5.710162634	6.04578308	7.185731735	8.359419803	8.223015771	7.533420233	4.31871548	5.723622022	4.082623073	8.313018194	7.871375006	5.821383804	7.505880957	4.708106368	8.416721233	5.399749086	7.582019494	10.76258612	5.737602041	5.855354115	3.585069411
LOC110677080	0	0	0	0	0	0	0	0	0	0	0	0	0	0	0	0	0	0	0.248677586	0	0	0	0	0	0	0	0	0	0	0	0	0	0.025542393	0	0	0	0	0	0	0	0	0	0	0	0	0	0	0	0
LOC110677048	0	0.018036001	0.016910505	0	0.012181915	0	0	0	0	0	0	0	0	0.184371616	0	0	0	0.125773549	0	0.310307433	0	0	0	0.256509838	0.309754601	0.22119521	0.101179063	0.159188324	0	0	0	0.425791358	0.29554376	0	0.179647067	0.379926764	0.257963926	0.560755825	0.763999238	0.556299887	0	0	0.515791762	0.102097812	0	0.253412225	0.336944428	0.098743436	0.216478079
LOC110677114	0	0	0	0	0	0	0	0.216552712	0	0	0	0	0	0	0	0	0	0	0	0	0	0	0	0	0	0	0	0	0	0	0	0	0	0	0	0	0	0	0	0	0	0	0	0	0	0	0	0	0
LOC110677125	0	0	0	0	0	0	0	0	0	0	0	0	0	0.285163331	0.643973833	0	0.110833436	0.106992078	0.642021113	0.263969946	0.252932168	0.30635362	0.255559166	0	0	0	0	0.270834204	0	0	0	0	0.115401724	0	0	0	0.109721387	0	0.185689432	0	0	0	0.159552647	0	0.118365485	0.574855379	0	0	0.122767941
LOC5573521	0.580861208	2.504776591	1.21472669	0.765625989	0.466698403	1.134785929	0.694489331	0.425987656	0	0.989610189	0.354498674	1.105112327	0.913439781	0.240798279	0.67973234	2.152539398	1.403853391	1.355197462	2.258903967	3.715035203	2.491784931	0.287435369	0.719332871	1.689030419	0.404554542	2.33039288	0.242265405	2.477566481	2.722697704	1.220614114	0	0.169920721	2.111368789	1.683007089	2.752966043	1.455528191	1.389767802	0.67134313	2.352004484	4.701235978	1.49519541	3.126232648	1.347298148	0.488930558	1.499256843	2.022586281	0.201696814	1.182167435	4.665059476
LOC110674415	0	0	0	0	0	0	0	0	0	0	0	0	0	0	0	0	0	0	0	0	0	0	0	0	0	0	0	0	0	0	0	0	0	0	0	0	0	0	0	0	0	0	0	0	0	0	0	0	0
LOC5573522	1.641491791	2.392495669	1.182776768	1.121738002	1.351517371	0.653165687	0.124917999	0.686537819	1.442914315	0.249202064	1.472943325	0.854740574	2.472725245	1.030836475	0	0.433639239	0	0	0.05688336	0.65485998	0.358558468	3.293359046	1.403844764	1.739982086	0.848952346	2.080599759	0.549062002	0.287952393	0.548500325	0.368847726	1.544820324	3.3803441	0.543366839	1.483342591	0.086655941	2.65733376	0	4.057357425	3.553668174	2.012558206	2.16497695	1.810658749	1.583280894	4.740186055	4.278792039	4.227393026	3.098249232	6.549213518	7.266033055
LOC5573523	13.72921356	25.9269682	19.48105767	10.1882549	10.39331305	49.8661555	9.574306577	35.79249077	150.4210109	97.94884824	52.6309307	39.07682439	34.22148953	3.388831479	5.203533248	5.792360177	3.148074194	1.886254508	2.148464023	2.154514408	3.303079047	2.200394787	2.628191011	4.701811111	1.501562885	3.784196202	4.271215223	5.570561463	3.536990659	5.096797196	3.113042284	1.655549208	3.094831513	3.269770127	0.558798676	2.363551785	11.24801392	18.99987922	13.76156906	8.033957516	6.937043398	7.252166309	11.56410158	9.527367737	2.55049177	12.62134964	1.871567481	7.788320094	9.859956269
LOC5573512	8.94528652	10.98023723	9.943502089	7.488767117	7.886597656	12.96858153	5.568048144	11.46498811	12.94061607	11.08056429	16.46032155	11.28330119	8.921694411	9.631633696	6.393150662	5.606441096	6.86790784	10.41170373	4.132440871	24.07498847	12.14121273	5.302907369	12.76915816	7.093946728	5.017575794	9.984743576	12.84530384	14.47787816	4.333669222	9.234748707	8.797496499	5.953627445	4.294908387	8.414775563	6.775501741	6.995345801	15.32168689	10.82442314	28.03681029	9.134936107	2.781672992	11.05052761	11.55785972	8.56549563	3.718971884	7.274814349	10.88191064	12.31615476	9.589662445
LOC110677249	0	0	0	0	0	0	0	0	0	0	0	0	0	0.182530368	0	0	0	0	0	0	0	0	0	0.174589369	0	0.24088484	0	0	0.412772895	0	0	0	0.026381271	0	0	0	0	0	0	0	0	0	0	0	0	0.459949406	0	0	0
LOC5573515	8.970376177	9.733551258	6.250030498	5.752090766	4.52229165	6.80937726	4.81107653	12.36523354	7.973101479	13.02979268	19.0669644	17.60264584	8.578255899	12.91039154	7.350665602	15.28976556	8.469597125	8.998797963	10.7997123	12.05238291	13.61497725	25.2266576	21.9242383	7.026450107	6.861648675	12.87783465	19.5249436	16.59619494	9.173947783	8.670179816	13.35540519	14.10064565	10.79953219	15.87722555	7.403512252	13.66909297	15.55636536	53.6471665	16.33176447	18.83735153	13.65866092	17.18832484	10.96566269	16.94726445	10.12604644	12.29457277	13.98239153	20.34679036	14.27891372
LOC5573519	3.017773106	5.496943801	4.312463086	4.700905757	5.455480942	0.421114424	0.386583232	0	0.666474798	0.142815672	0.230217768	0.615154006	0.148301025	8.235944933	8.240032578	17.33392917	16.81556861	8.996469684	32.86018542	3.860176293	1.849382421	4.106644519	5.372197499	4.586979941	2.977549344	0.825490222	0.629325917	0.495069509	3.536336992	0.317075439	0.995989429	0.882796399	1.446499078	0	0.223478162	0.945245992	0	3.487857709	3.733726825	0	0	0.406046259	9.04124786	3.492722565	0	1.050802911	1.309855119	1.842529528	2.468540887
LOC5569928	9.483148352	16.33538086	13.64384881	10.39359323	7.175122793	3.201850323	0.801627285	2.779039354	2.277767842	4.277659275	7.903365673	7.582712818	3.075201884	3.410842429	0.881457179	1.932473522	0	3.019090011	1.622371088	1.445264962	2.450087188	1.978377805	2.529350189	0.689250728	0	0.12679661	0.579992768	0	1.032055269	0.292219748	0.229478339	0	1.673327452	0	1.338737436	0.21778693	0	0.401805366	0	0	0.223722234	0	0.873568576	0.585259351	0.348957678	0	0	0.141507732	0
LOC110677654	0.119333876	0	0	0	0	0	0	0	0	0	0.081932935	0	0	0.148410971	0	0	0	0.278415849	0	0	0	0	0	0	0	0	0.223972806	0	0	0	0	0	0.021449965	0	0	0	0	0	0	0	0	0	0.207594742	0.226006575	0	0	0	0	0.159733978
LOC110677362	0	0	0	0	0	0	0	0	0	0	0	0	0	0	0	0	0	0	0	0	0	0	0	0	0	0	0	0	0	0	0	0	0	0	0	0	0	0	0	0	0	0	0	0	0	0	0	0	0
LOC110677681	0	0	0	0	0	0	0	0	0	0	0	0	0	0	0	0	0	0	0	0	0	0	0	1.681771776	0	0	0	0	0	0	0	0	0	0.256021078	0	0	0	0.817004245	0	0	0	0	0	0	0	0	0	0	0
LOC110677666	0	0	0	0	0	0	0	0	0	0	0	0	0	0	0	0	0	0	0	0	0	0	0	0	0	0	0	0	0	0	0	0	0	0	0	0	0	0	0	0	0	0	0	0.219537693	0	0	0	0	0
LOC110677690	0.039656239	0.159211309	0.049758694	0.04276669	0	0.199217533	0	0	0	0.067562126	0.381183703	0	0	0	0	0	0	0	0	0	0	0	0	0	0	0	0.446574909	0	0	0	0	0	0	0	0	0	0	0	0	0	0	0	0	0	0	0	0	0	0
LOC5569929	3.500825302	10.78438873	0.248641304	0.997279113	0.716460545	0.165913073	0.203077702	0	0.437635932	0.225069346	0.997727665	0.0807873	2.687710425	0	0	0	0	0	0	0	0.364315141	0	0	0	0	0	0	0	0	0	0	0	0	0	0	0	0	0	0	0	0	0	0	0	0	0	0	0	0
LOC5569936	81.300325	75.05982884	145.6094728	158.9148253	154.4532962	136.140412	85.17774943	65.92647325	41.809887	57.54799629	84.92559799	111.509642	87.32593452	428.9957116	195.3743988	363.7961986	260.2330172	327.6503333	285.9060505	137.3292311	300.808128	267.3561085	94.79346016	212.0740585	128.2118647	90.06844282	195.2778581	322.5274326	254.3727606	202.4494707	80.7848588	98.86924093	292.3923736	90.38653047	218.8063168	182.5323661	255.3062613	118.7981527	184.3904376	212.5604687	139.5791156	114.1572219	156.5844196	95.68433101	190.73294	205.4941619	101.4786531	112.041574	101.6988902
LOC110677779	0	0	0	0	0	0	0	0	0	0	0	0	0	0	0	0	0	0	0	0	0	0	0	0	0	0	0	0	0	0	0	0	0	0	0	0	0	0	0	0	0	0	0	0	0	0	0	0	0
LOC110677788	1.323148955	3.553485545	3.647970995	1.446344638	1.651596314	5.019152784	1.023907673	2.400158484	3.303844288	2.714291297	5.042853206	2.708164456	3.773981958	1.029867826	1.042778714	1.981328944	0.848409245	0.756004029	1.795701573	1.347093748	1.390055325	1.663603567	2.23214016	0.428288409	0	0.65001096	0.979830468	1.435282084	0.961951779	0.2723704	0.909035775	0.568747006	1.478769363	0.469437177	0.335946752	0.507483784	0.796825088	3.557866799	0.692485647	1.267594451	0.938365448	0.130798899	1.691094051	1.05691587	1.301017375	1.946335424	1.040788061	1.417878386	1.325310533
LOC5569934	11.7890662	7.721537408	10.76565167	5.03887528	4.148190731	12.02850622	0.485651178	1.931581289	2.467741087	2.719544619	3.950063107	4.230045408	2.176832241	3.908384076	1.809596216	0.776394503	0	0.581908413	0.814758896	1.818527368	0.550258896	2.814019551	1.436266121	1.18677762	0.729589254	0.927873322	1.622811429	0.687405982	2.712310884	2.201302538	0.987810917	1.926204204	0.890660681	2.438999881	1.728816051	0.562490494	2.267659789	2.767373886	3.029782527	0.726719157	1.251943193	1.047051284	0.462813221	1.070703973	0	0.20843486	0.207855891	2.680186225	1.335420327
LOC5569932	22.54335205	48.10088754	44.20600789	35.19629709	25.28147178	8.543348589	12.76734537	95.95912765	40.4584589	18.65097362	17.44391389	32.3317046	28.9950228	12.98523532	15.60618544	11.29116223	4.511646022	5.167278518	6.644354247	15.57158456	31.32425339	10.07511493	3.526417006	7.941471948	9.65189177	17.29236755	19.95282736	10.23057031	6.629308036	21.3025771	12.21764865	17.16000159	11.98856152	33.62151809	0.927849029	21.94166105	23.69451559	46.24072488	19.08910931	33.61031744	17.2254104	16.78182446	23.66762519	6.771258509	14.6589122	18.34351444	10.33282537	21.03726982	5.590377263
Trnas-aga	0	0	0	0	0	0	0	0	0	0	0	0	0	0	0	0	0	0	0	0	0	0	0	0	0	0	0	0	0	0	0	0	0	0	0	0	0	0	0	0	0	0	0	0	0	0	0	0	0
LOC5568402	19.06782738	31.54877892	42.10594774	26.33356888	18.54980672	18.89629916	2.622031921	6.968209058	7.97021249	12.84747466	19.00884952	18.35825913	9.973932235	4.644535532	3.592844035	2.754582421	1.258415546	2.639048979	3.519108247	7.544537547	4.852386947	2.55880397	5.753267756	0.299012715	2.813610145	2.770008797	1.280536124	1.484522645	1.716856171	0.747046953	0.746647105	1.03995813	2.007381534	2.341007367	6.270454174	1.01229586	0	1.867632314	0.145402697	1.177067562	3.639593149	0	0.062468243	2.040258855	0.926851926	0.450136132	0.504996512	0	0.672927517
LOC110677934	0	0	0	0	0	0	0	0	0	0	0	0	0	0	0	0	0	0	0	0	0	0	0	0	0	0	0	0	0	0	0	0	0	0	0	0	0	2.070748087	0	0	0	0	0	1.508099172	0	0	1.86639264	0	0.532937329
LOC110677954	0	0	0	0	0	0	0	0	0	0	0	0	0	0	0	0	0	0	0	0	0	0	0	0	0	0	0	0	0	0	0	0	0	0	0	0	0	0	0	0	0	0	0	0	0	0	0	0	0
LOC110677947	0	0	0	0	0	0	0	0	0	0	0	0	0	0	0	0	0	0	0	0	0	0	0	0	0.324678466	0	0	0	0	0.587768139	0	0	0	0	0.414265274	0	0	0	0	0	0	0	0	0.588592663	0	0	0	0.569254726	0
LOC5568406	9.001709054	17.10904808	1.010827702	1.510935613	1.203072802	19.17937189	20.13729467	151.4259473	125.2688617	62.23976459	31.79201596	30.84415439	28.75212179	0	0	0	0	0	0	0	0.193185488	0.155991951	0	0	0	0	0	0.206858773	0	0	0.41616207	0.092216435	0	0.114171562	0	0	0	0.728679462	6.38219595	0	2.231478122	5.259506213	7.799278363	3.316799193	0.452028189	0.878130433	2.845996561	7.05722008	4.407103635
LOC5568404	18.35107957	19.81621071	20.16762641	21.63301246	28.42735628	6.35784081	11.7702765	15.03603306	4.611845056	5.282645707	9.905883851	19.27132123	13.3220375	16.68405993	24.21457955	27.01436945	32.4226765	28.19857705	20.59749817	25.13308386	12.21558628	28.88669317	31.38511136	8.882404643	27.50128066	29.91112226	20.902962	25.97350269	9.432304051	31.83418825	40.97611393	17.82640942	4.185759622	27.63977561	14.84558446	8.562599434	21.34777442	34.88624084	10.50541586	22.73978049	19.42439896	24.52138733	12.98967336	8.389169834	4.083262451	22.80545039	4.746178159	25.96335228	35.57512804
LOC5568405	7.926583854	7.98997115	9.281123098	5.405871051	5.70971741	4.452887752	0.720446884	1.075953728	1.755085231	3.228577307	4.728767063	3.43925254	1.514069523	4.890981564	5.007504074	7.61159592	5.712731703	4.563918665	8.772219141	10.67359988	9.552961635	4.673626786	9.141182599	1.987628593	2.724848708	4.882766009	4.665818391	4.813694721	2.521549136	5.395267919	2.421068644	5.847623915	1.311240422	9.630981606	1.249439699	0.804202211	6.435469855	5.298966212	6.353206241	11.42902991	3.068441901	6.514361012	6.876869606	8.567354896	1.525239771	4.278469621	2.03777209	14.70556809	9.655466916
LOC5568403	161.0107465	284.4904414	76.67101637	76.55776229	79.46148385	340.8078802	164.3937147	177.9958664	303.4613166	589.4406725	719.127504	726.7809698	317.024599	55.69351322	70.51749456	71.56901352	94.96782813	60.98077942	31.88905277	31.99367341	77.22175617	39.63736856	111.9386607	329.8339136	89.74609855	267.7819472	187.7738393	191.0327294	99.13339384	166.8591421	327.0611379	829.7551687	210.5751471	353.978329	130.639971	101.9454473	353.7555102	327.8661987	301.8357517	296.0488932	173.1812924	120.9828274	169.6366861	110.0629934	127.8439769	141.1110793	158.8586884	165.4695546	65.26355737
LOC5568409	8.051683952	18.02479549	12.29428453	4.245839512	2.729194269	0.297415669	0.227523099	0.234458624	0.823731186	0.706053541	1.056856258	0.72409631	0.157108304	1.104437972	0	0	0	0.069063411	0	0	0	0	0	0.211277861	1.113310445	0.971682567	0.333350115	0	1.082279593	0	0	0	1.266361264	0.482451781	0.789166831	0.16689702	0	0	0	0.071875147	0.171445431	0	0	0	0	0	0.09250964	0	0
LOC5568408	172.1906686	243.61722	202.7222281	279.7094372	256.3832567	733.2913185	305.0710404	424.4981763	465.956228	365.0444742	720.6126156	698.6886394	432.5624529	459.4542466	582.6617284	450.0954141	409.2679788	342.8757995	599.0384418	467.4802164	242.5508198	419.6027503	443.918538	207.8109324	172.7588141	236.8074627	82.05109351	194.9161267	206.0518261	155.5563646	260.7394087	64.14575196	189.6496102	114.0573904	185.4168513	238.2000995	691.0485536	434.0743554	659.0964671	549.8323226	650.0092908	678.3858153	693.7783074	695.4222308	743.0379104	751.0795948	594.8205786	715.9357302	772.0620448
LOC5568410	12.65022889	1.2179367	3.654189055	3.140708859	2.138815855	0.457193047	0	0	0.120595744	0	0.249941481	0.111309468	0	3.282342084	3.833995896	0	0	0	0.31853084	0	0	0	0.253585043	2.814763155	1.331090507	1.194951201	1.708107212	9.674715093	0	0	1.081319984	1.198036546	5.365624449	0	2.426244652	9.236062311	0.870990557	0	0	0.662927096	0	0	0.316640295	0.344723512	9.161189284	4.848525652	1.706491023	0	2.436391861
LOC110674416	0	0	0	0	0	0	0	0.223337654	0	0	0	0	0	0	0	0	0	0	0	0	0	0	0	0	0	0	0	0	0	0	0	0	0	0	0.902081562	0	0	0	0.685063099	0.410795555	0	0	0	0	0	0	1.58619009	1.239578177	0
LOC110678108	0	0.934451433	0	0.150605112	0.126229848	7.01554848	3.005462451	3.686996612	3.145885531	5.234317492	4.985901612	3.757654106	4.941236744	0.521037655	0	7.452239847	7.762878953	0	0.488780083	0	0	5.597556018	0	9.635150799	3.793280091	11.4602001	1.048424426	17.73234419	6.67686845	31.16564553	0.829633436	11.76554511	0	0.455209892	16.38133458	7.873654652	12.02867994	2.905295268	6.220195766	3.729917396	0	2.029356193	8.259944252	0	0	0.437645825	0	0	0
LOC5570648	33.18652539	41.95358911	25.54067647	22.29769011	28.78449564	11.57344487	5.917402732	184.3962914	19.12815663	8.992695365	14.17579892	11.27080999	8.61580902	106.1922578	156.3310964	144.9195697	88.03012986	105.0502341	95.1268988	157.7903521	104.226266	137.7338026	223.9436678	92.20605157	70.49833242	106.5421072	125.7769588	82.32457835	56.0988458	105.121353	124.9094907	178.7388573	134.0019679	65.77967312	25.42250157	68.398034	268.9063791	303.6465035	354.2473	104.4413495	183.9312413	95.77246077	207.1847848	202.0321798	150.5404411	227.4686824	109.727424	258.9591501	104.0670464
LOC110674258	0	0	0.083561877	0	0.06019594	0	0	0	0	0	0	0	0	0.248470167	0	0	0	0	0	0	0.734621075	0	0.37112549	0	0	0	0	0	0	0	0	0	0	0	0	0	0	1.385464547	0	0	0	0	0	0	0	0	0.20812292	0	0
LOC5570649	7.886878161	7.234683189	0.929208074	1.158024224	1.472633475	4.836318678	0	34.11757048	16.82937728	0.378502335	2.23719049	0.317009365	0.196520044	1.013095693	0	0.987954083	0	0.08638846	0	0	0	0	0.206345772	0	0.15473248	2.187784942	2.640831355	0.218679274	2.082734091	0.700283754	0	0.974859452	0	0	0	0.208764329	9.479363519	10.78445604	12.74413096	5.933765731	5.146889799	4.12519796	4.895439901	12.06177718	3.249436926	2.784927944	3.934355685	4.34064861	11.99428752
LOC5570647	0.51325382	2.232321207	0.161001399	0.20756665	0.405935195	0.161149232	0	0	0.425070147	0.218606959	0.616687298	0.313870658	0.567508379	0	0	0	0	0	0	0	0	0	0	0	0	0	0	0	0.541304652	0	0	0	0	0	0	0	0	0.667354953	0	0.778884641	0	0.310766097	0.669647199	0.24301301	0	0	0	0	0
LOC5570650	8.207692652	13.3862292	12.25861043	7.019109063	5.536282587	11.25454789	2.443373878	19.24567011	8.26140775	10.925263	16.14382015	15.43485011	9.72072609	7.651434482	2.934343233	4.478592862	2.483733003	3.740333533	3.644817262	3.549276601	0.529023487	7.841655037	4.696122592	1.825564626	3.006142233	5.487325076	3.394686999	1.375704888	3.468287369	3.887174572	3.337480755	3.06640608	2.359514319	2.456535511	2.447485195	7.416453221	2.39324409	15.67839612	10.5417724	7.552331637	2.539524113	3.517722387	2.76506188	8.667583934	3.112293897	4.594679615	5.566815011	2.158449249	3.558193434
LOC5570652	5.053905997	7.795535078	8.194396348	4.565520184	4.820324413	11.95254752	3.15300116	11.00366353	10.19759322	10.14786901	12.09972469	12.02130978	7.808880799	0.265290718	0	0.656718022	0	1.110208753	0.114861463	0.94451642	2.715065735	0.073078022	0.365768652	0.078076684	0	0	0.862315152	0.629900417	0.461481978	0.868926411	0.292441059	0.907219166	0.064887639	1.497616336	0.656173535	0.462569734	0.667413884	0.853416691	3.720747871	0	0.950352109	0	0.399629079	2.17536336	0.592936445	0.102845106	0.410237734	1.26233569	1.098196382
LOC5570651	7.765169348	12.74366615	11.89714532	7.514772404	7.388287551	12.47267616	4.586251481	8.119531612	7.663058987	8.633975265	11.33635558	11.04684162	8.387168922	5.972242821	0	3.135064004	0	0.286054505	0	1.293877287	3.832030022	0.27302281	0.284693394	2.722515016	0.469662605	2.34769662	2.761413059	0.905129447	0.804588225	0.463764076	0.84977906	3.174211241	2.519731677	3.796717507	5.066421188	4.147635677	0.537811262	4.676325149	3.061503997	9.923348938	1.3018715	1.880669	2.346193748	5.185963544	2.795418729	1.729052946	5.42819493	2.694939121	4.376438992
LOC5570653	160.2192037	123.5476799	147.0076691	106.0551123	101.4643966	85.16197772	71.79112882	321.1661882	138.6115826	96.59695007	136.3630546	152.9437606	107.6583436	261.3839956	153.3824027	185.987406	162.6478097	146.7540029	162.4021792	265.1830797	222.2081964	161.4574687	249.853855	104.8762883	120.669045	143.4152446	194.4067301	155.511754	89.6799943	163.8930822	184.425354	364.4284655	110.5846977	240.7603424	132.0499436	180.8013561	231.4017925	283.7685051	295.0546393	186.505954	168.1149917	167.1465272	181.3430752	166.8602761	158.9345397	163.435498	175.6850483	204.1770157	144.5323807
LOC5570654	65.0758035	81.51778123	54.84217889	66.43910668	42.39160504	46.00517273	36.04716175	76.74637402	27.02790783	47.04262604	67.06780913	93.50758022	48.35851909	15.18558854	16.0748693	9.255458483	23.13903105	27.516667	20.39688704	3.194771172	8.418254137	26.57207653	21.26421904	11.88404039	7.827740567	6.831947981	1.562534049	2.048654873	7.414444169	4.198703452	23.08050878	13.8818316	1.895497142	6.784284466	11.0973417	10.9523042	13.94330922	21.64973776	24.15910958	20.21430802	44.19951313	12.77002441	24.62064754	38.89248904	14.6836566	26.95973251	29.05297922	23.89041409	13.00104608
Trnac-aca	0	0	0	0	0	0	0	0	0	0	0	0	0	0	0	0	0	0	0	0	0	0	0	0	0	0	0	0	0	0	0	0	0	0	0	0	0	0	0	0	0	0	0	0	0	2.781748803	0	0	0
LOC110674417	0	0	0.127839161	0.109875428	0.184184433	0	0	0	0	0	0	0	0	0	0	0	0	0	0	0	0	0	0	0	0	0	0	0	0	0	0	0	0	0	0	0	0.243767798	0	1.237637579	0.2473816	0	0	0	0	0	0	0	0	0
LOC110678399	0.183304936	0	0.115000999	0	0.082843917	0	0	0	0.121448614	0.156147828	0	0	0	0.227969328	0	0	0	0	0	0	0	0	0	0.436103006	0	0	0	0	0	0	0	0.241301845	0	0	0	0	0	0	0	0	0	0	0	0	0	0	0	0	0
LOC110674418	0	0	0	0	0	0	0	0	0	0	0	0	0	0	0	0	0	0	0	0	0	0	0	0	0	0	0	0	0	0	0	0	0	0	0	0	0	0	0	0	0	0	0	0	0	0	0	0	0
LOC5570655	4.789832108	5.341708427	5.915547682	4.645723112	3.076933241	1.929520447	0.393622365	0.596501544	0.379223437	0.949481876	1.675339969	1.197443555	0.639535244	0.786764437	0.317271627	2.109908911	0.072806901	1.405669975	3.63756	1.127118537	1.910749074	2.381397353	3.021800012	0.788371242	0.723847318	0.74163638	0.791558005	1.86807609	0.804868765	0.170920024	0.178963233	1.348306309	0.579388391	0.392779897	1.48575056	0.509536368	0	2.820202938	1.585741129	0	0.610659771	0	0.209621469	0.456426109	0.038877366	0.708046243	0.094143934	0.275894027	1.209700841
LOC110678464	0.024951211	0.033391256	0.03130755	0.026908268	0	0	0	0	0	0	0	0	0	0	0	0	0	0	0	0	0	0	0	0	0	0	0	0	0	0	0	0	0	0	0	0	0	0	0	0	1.589616683	0	0	0	0	0	0	0	0
LOC110678505	0	0	0	0.03302494	0	0	0	0	0	0.104344532	0.084101292	0	0	0	0	0	0	0	0	0	0	0	0	0	0	0	0	0	0	0	0	0	0	0	0	0	0	0	0	0	0	0	0	0	0	0	0	0	0
LOC110674259	0	0	0	0	0	0	0	0	0	0	0	0	0	0	0	0	0	0	0	0	0	0	0	0	0	0	0	0	0	0	0	0	0	0	0	0	0	0	0	0	0	0	0	0	0	0	0	0	0
LOC110678524	0	0	0	0	0	0	0	0	0	0	0	0	0	0	0	0	0	0	0	0	0	0	0	0	0	0	0	0	0	0	0	0	0	0	0	0	0	0	0	0	0	0	0	0	0	0	0	0	0
LOC5570658	7.806446448	13.8439705	14.60257699	13.99681393	15.04308997	3.488589074	5.116680029	7.460104897	2.570213508	1.46868977	5.820145084	13.47231224	8.133867315	2.561158734	3.194524297	3.514064318	1.620478218	0.391078581	3.771518153	1.516217619	0	2.932775511	2.80236775	4.10188238	2.101411178	2.98693641	5.123564159	2.121334425	0.404078122	2.717287295	5.121284892	9.14155898	3.193761896	9.210514407	0.766069265	2.970224194	2.52091576	2.490866601	2.03620196	3.953717452	0.138689596	1.855868487	0.083314076	0.272109912	0	1.275739196	1.047690473	3.070315126	0.641060978
LOC5574019	5.189297399	8.362654673	7.431716567	5.537721564	5.795670145	14.60410696	2.505902205	3.084400688	4.680227283	4.999087443	7.424257559	7.609553929	5.143029809	1.520512403	0.28614309	0	0	0	0	0.312779484	0	0.121000046	0	0	0.113535363	0.356731763	0	0	0	0.51383504	0.161404576	0.071530568	1.1036884	0	0.796744156	0	0	0	0	0	0	0	0.094527417	0	0	0	0	0	0
LOC5574022	19.46700362	27.06457043	13.80988645	14.02066447	19.39919603	41.29491849	14.69823371	23.15527809	15.40450604	17.5790628	20.02503551	24.39827912	19.83628543	2.737567979	6.520235059	0.458842793	2.493752308	0.962928699	2.648337093	7.523143474	2.276389509	1.378591291	1.533354995	5.073285346	1.724725098	5.644939326	0.77463206	2.437507837	3.675738245	0.780571064	3.677865424	2.897671408	5.5145538	1.569555974	2.384004299	1.939159107	3.456223677	0.715529196	0.835602442	5.177681125	1.593605299	2.665594547	2.632618675	2.866108857	2.840771635	8.19168915	1.719775808	3.023939119	5.156253519
LOC5574018	0.160391819	1.466749511	0.201251749	0.374773118	0.120814046	0.134291027	0.164372298	0.423457037	0.177112561	0.364344932	0.256953041	0.261558882	0.18916946	0.698156066	0	1.248188687	0	2.05814092	0	3.692965687	0	0.833372843	0.297941503	0.508786841	0.78196076	0.087748067	0.401377008	0	0	0.202227157	1.905692645	0	0.980220936	0.174271774	0	0.301433643	1.662930817	0	0	5.776727751	1.08376994	0.258971747	0	0.101255421	0.896970128	1.089059247	0	0.489643607	0.858767824
LOC5574017	8.404871653	14.9972267	14.85931877	9.397759009	9.041941126	17.83028629	1.90235865	5.67230248	6.559384853	9.868335635	12.43820189	10.44785505	7.632310294	7.780828988	1.568853493	2.178347032	5.109480194	0.441108187	1.624253813	3.561703776	4.92956073	3.329828195	1.963568854	1.881026787	1.221032171	1.692583399	3.613031869	2.943759464	3.673788251	2.405483984	1.837957151	2.217352733	2.292392491	3.361549969	0.733150639	1.356691263	3.33101906	4.648472429	6.263693638	1.001600196	0	2.414413522	1.614613537	2.083337	1.197814751	1.023417928	3.59887037	2.707508355	1.334393081
LOC110678717	0.453588063	0.99724657	0.406528532	0.349403861	0.322138573	0.325521449	0	0.128307482	0.042932085	0.055198257	0.088979167	0.158504682	0.114636692	0	0	0	0	0	0	0	0	0	0	0	0	0	0	0	0	0	0	0	0	0	0	0	0	0	0	0	0	0	0	0	0	0	0	0	0
LOC5574016	0.70337362	1.529609511	2.493227906	1.38434094	0.683456698	2.16425387	0.081093307	0.673164537	0.722330872	1.198333942	2.197314577	1.569992104	0.684398164	0	0.308661813	0	0	0.697437367	0	0	0	0	0.342976351	0.502021426	0.330669819	0.057720845	0	0.311551205	0	1.529792191	0.20892804	0.370367227	0.252859292	0	0.328152058	0.198283623	0	0	2.91927974	0	1.12028074	0.085176054	0.183539666	0	0	0	0	0	0.329524479
LOC5574015	717.2719404	1024.198183	1247.689993	1064.612171	912.5516383	393.7536241	325.4252822	231.2662355	295.048563	613.4234891	802.6662377	929.799788	397.2804763	494.4186569	559.5210593	618.0226153	580.9531047	569.9452967	783.5576977	608.9625051	891.8114007	529.9929353	531.0640076	321.5649648	276.0777437	423.3226403	335.6883842	470.388231	306.3664657	453.621307	320.7915953	308.0526855	336.3463987	342.4200285	395.0008818	296.992111	507.2297944	513.2589488	462.2871035	496.2197217	610.4910829	547.1438806	612.6968172	576.9792188	463.5652862	658.8475057	494.4635132	542.0764436	793.8958019
LOC110674419	0	0	0	0	0	0	0	0	0	0	0.186539135	0	0	0	0	0	0	0	0	0	5.994015143	0	0	0	0	0	0	0	0	0	0	0	0.04883577	0	0	1.531813735	0	2.826115313	0.550061146	2.308894931	0	0	0	0	0.701259665	0	0	2.488251791	0.727342141
LOC5574013	5.942938966	11.38754947	7.372169321	7.756437968	7.019931943	21.79755407	8.460847766	10.87615968	11.8572199	14.95731826	21.28266689	20.69068416	13.91888971	22.04703368	14.22514371	11.71232693	11.83330303	7.326587773	11.81834071	34.01415764	13.40922721	8.947792632	5.739294213	7.872806906	6.138097996	18.17770478	11.66105834	6.680600556	7.027463909	15.07124495	20.86231949	11.20148563	13.7534405	10.12610727	21.42478967	11.99388602	3.797137574	14.4008174	6.426170319	22.71063636	20.92572335	3.107660969	6.81395395	4.604457035	14.11910873	6.454990838	6.120484046	10.88555051	14.10187164
LOC110674260	0	0	0	0	0	0	0	0	0	0	0	0	0	0	0	0	0	0	0	0	0	0	0	0	0	0	0	0	0	0	0	0	0	0	0	0	0	0	0	0	0	0	0	0	0	0	0	0	0
LOC5574012	8.833933879	19.35851554	25.95959893	14.67470149	13.43563949	31.75078666	7.07781843	15.28267659	16.25366138	24.95348292	38.349656	34.1869946	23.51741173	8.22103228	7.466829755	21.20038542	3.972144669	8.317426838	10.95479955	8.973452057	11.73092035	8.530537108	4.007040943	2.012564136	4.16626293	3.570145141	6.033230903	3.746952321	5.132063443	6.993695458	5.671585833	2.35442557	6.025680069	1.851401961	6.926697711	4.292478045	1.301125394	7.165166846	7.291028695	6.86615427	4.339468662	3.160981523	7.231823407	8.147870005	4.148509361	1.476993443	2.643650149	4.692688813	3.235193967
LOC5574020	8.01289621	6.359591764	7.469277892	4.947673158	6.248906829	8.60311223	2.447983459	7.441016451	5.342436153	4.672526549	6.751101238	5.812147507	5.075585955	0.691600336	0.133109278	0.252913933	0	0.088460975	0	0	0.697080462	0.900597184	0	0.781787153	0.686593315	2.77959587	2.372093494	1.343553178	1.066350105	0.812695209	0.825911656	0.465848578	1.36305806	2.183444832	1.212980357	1.78143932	4.293964761	3.286661314	2.354094339	4.787246498	1.756788989	2.387571008	2.726305674	4.164921631	2.838070492	7.050135351	4.502713198	2.129792112	5.278231263
LOC5574011	4.446545491	5.517868676	3.398304638	3.13874959	4.238425046	0.101535075	0.248557985	1.974371735	0.321388034	0.895293005	1.77625287	0.395520105	1.716332264	3.267726282	4.683071719	9.437334305	0.390786388	1.603279288	3.254061785	1.628775259	3.567242949	2.430379905	3.942195431	4.231532229	3.378438432	6.236407829	7.435114709	5.729587978	6.821181522	3.669609193	3.602151413	7.76907642	8.312256271	9.223466799	7.328076173	10.71170684	5.319399599	2.102397075	8.838724273	9.226114508	0.234119805	7.048942784	1.54705352	7.043284125	5.842809782	10.51442046	2.526557722	1.480843549	9.739487865
LOC5571804	79.71120373	82.19452693	70.91880522	88.63824253	83.90455732	28.65834771	29.9305439	93.43731472	34.55108458	23.87522703	34.99563419	53.61856955	42.34427109	29.49721311	29.38785371	46.11831109	9.666213493	27.99358126	28.97319946	66.03164005	41.21136357	27.40868152	25.13913505	43.81458048	33.49143815	69.71311003	51.20725619	38.36042536	46.64975581	55.93893435	35.91637957	79.34143197	53.87865898	86.20499207	28.18530103	53.3148137	51.70349976	49.98775973	93.52750206	46.59817115	53.1516929	40.39810568	41.4220047	37.69724786	51.21544268	56.15938229	63.27026399	77.34700929	40.9192596
LOC110679098	54.09260918	56.05581464	82.27260381	59.71548673	49.54064498	37.12147343	15.35709891	28.91845565	24.26952856	30.85194583	45.99178021	42.39470107	24.39285748	17.96910496	7.391168984	10.73920145	2.860109889	8.571885356	11.41434872	15.60393677	25.88045554	10.84722118	9.738871922	3.241044567	1.897600495	2.755315384	4.648779364	4.144643289	4.76012437	3.331143788	5.231852733	5.072001822	5.421734937	8.163424278	6.933423026	3.801558976	2.469255456	9.73326357	4.903242022	7.751465237	0.637577486	6.265477434	4.11733246	5.160091503	5.647232612	4.614194075	7.525616957	7.763091955	3.757496762
LOC5571801	1.98942133	1.901690636	10.69811927	14.48187054	13.16555171	1.427725656	0.655326399	2.344800477	3.201076505	2.542025002	3.414770672	3.910477359	1.508377532	28.27619557	55.87320336	10.90053504	42.92972724	17.57133707	16.41272067	26.58368392	22.33707206	24.83983679	28.31032319	12.1707168	5.789743297	7.929654243	1.600226756	13.00805991	3.996474408	10.74996991	5.909318861	3.741236933	10.21695712	15.51706701	7.197859133	10.01473618	6.799838563	7.390663402	30.20812776	8.108257432	27.15943767	13.42223307	7.910452287	8.073787509	8.435876952	14.4730242	13.98873563	15.87733824	16.35802045
LOC5571806	0.03383723	0	0	0	0.030585196	0	0	0.134002592	0	0.115296621	0.046464317	0	0	0	3.563714201	0	0	0.157890137	0	0	0.746513113	0.753485928	2.54564954	0	0	0	0.254030775	0	0	0.383967594	0.804072928	0	0	0.110296287	0	0	0	0	0	0	0.587928012	0	0	2.178868608	0	1.166446104	0	0.495831271	0
LOC110679299	44.1425744	55.09222361	59.15778554	36.17101045	38.75115646	114.9411449	28.19977888	28.44921434	36.48174489	55.22286631	72.674915	70.20704495	43.59567484	14.8743126	10.85187782	7.900769664	14.24340596	8.290288056	15.57123031	59.86457083	1.593371168	23.80216023	11.1084494	5.017323287	4.406391963	16.12091991	12.57922343	6.398050552	4.549887226	18.79495409	12.70008634	10.4200871	11.2682606	22.88266861	7.085543008	2.93182183	2.557442627	5.108553071	21.87467865	0.841737124	21.24937319	14.13341487	6.734288293	10.39549636	4.772192385	15.57184038	18.59819077	10.26561945	12.76091466
LOC110674420	0.554621638	1.237048403	0.57992658	0.598123584	0.584870966	0.23218363	0	0.854162981	0.489952467	0.629937315	0.25386353	0.452224486	0.981198509	0	0	0	0	1.078315305	0	0	0	2.058381671	0	0.8796714	0	2.427404437	0	0	0	0	0	0	0.398767399	0	0	0	0	0	0	1.122216101	0	0	2.894480758	0	0	0.579365657	0	0.677258833	0.742387021
LOC110674261	0	0	0	0	0	0	0	0	0	0	0	0	0	0	0	0	0	0	0	0	0	0	0	0	0	0	0	0	0	0	0	0	0	0	0	0	0	0	0	0	0	0	0	0	0	0	0	0	0
LOC5571803	9.3058344	11.46040877	52.72334799	38.7884462	6.39890797	26.67268265	120.7602	63.23053009	263.6446094	276.9153096	239.4205962	199.6321086	146.9571696	35.99796369	104.2216329	87.58844015	10.90044401	64.73426045	74.33246915	29.90488778	68.32979223	130.0539946	37.06497297	11.00189906	14.79160714	3.560638733	12.42960271	13.31824216	0.802816004	5.398663305	1.356651681	46.14477892	11.71916488	0	4.566042798	1.609416634	0	1.187715422	9.478013957	0	0	0	0	0	1.473572071	0	0.17841727	0.627434064	0.458513922
LOC5571799	3.108114927	8.529550133	14.51358695	16.75950515	18.2788791	26.87973111	15.48273275	14.59396983	40.5078688	40.08325173	46.56954593	30.12262632	32.85277404	56.95412944	91.84984705	55.63615128	10.6497002	40.38804769	44.89060741	89.9070098	95.91243084	56.50801339	57.11468059	37.06637247	85.90377145	103.1866119	149.0124937	74.12125378	105.2273895	180.5133381	120.3698882	110.8332923	78.56821418	292.9086327	24.22885916	29.72388292	6.11861612	27.41949584	32.81730927	21.68486722	114.3883497	26.48964927	22.03831835	8.792437933	15.84157078	12.45284391	3.811543196	27.38436671	8.847342104
LOC5574416	0	0	0	0	0.078407831	0.217885843	0	0	0.114945341	0	0	0	0	0.43152427	0.304529795	0	0.419297577	0.202382605	2.125244589	0	0.478437956	0	0.483407097	0	0	0	0	0.256150422	0.48792298	1.312446126	0.515327864	0	0	0	0	0	0	0	0	0	0	0	0	0	0.447792316	0	0	0	0
LOC5571798	8.949349187	14.15413243	11.98305081	9.300338418	8.406025232	13.20446289	5.541349902	13.41648	9.138720793	12.98657084	21.84518477	23.59046894	11.49245574	10.7252369	2.856180061	12.18960151	3.751081316	4.05910624	9.287293637	9.438213058	19.26070884	9.9502496	7.289063763	4.73475442	3.79209647	5.957444563	7.564371098	6.800726906	8.730023137	7.811741707	8.774210913	11.13829179	3.563718852	4.039119486	4.87179803	4.09302287	13.506158	35.67390566	11.65679126	12.94660635	8.046675547	8.912389879	6.270909057	9.055367934	6.202836114	11.02221619	3.44220918	9.950027222	13.00111783
LOC110674262	0	0	0	0	0	0	0	0	0	0	0	0	0	0	0	0	0	0	0	0	0	0	0	0	0	0	0	0	0	0	0	0	0	0	0.834534392	0	0	0	0	0	0	0	0	0	0	0	0	0	0
LOC5571800	0.382204098	1.081996397	1.180482127	1.078015541	0.664367622	0.701554848	0.11298731	0.097026227	0.155833339	0.150267488	0.322973384	0.269688094	0.130032546	1.773356231	0	3.628064136	1.918514707	1.646241079	3.035581565	0	7.297047133	5.073808086	2.170890469	1.678719558	0	1.013322956	1.876127921	0.043408431	0	3.336197559	0.174659671	2.360849513	1.997591272	1.150003937	1.724351008	1.077447479	0.316544209	0.611641109	0	0	0	0	1.636645301	0	0	0	0	0.269259552	2.085745991
LOC110679546	0	0.040258632	0.037746382	0	0	0.075562082	0	0	0	0	0	0.110379305	0	0.037412794	0	0	0	0.070185611	0	0	0	0	0	0	0	0	0	0	0	0	0	0	0	0	0	0	0	0	0	0	0	0	0	0	0	0	0	0	0
LOC5564965	1.693221772	2.701738577	4.085713893	2.247421817	1.883679182	2.126522032	0.900991471	2.493076704	1.553321664	2.108074144	1.967378572	2.150566041	1.8434041	4.292582252	0.457253782	6.081626891	0.157394618	5.925640628	4.330738902	0	4.669458279	5.945723377	4.173576549	2.633930671	4.218209573	0.641310494	7.08924577	5.38456505	2.74732512	1.970647751	0.386884336	4.457900008	1.732467343	1.698230269	0.694466811	0.734346886	1.558153962	2.709662321	0.263697655	3.162506481	0	1.892706078	2.039227147	0.986706092	1.848999729	3.469497753	0.407042415	0.715716244	2.26645659
LOC5564963	0.081404893	0	0.204285695	0.614529403	1.066927662	0.102236636	0	0	0	0	0.055891437	0	0	3.189064645	27.57811872	10.58854682	13.47691417	14.81410157	7.122925826	12.18307524	37.49036215	7.341518194	18.145985	4.551277262	4.932583775	2.805733411	1.375069223	3.605735525	2.861797	10.16115247	4.836054201	7.929918283	0.029264651	20.0338102	8.680835136	7.572952263	14.89984726	2.116923688	0.329622069	0	5.421961746	3.548823895	7.647101803	0.925036961	0	13.01061657	1.272007547	0	6.646819807
LOC5564964	0	0	0	0	0	0	0	0	0	0	0	0	0	2.507799033	8.304314271	1.5519925	3.186511029	0.814253891	2.578746384	4.910694049	6.844153736	2.935934694	3.025416768	1.660636403	1.05331057	7.510100248	0.291124437	1.14508896	1.526839774	5.720450776	4.377048697	1.429327144	7.360611408	11.88176818	10.33803825	2.404975065	0.556683372	0.806736687	3.140385001	1.035716141	2.919702347	1.127015289	0.674589737	0.146883986	0.700630168	0	0.969496596	0.710290906	0.207625494
LOC110679581	0.037434024	0	0.046970368	0.201850873	0.203017849	0	0	0	0	0	0	0	0	7.821283905	26.80917754	5.992789063	16.28502374	8.471658671	8.516237602	8.188100696	12.38797757	8.335791746	9.387480973	15.14015608	8.212620808	17.32575693	6.32325304	10.05912029	5.053427605	19.1151978	4.670102947	16.55740491	12.11160948	17.57094403	17.46447623	6.54272955	5.553005079	8.566508983	10.61036492	3.81747966	7.371460212	1.269275739	5.600380865	0	1.739172582	1.525060436	1.403837792	0.822804925	0.701500695
LOC110679564	13.30208896	19.87266715	14.00540371	14.4164601	17.82714385	19.10453629	11.89444054	22.38426602	20.24439775	16.88483274	22.65170873	21.02120024	19.92162034	12.48937144	1.502687416	10.76182197	0.318308221	2.919122266	3.918188304	17.24697542	13.25696147	14.44391939	14.77081335	8.616801528	8.117951514	7.565595512	10.2583642	10.59783323	23.70591649	6.351659053	4.303301888	12.3962692	15.37589749	15.88423459	8.953434532	10.21014567	7.956640367	9.589836414	8.399333085	9.913365081	6.483738631	8.452900999	12.14302661	11.09981681	8.158557561	10.00892443	5.865195773	8.925844688	11.63525674
LOC5564969	8.471978115	11.80004109	8.978924173	5.002888484	5.085342003	6.693891193	1.062097926	2.931625638	5.841989718	4.484245316	7.454461839	4.627580213	6.111628692	4.623685597	0.346509911	5.706005428	0.834922707	3.339081773	2.821250052	4.166422826	5.534648979	4.798762306	6.554713062	0.900161334	0.756181834	4.481901256	1.852509268	4.469073774	0.462653549	1.555593514	2.931834839	1.0394541	2.276832943	1.0188196	0.96483108	2.596966774	4.093368164	4.620149673	4.263078619	3.475023781	0.57165887	3.187344583	2.174922525	1.557775706	2.759908086	0.721743406	2.621904969	1.325804229	2.818520039
LOC5571991	0.475345943	0.028915336	0.569329722	0.372821725	0.507781557	0	0	0.057044562	0.114523734	0.184055542	0.267026511	0.211410046	0	0.671783573	0.682678829	0.432374036	0.31331973	0.151230216	0.604985551	0.870599113	0.238341549	1.058498237	0.541838265	0.359832241	0.135436066	0.496468555	1.297683051	0	0.850733332	0.817270137	1.155234821	1.479029846	0.481583548	0.422575638	0.345612443	0.974558388	0.930528091	1.123755422	0.612422197	1.049247732	2.252515125	0.732616307	0.451046129	0.327366643	1.226912124	1.489659412	0.675237084	0.316611165	1.388231548
LOC5571990	16.58557429	28.86126155	49.24588524	59.67527888	64.91842942	9.382824255	11.63771032	17.94924039	12.40773552	8.740077617	14.02054518	19.43235728	10.74994349	12.88403439	12.41456319	18.93705222	7.703988684	15.33876584	17.95524804	45.58442426	11.53767288	14.75089149	9.159468368	7.228214589	8.325344822	8.011041028	6.169667493	15.44285807	0	7.724113663	8.284855959	35.92967774	7.215794684	32.79470617	7.834103407	10.95170289	10.01003137	7.253189109	7.461974768	7.014152536	13.26942829	13.2690674	5.718509128	6.414348016	12.34130767	10.30166467	11.98522468	12.04229714	6.000153362
LOC5571989	1.630476572	1.548519518	1.319897832	4.480991069	2.757384476	1.188998801	1.293631333	2.777218227	0.906034259	1.075290724	2.455593901	2.380143362	1.395738951	9.157631521	3.692918125	8.770899171	0	0	8.836128245	2.119258718	7.252296123	12.88326385	0	1.126186457	2.747380685	2.417060384	0	9.784655037	0	3.382052223	1.874756076	1.938640956	4.273209145	0	0	2.075781681	2.516823364	0	9.796624736	9.067178179	0.609243584	4.07628257	5.855789355	5.37902986	0.814531315	5.109657095	0	4.04623672	2.67528483
LOC5571988	0.786625733	1.842244768	0.1233774	0.954365628	0.622146505	0	0	0.129800184	0.130294643	0	0.135021498	0	0.347911055	0.366861111	0	0	0	0	0	0	0	0	0	0	0	0	0	0	0	0	1.168285021	0	0	0	0	0	0	0	1.194442338	0	0	0	4.447378714	0	0	0	0	0	0
LOC110674421	0.510222793	0.434516572	0.989403729	1.6507269	2.389783125	0	0	0	0	0	0	0	0	0.346115207	0.162837335	2.475189183	1.008925415	0	2.435153453	0	0	0	0.129243057	0.88281983	1.453732142	0	1.218784015	0.13696805	0	0.350893792	0.275554699	0.488476461	2.284444329	0.907161302	0	1.046063209	2.663472914	0.964965644	0	0.563116311	0	0.224676992	0	0.175693014	0.359163414	0	0	0	0.124174016
LOC5571987	0.390351173	2.01494106	0.069970488	0.601383581	0.453645306	0	0.171445116	0	0.295573734	0.190011212	0.459444925	0.40922035	0.887891766	9.986704529	2.349229844	8.927295927	4.986646182	17.69402202	8.782898557	0	8.611883203	19.24728575	17.40265549	26.5339781	15.4965511	31.85028279	31.39859728	23.87687861	20.23137784	32.27211278	12.25744134	32.59319253	54.60814109	36.53588238	46.08612044	35.21326032	42.02791786	24.36247598	24.61215937	22.74718517	51.67560039	34.03450386	42.48974867	7.392865671	48.07370363	23.24268427	58.72952985	38.40558823	20.60155927
LOC110674263	0.130335155	0.174422581	0.354332613	0.538805819	0.294522207	13.64069098	3.572989794	17.00443332	11.74407686	13.47111339	27.32313683	13.8419275	7.686000166	1.350773674	6.939665385	2.173465862	3.150002916	14.84937415	2.661008562	2.000614331	9.22536801	5.611108413	5.205336695	5.994917829	2.814025159	2.42435289	8.07248147	8.7878572	4.459759976	4.765591758	0.258095819	20.47433613	4.224744309	4.956492551	1.911064175	2.571937343	10.75847069	26.88883398	8.004191815	1.424082075	1.887164169	2.735741771	23.1267363	4.114031852	5.214311093	11.43659649	5.77030041	1.830278941	3.25658117
LOC5571986	0.564445076	0.42301021	1.076521549	0.584368826	0.306118378	0.396977377	0.104121546	0.059608586	0.119671317	0.076931369	0.155015971	0.055228112	0.439374083	0	0	0.451808269	0	0.684786577	0	0	0	0	0.503282371	1.450308413	0	0	0	0	0	0.341601831	0	1.367180939	0	1.545493095	0	0.127295323	0	0.469706273	2.742639375	0.438563616	0	0	0.314213087	0	0	0	0	0	0
LOC5571981	2.104346834	2.325945603	3.735720456	1.739874889	1.690757264	27.07458291	6.577541177	7.037311984	7.239690042	11.28662945	23.68425512	25.35617361	16.82183844	0.44587554	0.054723059	0.571870222	0	0.090918815	0.763799715	0.493491085	0.773764344	0.15619834	0.781800797	0.074170033	0.227985673	0.511670228	1.140984389	0.11507359	0.547989034	0.648566864	0.370411272	0.554030661	0.058839055	0.254050264	1.558352952	0.263654734	1.081562006	0.891786568	0.063117432	0.264936945	0.722240169	0	0.732149752	0.059043334	0.824785618	0.43964613	0.487138805	0.856552397	0.81373261
LOC110680389	0.628347101	0	0.295657114	0.254111899	0.141989453	0	0	0	0	0	0	0	0	1.36753964	0.275737887	0	0	0	0	0.452108526	0.433203822	0.174900067	0	2.98981649	1.476991856	0	0	0	0	0.891270233	0.466605957	0	0.169415725	0	1.46574586	0	2.255073734	4.085021226	0	0.381417448	0.454901876	0	0	0	0	0.738427864	0.736376732	0.287732389	1.051340003
LOC5571983	31.20800225	30.98860824	23.2558234	27.54124548	27.30425869	31.23569791	19.77543781	55.53701309	60.23118968	33.68717166	34.74113073	41.78230044	43.15734305	181.9136567	183.1578775	87.71724667	99.95252634	141.397583	62.86861932	54.30288809	275.1401699	135.4864654	125.1919524	114.3749077	79.84082204	118.2369068	122.5114778	117.4798124	79.32766613	108.3122704	44.439071	94.70831259	133.6531246	53.42557504	141.7554846	110.4071645	103.7375371	70.87211457	97.62048414	76.70066499	95.20326949	133.8579261	148.1988337	139.8664954	140.9330829	147.8213132	109.2923849	99.31527697	140.5626123
LOC5571976	62.95008326	70.54111503	34.36824216	18.1379072	10.95902627	26.18284334	39.83248059	59.33519613	109.8160118	104.4138168	135.4737007	104.1175936	70.95311542	7.30938849	8.175400263	9.122935946	4.288172823	2.414737343	1.68187191	2.553265495	6.320129915	1.728547437	5.14981605	12.13600283	11.8167774	21.84040872	30.10945769	14.18982742	17.25710934	14.82060883	33.37842954	21.8968003	3.029767821	15.904561	21.3841702	17.71460008	69.07208518	85.74350028	27.68975805	44.96559236	60.37245949	31.15461145	37.42460698	74.2069962	38.73569571	60.58436255	29.91924288	72.9876783	87.47772554
LOC5571978	16.41253916	18.92423853	11.11629291	11.45285222	13.39784359	5.135307704	4.365013701	12.14479235	5.794514525	3.676658673	5.38086112	5.834528182	8.037629621	5.438397124	4.784934405	11.74331923	3.843132392	8.612346516	0.198767711	14.05657316	10.02329614	7.967073596	4.588978064	24.04987684	10.67938897	19.57374054	10.65882852	17.77607599	15.81216833	21.05147483	19.23062675	20.48400996	5.593985499	15.54974648	12.86909083	19.21144132	18.88698367	17.72204651	5.059019869	24.82054823	18.74825655	10.17820249	15.41186278	13.98229984	6.009875224	9.610564225	9.051431791	12.48269347	16.26766675
LOC110674422	0	0	0	0	0	0	0	0	0	0	0	0	0	0	0	0	0	0	0	0	0	0	0	0	0	0	0	0	0	0	0	0	0	0	0	0	0	0	0	0	0	0	0	0	0	0	0	0	0
LOC5571977	4.375331286	5.468209549	4.824501556	2.781712283	3.834983007	4.35966227	1.278471591	2.020715554	3.338097374	2.320462449	3.426095167	2.594570692	2.366940637	1.334125187	0.67703499	0.160799818	0	1.23733472	0	0	0.664793811	0	0.302264315	0.573520881	0.176290261	0.316519812	0.542934078	0.07118466	0.271189335	1.003010586	0.143210534	0.41253818	0.164657211	0.314311592	0.803332493	0.067957138	0.778642228	0	0.585667783	0	0	0	0.29355194	0.091310692	0.031110571	0	0	0.132466083	0.06453538
LOC5571980	13.26563412	18.07616322	13.76564462	13.35093969	11.6449878	11.32600259	9.159504612	16.44865516	10.69634423	18.69092896	27.97356857	29.83965128	16.23930779	19.15165436	13.56846264	12.89036082	9.000439366	12.72747045	15.00686956	9.269699518	14.43339853	16.58535116	13.96632033	8.620451787	3.869513717	11.29913783	11.10763176	7.549156377	3.113748933	3.959355182	6.816447692	16.48236275	14.89295275	13.58247893	3.273583651	7.490611993	7.417083927	24.49870605	7.009819307	13.24563622	4.896660456	7.80052831	6.653479207	17.46085092	7.741632206	9.525696506	1.950174478	10.39778507	10.40072147
LOC5576059	6.529160913	9.941592393	9.958401577	6.321502897	5.429522821	11.58932165	3.657854115	6.703630204	6.998333587	11.32145176	15.24161731	9.351989202	10.54986131	3.717186391	0.865925629	8.032933862	0	0.13540511	2.285205581	1.336281359	6.642102932	3.392458193	3.881111704	0.932016378	0.090947774	2.857608336	3.158889181	1.242495878	2.040295936	2.853820943	1.465326589	1.260594119	0.375552101	2.506610312	1.469871816	0.98165045	0.62486649	3.773110738	1.351258584	2.536519976	1.93277275	0.140561468	1.060099797	2.14336822	3.445373838	1.091272705	2.085796163	3.508067304	3.65120543
LOC5579136	0.229548615	0.438851685	0.411466126	0.353647632	0.266769153	0.329475151	0.050409723	0	0	0	0.045029943	0.12032238	0.05801452	0	0	0.874959334	0	1.147619983	0	0	0	1.022315674	0.456863742	0	0	0	1.107849293	0	0	0	0.389625419	0	0	0	0	0	0	0	0	0	0	0	0	0	0	0	0	0	0
LOC5579133	0.032399147	0.043358547	0.040652853	0	0.029285325	0.081380362	0	0	0	0.110396514	0.044489584	0	0.057318346	0	0	0	0	1.662977863	0	0	0	0	0	0	0	0	0	0	0	0	0	0	0	0	0	0	0	0	0	0	0	0	0	0	0	0	0	0	0
LOC110681295	0.456889087	0.535007625	1.533529102	0.197090138	0.330382652	1.204997433	0.070234171	0.241250334	0.408660776	0.272439838	0.564648338	0.516893464	0.444563235	0.113643092	0.441093129	0.152381425	0	0.05329801	0	0.85472659	0.503991755	0	0	0	0	0.449923456	0	0	0.803099035	0.388840794	0.067856498	0.541302181	0.747334484	0	0	0.128798722	0	0	0	0	0	0	0	0	0	0	0	0	0
LOC110674264	0.087565263	0.585926304	0.219745153	0	0	0.879787701	0	0.115592326	0.232065324	0.149184479	0.240484236	0	0.154914449	0	0	0	0	0	0	0	0	0	0	0	0	0	0	0	0	0	0	0	0	0	0	0	0	0	0	0	0	0	0	0	0	0	0	0	0
LOC110674423	0	0.062341548	0	0	0.042106865	0	0	0	0	0	0	0.056975083	0	0	0	0	0	0	0	0	0	0	0	0	0	0	0	0	0	0.176203677	0	0	0.167467018	0	0	0	0	0	0	0	0	0	0	0.352901711	0	0	0	0	0
LOC5573413	4609.293729	3162.667621	4054.94587	3823.346695	5004.489591	3757.138464	4889.363747	4203.862388	2736.982452	1840.845924	1748.209187	2150.922282	3659.925501	740.3071669	1689.362753	1290.443636	2019.152324	1184.75157	1776.989656	1012.246164	259.7814392	999.8306385	1071.313256	814.4765623	809.9977016	624.5795805	352.1978842	540.5754825	705.5186491	393.5048235	922.8784797	276.116261	425.5315396	522.8546078	641.5664037	845.767047	1128.270092	614.6126949	1126.865439	955.3762984	1033.143296	769.2628516	727.1671834	787.0496073	591.4187893	833.1056274	720.1753803	629.4665756	781.121314
LOC5573412	31.50449636	36.38868154	28.54519872	25.87793879	23.45136462	20.14444867	5.255536762	11.30388074	13.67560495	17.5828768	20.40202799	17.8591321	15.48838942	66.36121934	43.18601887	42.41309286	33.20576298	53.82239633	54.79735679	61.9810025	84.06140727	84.52640803	64.27955701	30.33077056	16.15611572	17.62022718	25.42687721	43.49593311	19.58981893	39.39959387	24.48645905	67.80272472	26.29264392	35.93195239	16.61044415	22.15804824	17.88880606	29.9125075	39.33099937	34.60122044	12.58382409	25.382296	35.57363159	29.8937158	17.89612589	30.74051894	24.36433863	34.99821846	37.46565189
LOC5573411	28.35915589	46.73575778	41.85980138	39.07758161	43.90241494	20.46589623	12.35117446	79.14460824	20.00398227	13.4959064	24.98751325	45.97909138	23.4238439	10.24579996	10.32933578	7.850490877	3.336732917	10.5081318	7.683902883	4.299215729	18.22542799	7.660659581	12.67588638	12.00776041	6.005814482	12.85271648	13.76317976	18.84705238	11.20297066	15.06722992	21.2441797	22.88178665	8.559547565	17.55841381	6.033832316	9.825704974	24.69317554	44.0249144	25.47726454	36.70959758	31.3291224	14.03277716	10.39438404	14.57399017	9.346863011	14.68215374	7.638976233	19.73323597	7.755606311
LOC5573410	16.40628416	23.87777578	17.09112567	15.48734372	12.9413994	15.84976836	7.224874524	22.46170831	14.1857527	15.3472656	23.54452108	22.67394045	16.78361246	11.52791439	7.638809823	16.5460745	10.20210985	11.26995194	16.14517097	15.7812899	17.76164763	13.85751201	18.79492637	6.626188327	9.72923335	13.71344938	12.41492242	6.296758827	7.343421074	17.11909245	8.272933015	5.270395292	7.728383578	5.957777278	9.629372326	10.05966461	22.38603669	18.10687716	7.224678201	18.38565302	4.788842786	15.17724014	17.86625322	20.7695337	10.33380763	24.41176065	10.06398019	23.91328619	16.19374276
LOC5573409	30.29430041	32.24673088	27.60959024	17.74175043	19.07222826	14.01208312	9.687024906	12.27333428	10.60896478	17.29208057	21.52664588	22.3637535	17.27089269	24.60333302	10.78938502	12.74811217	12.79576214	11.08692079	14.46274744	23.93436231	25.92489192	25.70696379	18.13441322	3.563738518	5.773945181	12.20764814	6.592245417	5.567213494	6.028639433	5.177466578	9.819368083	12.8511265	7.167588382	5.303585313	7.022861363	6.406876579	7.538633298	8.865261289	17.46405774	2.257492669	4.487374027	5.129064995	4.852206485	4.597779033	4.53289328	10.03602637	7.667533733	9.271886666	13.27479127
LOC5573408	3.798967314	17.21631827	29.46722473	20.29847878	20.4080278	0	0	0	0	0	0	0	0	2.147559157	0	2.015729099	0	8.158270665	6.799285891	13.17018342	0	5.767856967	0	8.524637083	13.98107437	5.101430578	15.23253823	8.158587189	12.26259995	9.47085957	2.821085315	8.865310808	14.8986514	10.69455138	4.373382765	4.624526277	0.619732122	0	0	1.25783902	5.000586913	0	0	1.63519747	0	0.811729497	0.134912459	1.265179059	2.426977423
LOC5573407	56.6393189	54.3505108	57.90575048	46.03724841	51.22874127	92.22192835	33.93109908	80.24927398	43.68019879	57.7735553	70.42308457	93.68615706	55.61071703	80.85895218	86.05765494	70.70202594	85.12624659	105.5454293	91.27851272	83.02633817	99.24239322	99.68271515	100.8820885	86.916751	75.34401966	69.58525275	130.7094718	122.2926044	70.27325117	93.96162573	86.77061027	204.4519739	67.068724	172.0370982	59.62206419	57.70649737	147.0187018	115.5585684	126.9862072	130.3605081	132.2705835	64.57436502	104.2965788	97.12870756	62.895187	101.2484636	81.95761272	95.13849606	114.8673167
LOC5579020	14.62738986	14.07312251	19.8214448	12.43990152	9.672793601	4.741733357	1.246232866	4.265449807	2.501494133	3.492436648	5.104970988	6.671644803	2.622608871	5.430090855	0	1.622310658	3.694764814	1.64825168	3.526554847	0.933307146	0.127754478	4.048959992	4.098333144	0.468411263	1.524509021	0.722310092	0.956417922	1.402166036	0.977154064	1.095171198	0.688024869	3.140632998	1.373947907	0	0.494008563	0.979457308	1.246940905	0.963758359	0.609638815	1.771597129	0.402460105	0.168296921	1.490897576	0.0438683	1.046249339	1.161423629	0	0.678832446	0.682102629
LOC110681497	0	0	0	0	0	0	0	0	0	0	0	0	0	0	0	0	0	0	0	0	0	0	2.285475326	0	0	0	0	0	0	0	0	0	0	0	0	0	0	0	0	0	0	0	0	0	0	0	0	0	0
LOC5571382	2.397399911	8.295874121	2.277591143	2.807050043	4.829292459	692.851415	466.6699823	75.72763655	110.325474	63.95062355	853.7203079	1486.861047	666.6135785	49.87714656	1.202345436	39.97898227	0	0.958857119	49.62616212	99.753015	3.58904329	17.84590798	16.89101558	0.162962381	0.214679049	1.573899785	0.38567833	0.404533542	0.096320948	1.813631288	0.813847599	0.090169347	0.049248757	0	0	0	0	0	0.138678207	0.748420865	3.768809148	1.161266546	0.357475513	0	0.088398747	0.429318526	1.284378022	2.760223499	1.925419192
LOC110674424	0.910819404	5.049790558	0.163264471	0.982259849	0.940893969	0.653657529	1.60015442	4.29409244	1.03450807	0.221679748	1.429384212	2.546259956	1.38116497	0.485464803	0	3.471726194	7.232883201	6.375052051	0	0	0	1.73846452	1.812776614	0.619126156	3.806170447	0	0	0	0	0	13.14086053	0	0	8.058494788	2.77507822	0	0.62263582	4.060412664	0	5.054930037	0	14.49617757	0	0	1.343376948	4.077663908	0	7.626641635	6.966710865
LOC110681501	16.64620481	16.62335452	14.66298177	9.474590576	7.960136934	14.09572284	2.455507805	4.050793034	5.709424198	7.877792138	11.31360154	12.36470194	5.763440588	8.599797203	6.124278881	6.86969369	2.489060851	8.336220234	20.52400725	7.984855422	13.09939224	11.32624014	3.162451424	1.000080524	1.273544173	2.276725059	7.02168912	4.903082987	1.00488711	7.711525612	2.622104509	1.660075292	1.352495797	2.466372374	2.409403382	0.948005387	0	9.838236328	0	7.144618111	0.85211104	1.832542213	7.093235598	1.671847534	1.627477425	7.17949245	4.07240457	2.694866277	1.012805647
Trnaa-ggc	0	0	0	0	0	0	0	0	0	0	0	0	0	0	0	0	0	0	0	0	0	0	0	0	0	0	0	0	0	0	0	0	0	0	0	0	0	0	0	0	0	0	0	0	0	0	0	0	0
Trnaa-agc_3	0	0	0	0	0	0	0	0	0	0	0	0	0	0	0	0	0	0	0	0	0	0	0	0	0	0	0	0	0	0	0	0	0	0	0	0	0	0	0	0	0	0	0	0	0	0	0	0	0
LOC110681500	0	0	0	0	0	0	0	0	0	0	0	0	0	0	0	0	0	0	0	0	0	0	0	0	0	0	0	0	0	0	0	0	0	0	0	0	0	0	0	0	0	0	0	0	0	0	0	0	0
LOC5571379	0.380073418	0.802517415	1.579060254	0.318799143	0.259567529	2.460928581	0.246686997	0.613217893	1.544480635	0.561191874	1.600511611	0.774755681	1.434452878	0.252097468	0	0	0	0	0	0	0.232920459	0.244499898	0	0.080376649	0.564717081	0.304967994	0.856012853	0.049881221	0.308799535	0.575050528	0.100351907	0.244604333	0.127525523	0.412964135	0.450335295	0.190478402	0.868947045	1.493545951	1.265384407	0	0.440256313	0.040911595	0.20570063	0.223944471	0	1.217558978	0	0.185645897	0.045221872
LOC5571384	7.542096602	12.02666569	18.10051629	11.13510008	9.428914405	14.30159811	1.534967802	3.842213125	4.222828022	5.212163301	8.285273276	8.055155984	4.284781292	2.880000051	1.044187735	0.85028835	0	1.090477288	2.156401571	0	1.523315078	0.047309034	1.183951152	0.050545053	0	0	0.877239061	0	0	0.321441723	0.126213087	1.230560292	0.007637594	0	0	0.359348435	0	0	0	0	1.599613974	0	0.073917341	0	0	0.399477369	0	0.466975516	0
LOC5576828	8.47472187	4.268953147	7.34798082	7.291013697	5.465446359	3.946439321	1.902902226	4.399472813	2.081937989	3.406799121	6.733911994	4.600246106	1.516135536	0.177635174	2.841457649	0	0.460272285	4.109957982	1.333101886	0.822166497	0	1.590292672	2.520571979	5.890114228	6.267177054	0.468849332	6.433828662	2.390047177	1.740712732	5.042454661	1.414217173	11.53213606	1.608889236	1.396735127	1.650060286	0.268433193	4.784368411	2.971470252	4.626818519	3.583670551	1.378743747	2.767439452	5.135109916	2.164083529	2.211982175	3.431709214	3.570967255	0.348830596	2.294254085
LOC5576066	8.418544566	8.479468281	11.17796274	9.198946802	9.089069695	17.31378048	5.426404401	19.09508154	23.62408246	23.14551427	32.3866431	25.56395331	17.57276674	9.749674995	3.557487858	4.60530237	4.225365227	5.845584516	8.22366819	3.204928118	7.677288901	5.356107906	4.623187843	0.980238748	1.838096356	3.326313724	4.430804862	1.4468383	0.970856887	2.358749198	4.300007636	2.31610791	1.337071179	1.669702685	0.949983814	1.695156307	3.783323136	8.224097553	4.779548322	6.002457952	3.353718936	1.995760275	2.169630839	4.76629573	1.609559045	0.5932549	2.923234666	4.405732231	3.964883377
Trnaa-ggc_1	0	0	0	0	0	0	0	0	0	0	0	0	0	0	0	0	0	0	0	0	0	0	0	0	0	0	0	0	0	0	0	0	0	0	0	0	0	0	0	0	0	0	0	0	0	0	0	0	0
LOC5576072	9.003636405	2.105948463	9.647710636	4.489726828	2.790793324	0.500340377	0.214345923	0.315542532	0.791861387	0.610862975	1.203530082	0.292354163	0.352402989	0	1.328678566	0	0	0	0	0	2.746642737	1.508129995	2.053625692	0	0.20810163	0	0.074772354	0	0	0	0.236673787	0	0	0	0	0	1.525103663	0	0	0	0	0	0.415827649	0.754513189	0	0	0.373508026	0.729724011	0
LOC5576067	0	0.055093452	0.051655468	0.044396933	0	33.91710147	8.226969279	8.966850719	8.946457334	10.8713213	16.67652753	15.75983658	13.54664854	0	0	0	0	0	0	0	0	0	0	0	0	0	0.154532698	0	0	0	0	0	0	0	0	0	0	0	0	0	0	0	0	0	0	0	0	0	0
LOC5576071	1.22317223	2.714899782	2.919818188	1.447806052	1.321345225	20.83217379	1.146519483	3.70193472	4.467150637	8.335648415	10.692248	9.924786735	6.069622299	1.335698741	0	0.39800176	0	0.626435659	1.98392505	0	1.974547806	2.590888421	1.662546508	0.212931509	0	0	0	0.176191865	0	0	0	0.078545306	0.69712387	0	0	0.168203304	0	0	0	0	0	1.734109159	0.830378969	0.45201315	0	2.898295369	0	0	0
LOC5576070	4.585725474	7.004072898	5.5037709	7.848148253	10.67787996	67.73350161	14.25183689	18.68683329	18.75801863	34.22291945	46.13227593	28.71373283	29.6291759	48.66224503	20.29855058	21.9439801	13.49235095	21.97921792	31.75115416	15.2064964	38.48849339	24.52973437	47.22143634	12.92592538	18.22570079	35.17752498	20.2071711	10.59753407	9.812881776	16.77987611	16.87857317	23.0966701	27.88191881	7.473846097	9.168965173	14.05144522	64.75747795	60.14408174	36.73308336	24.44739144	24.8271447	9.416212736	58.7898729	46.44539424	15.18119288	49.67347439	22.89848416	17.89474127	29.08976917
LOC5569438	16.4065725	18.09855089	17.54633325	15.57683089	13.83187607	36.81951085	12.25674363	63.11133131	14.75091984	24.66027202	47.33203216	37.69455885	19.91086897	18.57356632	11.95016421	17.18282657	14.30443705	12.37771245	18.03189067	39.01121017	22.49564096	16.73056129	11.53553921	14.59180433	4.228963905	16.60942583	11.3962197	21.82394321	14.48944209	13.57151905	10.38435642	14.85587996	12.75528832	11.99530845	6.949187237	14.00489524	11.88636238	22.64837845	14.77667811	9.456463119	12.25522447	17.37966383	14.29721594	15.68141218	14.48501121	16.91429655	14.75889949	11.00954266	17.97925746
LOC110681527	1.030491624	5.41776613	1.015936507	1.190698503	0.953630417	0.431399119	0.678899291	1.651819156	0.877823773	1.922847278	2.627934511	2.520710585	1.345602979	0	0	0	0	0	0	0	0	0	0	0	0	0	0	0	0	0	0	0	0	0	0	0	0	0	0	0	0.142103009	0	0	0	0	0	0	0	0
LOC23687681	0.143549612	0.409828235	0.432285546	0.051602992	0.147053765	1.610540328	0.161823326	0.505321645	0.82427574	0.21195609	0.670201968	0.38625421	0.304749736	0	0	0	0	0	0	0	0.10556584	0	0	0	0	0.157067873	0.107768926	0	0.538293407	0.072396785	0.113705483	0	0.598622246	0	0.051026028	0.377693551	0.045794216	1.09501012	0	0.069709658	0	0	0.066592199	0.217495029	0.172906958	1.079668565	0.14953744	0	0.358676031
LOC5576062	2.875294108	1.951831676	1.411738955	1.348182099	1.544306516	0.732684935	0.192172886	0.330051401	0.220872462	0.283978172	0.514991965	0.305796815	0.073721346	4.664208466	2.194377073	1.945729504	0	2.333321761	1.166785638	2.638511175	6.895044751	2.505401279	6.966657906	0.594838892	1.04481739	0.547141643	0	0	0.585978241	1.103340964	0.49511243	1.206819579	0.614200098	2.037466782	0	0.704831336	1.395825382	0.433458844	1.181128082	0	0	0	1.159860528	0.315682496	0	1.305901367	0.260454793	0.305310895	2.454253512
LOC5564154	86.95956125	39.68267744	15.84860752	7.427917653	8.369922625	3.606451512	1.151556216	1.23610291	1.213238109	3.297005728	3.857478348	2.850437446	1.987919523	4.968765002	2.337662238	4.30286681	0.201165889	3.495486839	0.14566086	2.994456763	3.443093959	4.262978507	3.768759087	0.198024936	1.130431575	0.546438828	0.156219953	1.413269235	2.633514928	1.101923698	1.607048454	2.081828952	1.548489109	0	0.332848977	0.821246959	4.679965963	7.142883935	0	0.858924167	1.928293117	0	1.230768829	2.049300465	1.611275819	3.130137381	0.130060117	0.381148396	2.005446249
LOC5564153	16.53807224	19.99670279	26.3636787	22.998075	20.95867647	19.67704284	5.984010313	26.23600753	15.98739579	14.21149159	22.67640717	26.08230033	18.77817462	32.62577081	14.09041178	26.6111699	10.40155254	39.82572495	24.62576189	34.65462465	44.67414412	20.72859467	37.92950972	21.16857011	20.30863803	19.04787885	27.59077535	12.49450146	9.043961936	20.76027772	23.98755063	42.9047285	14.09848588	11.90068129	12.11818672	23.58335844	32.8005944	27.91685214	23.69244716	24.65693019	28.56715886	21.90089281	14.13255431	16.11865399	11.98212036	23.71648448	15.71669742	17.00627254	19.93623096
LOC5576074	1.906435119	4.032715177	3.318075335	1.613823589	1.649094531	11.894251	1.575602858	8.984094497	10.8111166	20.84995858	33.77886766	11.03164508	6.092680903	0.994273691	0.791623322	2.051075187	1.6844859	0.095653151	1.147960561	2.831935724	1.809013112	1.141193887	1.542207804	0.877862521	0.171326694	2.826148428	0.461691491	1.150124308	1.210700377	2.24861756	1.826715823	1.727052494	2.166602562	2.20505342	1.694149698	2.080378477	2.501376868	5.970515047	0.083005114	1.393663881	0.237452735	2.283801465	2.139650967	5.357664245	2.804262192	4.81811917	2.434399511	3.754812099	1.536599435
LOC5573487	6.089527542	6.686322688	10.07667696	6.666330358	8.838238983	6.338993852	1.539221388	6.447069951	3.723217705	2.349973106	5.064881641	7.235431333	4.772009904	0.838655375	0.717388068	0.408921392	0.617343287	0.476757508	0.929776556	1.705565515	1.127067654	0.864572232	0	1.531414697	0.0213483	0.134154093	0.46023551	0.030170982	0.258617644	0.850234139	0.971176069	1.560205525	0.095500034	0.166522698	0.38134353	0.748878664	1.026730591	2.231882458	0	0.099233489	0.591759773	0.445421605	0.568774242	1.044932953	0.369206247	0.160097495	0.670541727	0.56144565	0.437643899
LOC5564534	22.88747108	19.6903491	24.11820651	29.86494772	30.40479438	18.91409034	15.23082762	38.25681806	22.3850779	21.18465222	28.02707714	37.99022775	20.77132731	20.02356739	13.04379338	29.74059022	21.79097201	15.02551586	5.201696291	21.95733497	23.22509021	25.04159787	25.674904	20.74356625	13.9738335	25.53066229	14.31884859	27.5020953	26.47205984	16.8646317	32.37346375	24.52054738	30.41841216	21.63847876	23.37653333	37.14823975	17.8979237	21.12780473	35.10424633	34.40192925	24.10145261	20.63695961	5.687905486	15.95005116	19.94729899	16.92230522	24.15180568	6.533373052	11.27296907
LOC5573489	152.403884	125.7017511	186.7713323	187.5747041	207.8872726	406.9018119	180.3239808	158.2271362	104.7881809	145.7427668	209.08153	262.9578775	217.0806665	103.3848401	94.03659672	112.7968408	43.10144615	160.4627763	178.7991842	120.2400473	176.3453057	85.43638133	144.323256	214.1708081	183.638781	127.3409181	138.9530233	164.4890157	112.5007546	137.3308656	154.908573	126.0796846	101.633181	117.6517916	120.4694318	76.51258442	291.7130743	164.8117939	176.0702304	177.5190829	252.6650717	235.7494782	253.8760781	183.813229	127.0883202	193.7158624	163.2019156	219.9401772	224.2570477
LOC5564532	80.69971677	95.09619864	62.97451192	86.60071146	71.05733712	65.40384951	53.0130914	52.34630405	44.38071352	57.9073741	74.37675788	73.53936562	53.27441383	10.50599444	9.071438143	14.58444485	9.848026754	9.042963842	12.1745223	12.0134666	4.933341068	13.72107119	15.50758104	19.62496973	7.060262708	1.957374054	3.357530985	4.108621338	6.149176573	3.759191933	6.49455377	6.803083601	4.18017712	1.295812207	6.093893009	4.482669642	14.26714594	9.304074417	13.68234919	20.0288035	14.96571356	10.59083232	5.532463563	7.905377217	5.386900353	8.097790227	10.56000376	13.83498527	17.29389806
LOC110681571	13.42097131	13.39520659	6.905600567	5.750123136	4.809775196	3.341445342	0.890549517	0.906366319	1.293648915	1.663258743	4.684664764	3.411524618	2.448366445	1.16077528	0	2.218398551	0.933423049	0.025029769	2.290468784	0.864545278	0.473368414	1.051137819	1.16581945	0.102094313	0.291404298	0.49301629	0.080541214	0.190077184	0.603441169	0.081158713	0.191200289	0.0564902	0.57079636	0	0.05720153	0.120972707	0.128341324	1.56231772	1.303207782	0.651219774	2.920334478	0.571624393	0	0.162545126	0.276904685	0	0.067054173	0.393011955	0.574407618
LOC110681577	0.321845835	0.71785673	0	0	0.193942548	0	0.494749732	0.141619737	0	0	0.294633004	0	0	0	0	0	0	0.500595383	0	0	0	0	0	0	0	0	0	0	0	0	0	0	0	0	0	0	0	0	0	0	0	0	0	0	0	0	0	0	0
LOC5580025	4.275107007	8.174672306	7.020053681	3.255421335	3.7356646	25.52564537	7.373540839	12.31960458	28.87968052	37.53481489	35.34209118	14.23642665	14.27366622	0.373452681	0	0.368976753	0	1.327432441	0.470182596	0.864244043	0.784521555	0.263949796	0.286241849	0.037600588	0.214644142	0.6744188	0.474603838	1.050060541	1.422354989	0.538022884	0.187780446	0.270464055	1.147688237	0.489406147	0	0.222766815	0.453764837	0.164397196	1.759860265	0.690737696	1.418794571	1.148318626	0.852302999	0.808166437	0.693477393	1.213453106	1.111300252	1.563229016	2.496291447
LOC110681582	0.115504982	0	0.144929958	0.498258625	0	0	0.177557242	0	0	0.196785231	0.158608141	0	0	0	0	0	0	0	0	0	0	0	0	0	0	0	0	0	0	0	1.372370461	0	0	0	0	0	0	0	0	0	0	0	0	0.437510054	0	0	0	0	0.618435296
LOC5580026	2.351415569	1.07890629	4.805002871	3.658868836	7.40862545	0.421878499	0.619655444	0.310403447	0.578659516	0.171689758	0.507398051	0.575185472	0.594280417	3.175025381	1.886853346	3.13697188	4.627597596	1.802558597	3.644692953	0.580077036	3.890749721	1.944845222	0.842391372	5.754118051	2.947858293	4.300337604	2.395777538	2.281451736	1.88946846	2.160025059	3.192949005	10.08213897	4.154154386	5.036806597	4.925440154	7.007511823	1.76816953	3.144767506	6.936929761	0.489376975	2.723751514	1.30170558	4.090552699	4.580587377	1.820766734	7.895321252	1.469699544	0.86140723	3.417263774
LOC5580024	0	0	0	0	0	0	0	0	0	0	0	0	0	0	0	0	0	0	0	0	0	0	0	0	0	0	0	0	0	0	0	0	0	0	0	0	0	0	0	0	0	0	0	0	0	0	0	0	0
LOC5580023	41.31091285	44.1936	28.8283937	27.33114643	30.48566155	32.55214495	12.14991325	24.45762375	14.45910217	13.52016571	24.47476353	25.517297	21.22901712	78.95551617	25.50064826	40.55490524	15.69943305	14.93133884	45.80677972	51.02128445	45.71102549	55.8643769	44.84836198	30.37570504	20.32535295	35.50273781	24.62373616	36.75701632	37.34779343	42.3628444	64.0632697	71.52579907	42.36752644	44.85110004	28.15162683	34.09817375	50.07098902	56.58510883	70.3564877	83.36796559	69.31356735	56.88477488	43.75359054	61.08807047	33.86305003	54.15137669	49.30087679	73.26519163	77.35526113
LOC5580021	67.63991659	112.8589821	112.5381645	87.07884376	69.37807831	53.00546967	15.84969633	81.31572514	37.90122232	36.50783365	79.81045361	92.50854389	47.16779319	49.28311182	19.02512126	34.18065437	17.41335904	15.2520245	8.315234991	24.13303961	30.57497139	9.232233937	19.68641519	12.08030409	6.067122471	14.98542685	13.98904195	13.8934442	10.48104863	16.68061471	30.62625727	18.35599843	18.9795954	15.33641723	17.22104615	19.52319181	19.87645118	45.06445054	22.57227915	26.01508297	20.05525345	12.48575217	7.995755511	16.70401434	13.3062887	8.61322221	6.01736079	13.76606074	14.09218861
LOC5580020	0.300146502	0.35704413	0.125536346	0.0719308	0.060288883	0	0	0	0	0	0	0	0	0	0	0	0	0	0	0	0	0	0	0	0	0	0	0	0	0	0	0	0	0	0	0	0	0	0	0	0	0	0	0	0	0	0	0	0
LOC5580019	31.39285583	56.95197455	47.69992336	31.1653032	30.53696728	73.10622412	23.71909279	144.5318332	136.6942995	115.4371835	161.2585014	97.45071519	69.74974758	25.00833209	15.70102912	20.42392466	11.10014367	10.35423145	10.29513323	13.86210109	13.94658707	17.69661812	14.85831981	9.944641972	8.122736384	18.9155668	17.95040664	6.958900459	7.014783325	10.67063645	7.459873573	19.02101665	19.38026851	14.80259912	9.905415914	15.90532584	15.31019664	22.54515298	11.98014778	14.20063635	2.88917637	12.74825722	18.19383027	13.09638205	15.76158817	18.9752634	14.19191685	13.80038476	17.31487491
LOC5569128	23.87702967	29.90767205	20.32050573	13.43469548	12.55694672	18.15827485	5.94814174	12.75724455	17.78311235	20.16271905	31.88009778	24.95536871	17.76484719	17.30053451	3.578247262	6.798839267	3.603846185	3.787201659	8.984555295	6.953489717	11.13925644	9.204797429	8.835662255	8.038179985	3.943807753	10.59479309	11.76141029	6.019572222	12.31561376	6.496952397	8.073519905	9.143744352	7.165500532	4.552894506	6.038402069	11.49328814	9.303082366	14.72535324	4.279998061	3.345596537	8.636245202	8.594271261	10.11330472	11.72521847	13.49500994	11.41627116	7.786331311	18.53120629	16.57399388
LOC5569126	3.630331896	5.088687178	4.142840876	4.235709684	2.277197435	3.262289339	0.216490344	0.826257632	1.098961845	1.706200657	2.879306546	3.598029494	1.024283415	6.499905956	1.42829695	0.730647036	3.290235477	2.847627349	2.519324337	4.683761359	3.279628064	3.27541661	0.523214346	0.558424581	1.994408628	1.695035826	1.40971437	0.785523837	0.836161658	1.124580287	0	0.288385131	1.276959268	1.785223048	1.209782651	2.029163063	0.037439343	2.44154251	0	0	0	0	0.65331434	0	0.444277887	0	0.146706304	0.745213685	0.586475587
Trnac-aca_1	0	0	0	0	0	0	0	0	0	0	0	0	0	0	0	0	0	0	0	0	0	0	0	0	0	0	0	0	0	0	0	0	0.314792733	0	2.3344408	0	0	0	0	0	0	0	0	0	0	0	0	0	0
LOC5568968	0.34882942	0.544629335	1.499507098	0.257759801	0.373693707	2.969316382	0.397207109	0.835684926	1.07854505	0.7703874	1.383785274	0.69526528	0.685694502	0.706975361	0.680342209	0.517072967	0.031224732	0.753562984	0.248702377	0.9295921	1.460783498	0.70484849	0.305990765	0	0	1.272263865	0.387972433	0.801162729	0.163508434	0.219907669	0.537264361	0.085036589	1.114688254	0.652750382	0.309986556	0.874100471	0.216380069	0.604750924	0.130784153	0.643078715	0.561201348	0.187742254	0.516927672	0.636180007	1.850742471	0.587076285	1.53427113	0.165651934	0.363163504
LOC5578654	101.2676868	63.2148725	46.27751936	37.69113672	43.18726958	81.6802565	28.06421583	53.1569803	46.57088471	59.17401105	85.07421885	91.78403461	75.5795681	18.06124231	6.24913502	12.74245634	6.295784722	20.15730744	11.24472557	13.62005335	17.95945492	10.24791346	11.06905085	8.934706001	17.37176631	20.52193581	19.71951122	25.57668399	26.25221782	12.80921038	11.47756864	13.83092054	31.63703877	42.10195875	19.85017634	22.27518888	13.55593947	16.70958431	8.086728091	6.904805816	18.10463748	13.87984457	12.68852447	13.73165977	17.59351257	26.87160024	17.16362183	11.29241185	15.57462477
LOC110674047	0.105592007	0.047103255	0.044163882	0.037958051	0	0	0	0	0	0	0	0	0	0.48150936	0	0	0	0	0	0	0	0.078377271	0.098073086	0	0	0	0	0	0.197978526	0.133133794	0	0.092667248	0	0	0	0	0	0	0.42755975	0	0	0	0	0	0.090847599	0.110302913	0	0	0
LOC5578653	1.047313419	2.554492052	6.083091178	4.536056376	3.878244262	4.921857161	0.753044517	3.5009167	2.506983059	2.503779132	3.270610683	1.79743318	1.524106182	1.323511709	0	0	0.122477303	1.418788584	0.472980101	0.58340386	0.652177286	0	0.517747148	1.205649735	1.058844527	0.720833441	3.677684849	2.19477374	0	1.341784566	0.702463347	2.490516849	0.006072644	0.330371308	1.305972356	0.76191361	2.142055505	1.581401595	1.299583986	0.041015302	0.880512625	1.309171044	0.646487693	1.343666826	0.261601298	2.064556528	0.316741817	0.433173761	0.271331231
LOC5578652	0.05317874	0.56933668	0.767349712	0.602173252	0.648915691	0.066787331	0	0	0.070467107	0.04530017	0	0	0.047040087	6.150681688	0	0.886807368	0	0.744422515	0	0.306105486	4.839546182	1.953900008	5.334338798	0.063259094	0.166669167	0.785519829	1.097898702	0.314065433	1.570383214	0.301722586	0.947763433	0.280017077	3.527177007	0	0	4.647297846	0	0	0	0	0	0	1.387656279	0	0	0	0	0	0.355911162
LOC5570123	1.953290667	0.909222469	2.379852483	0.915868573	1.023515064	1.422112055	0.304616552	0.41106227	0.750233026	0.530520602	0.932940154	0.934824469	0.400652486	3.626246051	0	0.377658288	0	0	0	1.955384191	0	0.063037377	0	0.067349241	0	0.371692991	0.425049309	0	0.955382611	0.535385133	0.168173838	0	1.903058907	0.369099851	0.226407102	0.638423025	0	0.294464177	3.782661645	1.855848331	0.98373276	0.548490621	0.19698374	2.358999164	5.114692049	1.951720654	0.265404458	3.837060364	0.985200658
LOC5570124	27.89878683	24.55215194	25.01048342	19.15305888	15.67910417	6.323327784	2.120481376	4.233668914	2.833197725	6.932830599	7.576725256	6.959359386	5.002772103	7.291014771	0.847464766	5.290733346	2.16700307	1.689609325	0.965594288	5.756624	5.515913483	1.535844121	2.690511666	1.14862894	2.161643217	3.961972317	5.307404547	6.109985051	6.498152533	7.826481555	5.326608714	2.451416132	3.520853686	5.957701785	7.446853728	4.0830703	2.97036056	1.793583029	3.211666225	5.27519209	0.399461467	3.006773625	1.559777846	1.306243429	0.178020681	2.053371788	1.832124122	2.526654826	4.1544436
LOC5570121	10.12354868	10.45273327	15.79490611	16.43772404	13.46885037	10.66658933	6.994238454	8.658940668	5.275446358	6.072131276	9.059318371	14.42216389	10.53128187	5.56423907	8.385884529	6.828676186	4.123665315	10.08455112	6.369871269	11.13075849	8.155841407	4.47484226	5.176755404	3.878867027	7.763785943	5.351759212	12.38232804	4.702436125	1.492890147	3.585420041	4.504972667	9.782820132	10.90446448	7.662655449	4.346512947	5.55809068	1.995786438	1.971996788	10.59342452	1.196811625	2.635183484	2.571230316	3.166032396	2.297887797	1.761560995	6.059947802	3.317788672	2.639090226	8.221860236
LOC5570119	6.83689825	7.075166496	7.363011437	6.059716677	7.255655008	3.893464582	2.467901552	7.746315308	2.897594794	2.452207923	4.979184496	8.429659523	6.317015518	2.099878941	1.943475066	1.846347335	2.274523677	2.454007954	4.553317403	0	4.427339357	1.294380033	1.619651245	0.460972614	0.636181171	3.089211734	2.389744869	1.634723325	3.347410089	2.722162394	5.097585368	8.307751419	3.184234053	4.060137777	0.885511931	1.87272572	2.516608343	5.470543162	7.957676568	4.771791335	2.565016986	7.374223273	2.311298319	2.830826479	3.500756544	3.556503275	3.633127407	2.535019446	2.741747424
LOC5570118	14.74031904	37.72242986	100.8672847	127.4905763	154.0067479	12.06322361	9.654295411	99.24200915	35.7848963	5.916346836	7.355746435	11.97370034	7.254659558	54.72024198	33.97989978	35.97808839	23.75007615	29.04651912	23.14487944	33.59882921	53.38483812	41.2146922	30.67540485	13.53535437	30.7987327	41.35185177	80.29233543	27.59984287	18.28626283	82.44503722	41.9187193	28.98456125	71.54409663	51.66035358	18.02337361	12.70558274	7.159601971	6.532773397	5.385205249	6.817238884	17.33113904	12.34737132	17.99470047	13.29367065	4.290917532	16.90300954	12.00705505	5.413437192	11.27463253
LOC5578310	13.69097829	16.34954816	26.31943254	28.21520239	29.46467498	17.3725358	17.82166736	12.72223503	10.85509408	11.25213817	16.50357257	20.52379088	20.35979753	12.8671533	3.980468181	18.52954125	7.946844626	3.174379124	2.480248888	12.23718945	7.973338057	4.229046891	11.68931649	2.495192158	3.612793583	5.861847231	2.660044476	4.854756422	4.54402287	10.40010213	6.904176067	12.01516407	9.395309968	8.315645264	2.871586846	2.716858613	5.28995315	7.371265335	4.935391152	6.263104753	7.223507482	8.100853768	3.6489816	7.515756701	2.121724615	3.464408942	6.998155955	9.864840763	9.257862758
LOC5578311	25.70412061	33.27888441	44.66563488	45.70615077	53.16745311	28.37802304	17.04574091	28.09192105	21.98091062	30.45069907	35.17303797	42.5506112	25.64520104	43.78767131	18.25746016	25.51910915	25.13812751	21.75650341	18.62053717	37.84949149	33.29954654	35.00824908	29.73120877	16.49708476	16.61161659	14.71641931	24.3458853	18.09298656	26.05819291	21.36705275	29.47494732	45.08949796	21.57549898	32.05282344	22.62943167	23.2548826	21.31034277	73.68300509	13.91771411	23.87597576	21.1189455	24.177545	22.35760904	24.90659173	7.714503229	19.66983817	20.73606989	24.74525089	24.24434662
LOC110674067	7.982102006	7.559670775	9.707377463	6.754111266	6.99295816	3.495808365	2.3911341	2.863885682	2.71207106	3.905372587	5.733338633	5.156658962	4.924380978	3.258103646	0.57481682	6.55307509	0.197861838	5.539121121	7.879764817	10.13174351	15.35232748	10.30010027	6.273146108	4.674539364	1.967145397	2.55295323	2.151157635	1.45049424	0.230245399	3.251475423	2.918129484	7.543921851	3.001965317	8.539427	1.527783114	0.692364326	3.819593462	8.090045194	1.988976628	8.050606753	0	1.982778003	0.71209062	6.357023848	2.535698244	2.822165873	1.790935199	4.048792776	4.93126944
LOC110674069	0	0	0.169034733	0	0	0	0	0	0	0	0.184987874	0	0	0.167540868	6.621148838	0	0	0.628606261	7.072576662	0	0	1.799907133	0	0	0	0	0	0.397805333	3.788757443	2.038247934	0	0	0.726444768	3.512971139	0	0	1.61160415	0	0	0	4.681422634	7.830530342	0	2.041107196	0	2.955246649	2.105027042	0	0
LOC5570115	0.577911213	2.610213502	3.263105277	5.53125398	3.721880741	18.87080867	43.64166976	45.20085211	31.11020644	17.59944432	61.99774751	31.01178566	30.03302423	12.12850195	35.50471116	19.2744665	35.9656353	20.89888062	12.89463977	29.10732152	12.74981148	14.96009769	17.51178586	19.7644119	8.452498918	4.97962942	2.982808401	7.466056612	6.501288133	9.836761767	8.583052717	9.319308587	2.596952312	5.180359614	6.740470092	6.516612278	5.703677296	2.254275927	4.095104053	0	3.765492119	19.59524018	11.81276571	2.462640203	8.3904898	10.18734093	20.09233058	9.791562065	5.414928445
LOC5570114	6.238486564	22.85236113	46.50937813	32.80418537	29.18242483	266.1589645	257.2489997	442.779533	806.0250034	315.6735186	669.5635437	681.1357218	741.3924672	64.44707315	34.05062554	83.53002499	103.7814541	28.25989342	13.86582879	22.01765347	78.10911494	26.26266464	90.84724267	27.51739483	10.65620735	73.84009067	10.08491465	66.02254624	54.30037582	44.26600401	93.32938894	32.96915751	65.43131762	80.30120016	53.77908525	69.57588409	31.59559563	42.15638559	39.64267103	40.68810165	53.53808272	46.76123448	36.7560861	53.98714189	82.50864502	33.25001081	86.23835732	50.04481115	14.87243448
LOC23687938	9.472755196	16.13793435	14.2558436	6.862730536	6.17224334	12.18880764	2.233399387	6.25235264	7.200268945	6.386166078	14.32444889	6.077197459	4.883625912	16.40653339	6.120639189	11.62950434	7.163219635	5.69466533	8.237807454	15.88968868	15.38553483	13.13515188	7.772665861	3.940474228	2.549963519	16.9779524	9.707563926	9.095292694	8.172162914	15.49731089	9.666903679	10.7868417	12.39944578	9.471631825	12.00719102	8.355253977	9.107514717	13.29921708	2.94147048	6.349830837	12.95858371	17.87532164	2.021954172	13.42783099	7.275018704	6.738568176	6.265806502	9.260983057	7.078865537
LOC5578306	0	0	0	0.134774874	0	10.82978786	403.5293951	277.978923	447.2057676	158.5153422	150.1577075	401.0000327	468.385406	0	0	0.416808015	0	0	0	0	0	0	0	0	0.130560193	0	0.469111797	0	0	0	0	0	0	0	0	0	0	0	0	0	0	0	0	0	0	0	0	0	0
LOC5578307	0	0	0	0.205330378	0	21.36134879	241.1703844	124.2442024	224.0373636	120.8847239	141.2685897	271.988446	296.7529659	0	0	0	0	0	0	0	0	0.282649471	0	0	0	0.208326458	0	0	0	0	0	0	0	0	0	0	0	0	0	0	0	0	0	0	0	0	0	0	0
LOC5570111	21.51928527	30.48773493	93.3733438	138.465055	172.2889886	33.97139431	41.67340938	102.3603289	184.3929063	18.63837256	55.71515573	21.46723897	52.2139295	118.4137823	135.0552914	131.1124128	160.3848238	49.92579857	50.28177739	127.3285238	284.1242412	66.79219389	115.3995431	72.64796447	82.26442738	92.93350539	103.5664381	69.93476798	64.24017489	101.6320903	56.77832689	76.43784341	44.57967366	78.76566852	64.09967317	29.48457245	73.34742375	60.02480168	65.95988332	87.86223362	74.50178686	54.73865165	47.68285618	18.8977557	22.80687682	23.54680689	54.2889989	33.69111391	21.08043986
LOC110674083	0	0	0	0	0.244044373	0	0	0	0	0	0	0	0	0	0	0	0	0	0	0	0	0	0	0	0	0	0	0	0	0	0	0	0	0	0	0	0	0	0	0	0	0	0	0	0	0	0	0	0
LOC5570110	7.798732819	14.12030541	2.158558579	5.318359648	4.146594659	1.152288317	0.793350897	0.529883407	1.519719819	0.879264274	3.070962409	1.542965934	4.86952322	2.995274876	3.62363506	3.825043462	0.277181672	5.886647304	2.207728798	11.55277319	10.12086805	9.19386192	9.746642118	13.91554522	10.4239027	28.61115018	6.242300479	11.34519687	5.483304355	11.06200444	25.89043672	9.964271392	17.2751566	18.87872244	7.337994444	32.00745134	30.595663	66.20987942	18.34332228	49.84585989	46.82872632	47.49771026	46.48615789	91.87827286	43.81073211	53.19294525	45.51850864	52.30745664	53.88350114
LOC5570105	4.695365026	5.958873576	11.8750801	5.489675706	6.279434734	28.648269	2.992973033	6.093916296	7.23885354	9.758967261	19.61385405	15.01942992	13.01918194	7.78358801	4.814366211	8.733438372	4.187297248	4.331837319	9.323005427	5.94470343	10.86310838	4.725135057	6.82457821	3.370037068	3.454932905	7.502528488	4.766395668	4.266169438	4.904365354	8.559904627	4.593114289	6.611842871	3.286653269	4.672462723	4.242737382	3.913649349	6.319195036	12.97337563	7.175322974	6.070307521	4.575959475	5.002516782	7.284546878	7.417590113	8.244534348	6.649838107	5.731899536	6.677711927	10.51523132
LOC5570108	5039.742264	3246.27811	4267.030847	3812.782354	6348.732737	1963.451488	4837.946287	3393.664159	1297.884297	1011.408553	1165.078218	2107.175843	4270.640084	492.0647629	365.4365472	525.3602482	535.2688751	322.192931	576.1472928	582.6543725	520.4091436	198.6999999	457.5775764	315.1556536	278.6629799	432.0553186	356.2930593	318.0206521	291.1711116	386.0686849	350.5017465	249.1566285	394.5318382	253.2406584	315.0298451	305.0298961	380.3845052	296.9004784	436.7667104	378.0953719	469.5251337	229.3378196	258.7460147	284.4666804	235.6908753	317.5688903	204.4389095	189.325912	281.3818807
LOC5570106	0.056834378	0.190148214	0.517019074	0.14556898	0.166959422	0.392581509	0	0	0.065897291	0.036310661	0.107309598	0.043444985	0.050273739	0.318072324	0.074821979	0	0.051510025	0.082874578	0.099460129	0	0.352651943	0.205657627	0.158362066	0	0.237501888	0.209879599	0	0	0	0	0.46425272	0	0.199208821	0.532617034	0.018939658	0	0	0	0	0.03449944	0	0	0.024717453	0	0.201705376	0	0	0	0.076075474
LOC5570103	3.182059117	0.967824699	1.179658688	0.623935465	0.784428342	0.363305189	0.667028656	0.095466877	0.670813826	3.203470283	1.092378169	1.149866557	0	7.644987028	2.28499309	14.95438309	2.097423816	8.773828014	15.94645019	12.90477184	6.780896875	5.15330554	5.440757667	0.344112529	0.453317813	1.899118873	0.814401117	1.494877853	0.406784002	1.094193366	0	0	1.767898474	0.942934775	1.542398386	0.81548566	1.038189638	0	0.585667783	2.633951408	0	0	0	0.273932076	0	0.453276033	0	0.529864332	0.387212278
LOC5570104	7.60353822	6.033276462	7.26094575	9.070712892	8.879870027	7.436627091	6.102769623	10.21485666	6.063098177	6.64901125	8.593003688	8.229734282	9.166173749	7.866243815	13.22854659	14.81161689	9.594860906	3.767721016	0.47101549	17.42941749	26.7209834	14.38430456	20.62386353	9.765220332	13.21572845	12.14805011	7.829977648	15.89568973	6.055716984	10.94420613	15.98961223	7.440516068	6.990817641	12.28263118	12.55701282	14.79560276	18.51420219	27.29710445	13.8954699	17.3182533	15.58853781	19.88193066	10.06672822	27.27146003	9.031175868	18.76741638	2.733693477	26.86846841	19.634839
LOC110674104	0	0	0	0.035617111	0	0	0	0	0	0	0	0	0	0	0	0	0	0	0	0	0	0	0	0	0	0	0	0	0	0	0	0.086952296	0	0	0	0	0	0	0	0	0	0	0	0	0	0	0	0	0
LOC5578405	2.300531174	2.79364731	4.035884838	2.710693988	2.44525723	3.477793264	0.523916437	0.084357319	2.371002716	0.508070743	3.217524127	0.755528564	4.710580723	5.218826431	0.224342955	7.38854549	0	0.795160057	1.118313404	8.7055414	2.937156089	5.407413309	2.670895721	0	0.801129705	0.629293828	3.518184268	0	0.119815406	0	0.253090016	1.626368087	2.266673249	0.138867449	1.646847455	1.321076047	0	1.551018907	1.811296024	0.672370502	0	1.238160781	2.223351974	0.080684793	0.769725845	0.867810524	1.131676931	4.369900187	3.079368649
LOC110674425	0	0.770818605	0.361358695	0	0.260313998	0	0	0	0.190809266	0	0	0.176116314	0.509496411	0	0	0	0	0	0	0	0	0	0	0	0	0	0	0	0	0	0	0	0	0	0	0	0	0	0	0	0	0	0	1.090858401	0	0	0	0	0
LOC5570107	4.462346195	4.261557756	7.649518456	6.80055364	5.586272752	7.788098048	0.128819415	0.055310909	0.499694489	0.107077124	0.690430008	0.17936191	0.889518467	3.699766036	0.294191732	6.987227791	0.101265855	1.759609767	0.58659931	6.75312445	4.621961241	3.592152197	0.817244006	0.398738863	0	0.412611666	1.572806123	1.113546257	0.117839789	1.109405236	1.120125842	3.695514736	1.664442404	2.048665274	3.015979773	1.063057932	0.200499605	4.794253815	2.884219746	0.152603974	0.121336582	0.101478745	1.457794311	0	2.162954155	2.691811887	0	1.765186576	1.73863696
LOC5564358	2.872917096	5.345092514	5.165407143	3.646117605	2.375127719	2.068060033	0.511647105	1.43373234	1.323129948	1.850387643	2.790371289	2.678167786	1.549563294	1.394316862	0	3.038112379	0	0.531315889	0.429185647	1.21002282	0	0.195042654	0.195244716	0	0.036602033	0.057502383	0.263027269	0.206914696	0.295602973	0.198782899	0	0	0	0	0	0.098766579	0	1.093314683	0.638392133	0	0.101458245	0	0	0	0	0	0	1.475999481	0
LOC110674118	0.439012837	0.940022689	0.330511002	0.568136359	0	0.220542987	0	0	0.349041341	0	0.241135955	0.214775992	0.155334272	0	0.308243573	0	0	0	0	0	0	0	0	0	0	0	0	0	0	0	0	0	0	0	0	0	0	0	0	0	0	0	0	0	0	0	0	0	0
LOC110674121	0	0	0	0	0	0	0	0	0	0	0.344880493	0	0	0	0	0	0	0	0	0	0	0	0	0	0	0	0	0	0	0	0	0	0	0	0	0	0	0	0	0	0	0	0	0	0	0	0	0	0
LOC110674117	2.049343659	0.130598032	3.306105534	2.946779547	2.469846668	0.980486294	0	0	0	0	0.13400477	0	0.172645621	0.121366201	0	11.06612724	0.943419548	0	18.78564414	7.302505944	0	0.43461613	0	0	0	19.54033154	0	0.288169225	11.5271804	0	53.33643392	1.798498236	10.03354428	0	5.203271663	0	0.466976865	0	9.878733692	0.236949845	0	0	0	0	0	17.12618841	0	0	0
LOC5570838	0.036342285	0.048635498	0	0	0	0	0	0	0	0	0.149712564	0	0.064294275	0.045197508	0	0	0	0	0	0	0	0	0	0	0	0	0	0	0	0	0	0	0.026129739	0	0	0	0	1.134091703	0	0.264724673	0	0	0	0	0	0	0	0.133134728	0.291875099
LOC5569755	6.02958533	16.70211381	33.56627297	29.87182945	35.6992988	19.97307553	22.50424406	81.85402149	101.9484373	57.37388943	21.94650732	14.97453825	30.697107	7.531510036	26.43655196	27.39856406	2.672702596	12.04032586	6.54301952	4.698364715	18.29806472	9.498331544	20.98253942	3.132109159	4.126094682	14.952185	4.744109879	4.120784784	1.851272176	7.569097061	4.06692311	6.100298888	9.001716291	16.47856108	8.423337791	1.781410366	4.535804545	5.751563814	3.305060615	1.854004967	6.404855753	6.632033892	4.763628724	3.091725863	5.436828281	3.548114381	4.278824573	9.356271607	3.242450477
LOC5569753	5.050584272	12.74354033	15.44698402	13.46552361	13.77480229	211.6109666	15.36602956	118.0174188	100.3181653	28.56267057	69.73847585	78.65178212	49.91892779	84.90549491	63.65851265	61.52988722	39.88302947	20.29368976	52.9083605	44.61742197	93.82174786	29.83478	50.37880373	51.35965633	25.4293095	121.9794544	124.7440635	79.6966111	84.83125325	128.0884372	33.85892346	27.05597749	91.1990755	53.67608361	87.09896551	31.83726642	27.60863276	70.23030402	31.10205009	30.87081343	31.28296799	80.61331426	115.5611107	56.99329211	46.1692662	84.41459533	25.81304365	92.44619725	81.12532117
LOC110674125	0	0	0	0	0	0	0	0	0	0	0	0	0	0	0	0	0	0.117603894	0	0	0	0	0	0	0	0	0	0	0	0	0	0	0.43490618	0	0	0	0	0	0.102053352	0	0	0	0	0	0	0.078983922	0	0	0
LOC5569752	10.89001442	11.27467221	13.42631859	14.16896926	11.5819052	7.756991062	4.330852724	9.977086819	4.55884179	5.215219951	7.067743216	9.508955646	8.051406494	4.244975681	0.570611429	2.891169974	4.190171103	3.855337856	2.08589761	1.559320796	5.52823857	1.689043287	3.019273423	1.611229231	4.528124421	8.447585624	4.575899252	2.15982352	2.057048198	5.225779689	11.58712117	6.204947809	3.622748476	8.388650511	2.960992219	5.956590911	9.59254818	8.453534727	4.716682347	7.037965143	14.12059545	6.954560688	7.257310846	11.59493096	4.125324152	10.52691896	4.994863079	9.725402862	10.15299083
LOC110674426	0	0	0	0	0	0	0	0	0	0	0	0	0	1.0200906	0	0	0	0.637889476	0	0	0	1.217658693	0	0	0	0.448736949	0	0	0	1.034174321	0	0	0	0	0	0	0	1.42200106	0	0	0	0	0	0	0	0	0	0	0
LOC5569750	36.89778072	45.95778747	59.00270794	32.58733494	25.81477235	49.51297128	13.83083079	74.99268153	35.68741962	39.36778152	105.8041693	81.25532834	43.67112094	22.35427389	12.58540123	18.18442992	10.93284993	15.28339537	18.76843205	17.53148528	24.34393182	22.97028964	18.47540356	8.267609747	7.678202901	12.4559253	16.64295012	9.996261333	7.330010758	12.16242551	11.33078034	12.01485355	12.6040313	8.755968228	10.48897457	10.07788967	9.10291842	35.10889717	9.380793144	16.41479275	13.82266565	22.92744047	21.85340159	23.29988818	17.06268834	21.46777879	18.63070582	26.08281468	27.2142981
LOC5570746	26.35115965	45.8353353	49.4856221	32.5524168	23.6294035	55.3973089	13.81867459	44.1361451	41.95403331	52.34544008	75.69733981	75.07549215	39.66094342	12.79639663	12.83995362	10.65510662	1.810493005	9.818205679	8.058472846	13.69699752	11.30144958	14.154506	12.64665945	7.155106884	3.084390225	6.075114029	10.33808513	3.903659269	4.399519056	4.666970957	5.693750859	7.511986513	6.197916764	10.12636924	5.257055906	5.838444769	14.89213199	33.91914938	25.5152811	18.21573086	8.677319025	7.950899341	10.69363505	12.68526261	6.682055602	9.252317847	4.854302585	10.73493246	11.59029964
LOC110674161	0.329403096	0.881655267	0.649500923	0.101497127	0.042534967	2.95498774	0.217014407	0.372715997	0.187067908	0.400858803	1.033890106	0.920869614	0.499506285	0	0	0	0	0	0	0	0	0	0	0	0	0	0	0	0	0	0	0	0	0	0	0	0	0	0	0	0	0	0	0	0	3.244363527	0	0	0
LOC5570747	18.17578724	16.47984589	18.52150741	13.54121186	12.51613466	14.65521878	4.091847159	8.198901346	8.622045264	13.23842019	17.20510038	11.77275441	10.5123274	10.3659829	6.796195215	3.766318728	4.808699472	0.752762518	3.293688191	9.595581382	6.525020219	8.741374709	3.5960674	2.558712245	5.056092455	4.324632522	5.046358235	1.984900054	3.402807255	1.118710562	1.916763059	2.760753428	3.972658167	0.262926211	1.791998125	2.577070037	2.508886494	1.678079259	2.939517637	0	2.335855069	0.781428443	1.96448369	8.045646507	5.76007705	2.275031905	1.092343078	0	5.758376781
LOC110674427	0	0	0	0	0.112635865	0	0	0	0	0.212300989	0	0	0	0	0	0	0	0	0	0	0	0	1.736082218	0	0	0	0	0	0	0	0	0	0	0	0	0	0	0	0	0	0	0	0	0	0	0	0	0	0
LOC5570754	12.37660681	13.58390455	9.809890966	10.08912579	11.69017464	8.321100447	3.707351637	6.577179723	5.689159715	7.134007882	10.18984328	7.649714727	7.361129128	16.24927141	5.675463864	21.74408142	9.287569947	13.29392975	10.48168396	15.56029959	1.169384549	24.07826687	5.686113049	7.187940719	9.967429706	8.351462628	21.38871591	4.695567243	15.87605588	11.92916907	8.501961299	7.954374671	14.45317081	22.46074492	9.538267318	7.47111607	17.05716559	20.40004465	20.71132074	6.241908241	11.05160386	6.161938805	5.440255837	14.35516117	9.987142242	12.70730159	0	8.932060663	17.95017932
LOC5570751	4.534566265	4.793186176	3.009795422	2.870356258	3.385930046	2.311004205	1.969966985	1.821810091	2.351250085	3.079010289	3.654823806	2.491706466	3.546064017	1.87982213	0.692141247	7.452239847	0	2.453222	3.680226504	3.21542702	3.080975456	4.536581348	5.401927227	3.83060762	3.707459275	6.363781701	3.700321505	6.306989724	5.267564037	4.225850242	1.756870806	13.49577234	1.701030103	9.104197832	2.014816553	3.519986786	2.201327048	6.494189423	5.055988002	0.877627622	3.235293516	3.660799407	2.286489758	0.622320335	2.120314782	3.089264644	0	1.805622877	8.005005146
LOC5570752	8.424480357	9.864891406	7.164533182	7.015837721	7.318687161	4.643588752	2.518119497	2.718444306	5.550627082	5.940440824	8.67619182	6.010470075	5.092204107	16.41428558	3.039689054	9.52185792	0.226229895	5.951101058	0	0.269403781	7.873233055	4.950448804	6.911726391	2.449673587	1.662438168	1.152228136	5.621887282	7.255745158	1.118839639	1.947340162	5.560851056	17.37425568	6.023466293	8.848399135	2.807399012	3.958153584	5.654990337	11.19729545	4.264016796	3.693302756	4.879229224	2.493760445	9.688804237	7.179810171	3.140853146	3.886813333	0.658191554	6.343828944	5.387690374
LOC5570749	2.736473736	5.587078543	1.848857429	2.913275286	2.632032438	0.528730021	0.862887819	1.481984994	2.324422571	2.271287247	4.576622028	3.990507702	2.668856403	1.352572755	0	3.744276437	3.137240316	0	4.297665696	0	0.386998541	7.812266114	1.075299436	0.333865539	1.612669325	0	0	0	1.381347732	1.061610456	1.667352093	0	0.920687788	2.630211133	0	0.791202113	0	0.729863024	0	3.066621065	0	0.169937064	3.78391153	3.322186522	6.700883498	4.947506669	0.657835197	0	1.59664792
[truncated: 18,307 more rows]
[truncated: 24 more columns]
