# Supplementary material for: Gene coexpression network during ontogeny in the yellow fever mosquito, Aedes aegypti
Source: BMC Genomics. 2023 Jun 3;24:301. doi: 10.1186/s12864-023-09403-4 (PMC10239134; doi:10.1186/s12864-023-09403-4)
Supplement: Supplementary file 7 — Additional file 7: Dataset S2. The functional genome annotation was annotated by eggnog-mapper software. [file 12864_2023_9403_MOESM7_ESM.csv]

	GID	query	seed_ortholog	evalue	score	eggNOG_OGs	max_annot_lvl	COG_category	Description	Preferred_name	GOs	EC	KEGG_ko	KEGG_Pathway	KEGG_Module	KEGG_Reaction	KEGG_rclass	BRITE	KEGG_TC	CAZy	BiGG_Reaction	PFAMs
1	LOC5579260	XP_001647568.1	7159.AAEL015651-PA	5.56e-270	738	2CM85@1|root,2QPKE@2759|Eukaryota,38H4K@33154|Opisthokonta,3BH2Y@33208|Metazoa,3D3RY@33213|Bilateria,4202F@6656|Arthropoda,3SNGF@50557|Insecta,454AS@7147|Diptera,45F27@7148|Nematocera	33208|Metazoa	G	Poly(ADP-ribose) polymerase catalytic domain	PARP16	GO:0001932,GO:0001934,GO:0003674,GO:0003824,GO:0003950,GO:0005488,GO:0005515,GO:0005575,GO:0005622,GO:0005623,GO:0005634,GO:0005635,GO:0005737,GO:0005783,GO:0005829,GO:0006139,GO:0006464,GO:0006471,GO:0006725,GO:0006732,GO:0006733,GO:0006753,GO:0006793,GO:0006796,GO:0006807,GO:0006950,GO:0006986,GO:0007154,GO:0007165,GO:0008047,GO:0008150,GO:0008152,GO:0009058,GO:0009108,GO:0009117,GO:0009165,GO:…	2.4.2.30	ko:K00774	-	-	-	-	ko00000,ko01000	-	-	-	PARP
2	LOC5579269	XP_001647577.1	7159.AAEL015640-PA	2.29e-292	800	KOG1721@1|root,KOG1721@2759|Eukaryota,39CGA@33154|Opisthokonta,3BI01@33208|Metazoa,3CYEY@33213|Bilateria,4205B@6656|Arthropoda,3SN0J@50557|Insecta,451HW@7147|Diptera,45H9I@7148|Nematocera	33208|Metazoa	K	Transcription factor IIIA	GTF3A	GO:0000976,GO:0000981,GO:0000982,GO:0000987,GO:0001067,GO:0003674,GO:0003676,GO:0003677,GO:0003690,GO:0003700,GO:0003723,GO:0005488,GO:0005575,GO:0005622,GO:0005623,GO:0005634,GO:0005654,GO:0006139,GO:0006351,GO:0006355,GO:0006357,GO:0006383,GO:0006725,GO:0006807,GO:0008097,GO:0008150,GO:0008152,GO:0009058,GO:0009059,GO:0009303,GO:0009889,GO:0009987,GO:0010467,GO:0010468,GO:0010556,GO:0016070,GO:…	-	ko:K09191	-	-	-	-	ko00000,ko03000,ko03021	-	-	-	zf-C2H2
3	LOC5579271	XP_001647579.2	7159.AAEL015638-PA	8.13e-238	653	COG5640@1|root,KOG3627@2759|Eukaryota,3ANE6@33154|Opisthokonta,3C1E8@33208|Metazoa,3DHJ6@33213|Bilateria,422QM@6656|Arthropoda,3SRH1@50557|Insecta,456V0@7147|Diptera,45I1B@7148|Nematocera	33208|Metazoa	O	Belongs to the peptidase S1 family	-	-	-	-	-	-	-	-	-	-	-	-	Trypsin
4	LOC5579278	XP_001647586.2	7159.AAEL007557-PA	0	1164	COG0367@1|root,KOG0571@2759|Eukaryota,38H99@33154|Opisthokonta,3BECT@33208|Metazoa,3CXBR@33213|Bilateria,41XDX@6656|Arthropoda,3SIR1@50557|Insecta,44X1A@7147|Diptera,45C24@7148|Nematocera	33208|Metazoa	E	Asparagine synthetase	-	GO:0003674,GO:0003824,GO:0004066,GO:0005488,GO:0005515,GO:0006082,GO:0006520,GO:0006528,GO:0006529,GO:0006807,GO:0008150,GO:0008152,GO:0008652,GO:0009058,GO:0009066,GO:0009067,GO:0009987,GO:0016053,GO:0016874,GO:0016879,GO:0016884,GO:0019752,GO:0032787,GO:0034641,GO:0042802,GO:0042803,GO:0043436,GO:0043603,GO:0043604,GO:0044237,GO:0044238,GO:0044249,GO:0044271,GO:0044281,GO:0044283,GO:0046394,GO:…	6.3.5.4	ko:K01953	ko00250,ko01100,ko01110,map00250,map01100,map01110	-	R00578	RC00010	ko00000,ko00001,ko01000,ko01002	-	-	-	Asn_synthase,GATase_7
5	LOC5579282	XP_001647590.2	7159.AAEL012763-PA	3.97e-65	215	2D95F@1|root,2TD0M@2759|Eukaryota,398N0@33154|Opisthokonta,3CCVH@33208|Metazoa,3DU63@33213|Bilateria,425IT@6656|Arthropoda,3SV45@50557|Insecta,456VK@7147|Diptera,45JT5@7148|Nematocera	33208|Metazoa	S	Leucine-rich immune protein (Coil-less)	-	-	-	-	-	-	-	-	-	-	-	-	-
6	LOC5579298	XP_001647606.2	7159.AAEL015607-PA	0	867	COG0494@1|root,KOG2937@2759|Eukaryota,38CUB@33154|Opisthokonta,3BG8J@33208|Metazoa,3CWND@33213|Bilateria,41Y27@6656|Arthropoda,3SK17@50557|Insecta,44WYT@7147|Diptera,45GRY@7148|Nematocera	33208|Metazoa	A	Dcp2, box A domain	DCP2	GO:0000003,GO:0000288,GO:0000290,GO:0000291,GO:0000932,GO:0000956,GO:0002119,GO:0002164,GO:0003674,GO:0003676,GO:0003723,GO:0003824,GO:0004518,GO:0004527,GO:0004532,GO:0004534,GO:0004540,GO:0005488,GO:0005515,GO:0005575,GO:0005622,GO:0005623,GO:0005634,GO:0005654,GO:0005737,GO:0005829,GO:0006139,GO:0006401,GO:0006402,GO:0006725,GO:0006807,GO:0006950,GO:0006979,GO:0007275,GO:0007568,GO:0008150,GO:…	3.6.1.62	ko:K12613	ko03018,map03018	M00395	R10815	RC00002	ko00000,ko00001,ko00002,ko01000,ko03019	-	-	-	DCP2,NUDIX
7	LOC5579299	XP_001647607.2	7159.AAEL002495-PA	4.74e-13	75.9	COG3325@1|root,KOG2806@2759|Eukaryota,39N34@33154|Opisthokonta,3CPNH@33208|Metazoa,3E5TH@33213|Bilateria,42AVQ@6656|Arthropoda,3T09G@50557|Insecta,4597G@7147|Diptera,45KVC@7148|Nematocera	2759|Eukaryota	G	Chitin-binding domain type 2	-	-	-	-	-	-	-	-	-	-	-	-	CBM_14,Glyco_hydro_18,Hce2,LysM
8	LOC5579306	XP_001647614.2	7159.AAEL015598-PA	2.62e-194	538	COG1011@1|root,KOG3085@2759|Eukaryota,38CID@33154|Opisthokonta,3BJEU@33208|Metazoa,3CZ86@33213|Bilateria,41ZHR@6656|Arthropoda,3SR4H@50557|Insecta,45305@7147|Diptera,45J1E@7148|Nematocera	33208|Metazoa	S	Haloacid dehalogenase-like hydrolase	HDHD3	-	-	-	-	-	-	-	-	-	-	-	HAD_2,Hydrolase
9	LOC5579316	XP_001647624.2	7159.AAEL015586-PA	1.01e-259	720	2E7KK@1|root,2SE63@2759|Eukaryota,3ADFC@33154|Opisthokonta,3BWG8@33208|Metazoa,3DC91@33213|Bilateria,421J6@6656|Arthropoda,3SQ31@50557|Insecta,454E8@7147|Diptera,45J4E@7148|Nematocera	33208|Metazoa	-	-	-	-	-	-	-	-	-	-	-	-	-	-	-
10	LOC5579329	XP_001647638.2	7159.AAEL007755-PA	0	976	2C9VR@1|root,2T8C5@2759|Eukaryota,392VR@33154|Opisthokonta,3C86J@33208|Metazoa,3DP6Y@33213|Bilateria,425FM@6656|Arthropoda,3SUZA@50557|Insecta,4586A@7147|Diptera,45K2I@7148|Nematocera	7159.AAEL007755-PA|-	-	-	-	-	-	-	-	-	-	-	-	-	-	-	-
11	LOC5579333	XP_001647640.1	7159.AAEL015566-PA	7.65e-147	412	2D7ZU@1|root,2T83Z@2759|Eukaryota,392J5@33154|Opisthokonta,3C7XV@33208|Metazoa,3DNYE@33213|Bilateria,4257G@6656|Arthropoda,3SSNQ@50557|Insecta,4557A@7147|Diptera,45HY1@7148|Nematocera	33208|Metazoa	S	Odorant binding protein	Obp58c	GO:0003008,GO:0003674,GO:0005488,GO:0005549,GO:0005575,GO:0005576,GO:0007600,GO:0007606,GO:0008150,GO:0032501,GO:0050877	-	-	-	-	-	-	-	-	-	-	PBP_GOBP
12	LOC5579340	XP_001647648.2	7159.AAEL015557-PA	9.62000011454256e-317	862	COG1804@1|root,KOG3957@2759|Eukaryota,38CWZ@33154|Opisthokonta,3BB7M@33208|Metazoa,3D0JC@33213|Bilateria,41VJC@6656|Arthropoda,3SKDN@50557|Insecta,44Y74@7147|Diptera,45DXR@7148|Nematocera	33208|Metazoa	I	CoA-transferase family III	SUGCT	GO:0003674,GO:0003824,GO:0005575,GO:0005622,GO:0005623,GO:0005737,GO:0005739,GO:0008410,GO:0016740,GO:0016782,GO:0043226,GO:0043227,GO:0043229,GO:0043231,GO:0044424,GO:0044444,GO:0044464,GO:0047369	2.8.3.13	ko:K18703	-	-	-	-	ko00000,ko01000	-	-	-	CoA_transf_3
13	LOC5579347	XP_001647653.1	7159.AAEL015552-PA	2.14e-62	191	2C5IN@1|root,2S767@2759|Eukaryota,3AAMY@33154|Opisthokonta,3BTXJ@33208|Metazoa,3DASN@33213|Bilateria,421A5@6656|Arthropoda,3SPKP@50557|Insecta,4542M@7147|Diptera,45J8Z@7148|Nematocera	33208|Metazoa	G	Neuropeptide that triggers the performance of ecdysis behaviors at the end of a molt. It triggers adult behavior patterns larval, pupal and adult ecdysis, and plasticization during the molt	Eh	GO:0003674,GO:0005102,GO:0005179,GO:0005184,GO:0005488,GO:0005515,GO:0005575,GO:0005576,GO:0005615,GO:0007154,GO:0007165,GO:0007186,GO:0007218,GO:0007275,GO:0007562,GO:0007563,GO:0007591,GO:0008031,GO:0008150,GO:0009966,GO:0009987,GO:0010469,GO:0010646,GO:0018990,GO:0022404,GO:0023051,GO:0023052,GO:0030545,GO:0032501,GO:0032502,GO:0042303,GO:0044421,GO:0048018,GO:0048583,GO:0048856,GO:0050789,GO:…	-	-	-	-	-	-	-	-	-	-	Eclosion
14	LOC5579360	XP_001647666.2	7159.AAEL015533-PA	0	1187	COG5640@1|root,KOG3627@2759|Eukaryota,39VQI@33154|Opisthokonta,3C075@33208|Metazoa,3DG2H@33213|Bilateria,422F3@6656|Arthropoda,3SQZI@50557|Insecta,4555U@7147|Diptera,45BQ8@7148|Nematocera	33208|Metazoa	O	Trypsin-like serine protease	-	-	-	-	-	-	-	-	-	-	-	-	Trypsin
15	LOC5579366	XP_001647672.2	7159.AAEL015527-PA	0	1170	COG5640@1|root,KOG3627@2759|Eukaryota,39U7F@33154|Opisthokonta,3BANU@33208|Metazoa,3D22R@33213|Bilateria,42A7M@6656|Arthropoda,3SZP7@50557|Insecta,4560X@7147|Diptera,45HP6@7148|Nematocera	33208|Metazoa	O	Belongs to the peptidase S1 family	PRSS53	GO:0003674,GO:0003824,GO:0004175,GO:0004252,GO:0005575,GO:0005622,GO:0005623,GO:0005737,GO:0006508,GO:0006807,GO:0008150,GO:0008152,GO:0008233,GO:0008236,GO:0016787,GO:0017171,GO:0019538,GO:0043170,GO:0044238,GO:0044424,GO:0044464,GO:0070011,GO:0071704,GO:0140096,GO:1901564	-	ko:K09630	-	-	-	-	ko00000,ko01000,ko01002	-	-	-	Trypsin
16	LOC5579367	XP_001647673.1	7159.AAEL018194-PA	4.89e-05	53.1	2E01W@1|root,2S7HR@2759|Eukaryota,38VQZ@33154|Opisthokonta,3C60P@33208|Metazoa,3DM2G@33213|Bilateria,4297N@6656|Arthropoda,3T127@50557|Insecta,45A14@7147|Diptera,45MCP@7148|Nematocera	33208|Metazoa	-	-	-	-	-	-	-	-	-	-	-	-	-	-	-
17	LOC5579374	XP_001647679.1	7159.AAEL001465-PA	5.47e-166	463	COG2518@1|root,KOG1661@2759|Eukaryota,38DY1@33154|Opisthokonta,3BB4J@33208|Metazoa,3CUTX@33213|Bilateria,41TPR@6656|Arthropoda,3SJ14@50557|Insecta,44XB4@7147|Diptera,45GQI@7148|Nematocera	33208|Metazoa	O	o-methyltransferase	PCMT1	GO:0001666,GO:0003674,GO:0003824,GO:0004719,GO:0005575,GO:0005576,GO:0005615,GO:0005622,GO:0005623,GO:0005737,GO:0005829,GO:0005886,GO:0005903,GO:0006082,GO:0006139,GO:0006464,GO:0006479,GO:0006520,GO:0006575,GO:0006725,GO:0006732,GO:0006790,GO:0006807,GO:0006950,GO:0006952,GO:0007568,GO:0008150,GO:0008152,GO:0008168,GO:0008171,GO:0008213,GO:0008276,GO:0008757,GO:0009116,GO:0009119,GO:0009605,GO:…	2.1.1.77	ko:K00573	-	-	-	-	ko00000,ko01000	-	-	-	PCMT
18	LOC5579385	XP_001647688.2	7159.AAEL013878-PA	6.29e-77	229	2C9WU@1|root,2THPM@2759|Eukaryota,39DZ2@33154|Opisthokonta,3CHX8@33208|Metazoa,3DPQQ@33213|Bilateria,425XR@6656|Arthropoda,3SVJ7@50557|Insecta,459SY@7147|Diptera,45KXZ@7148|Nematocera	7159.AAEL013878-PA|-	S	Insect cuticle protein	-	-	-	-	-	-	-	-	-	-	-	-	-
19	LOC5579391	XP_001647695.2	7159.AAEL007537-PA	2.15e-102	296	KOG4517@1|root,KOG4517@2759|Eukaryota,3A4EW@33154|Opisthokonta,3BUZG@33208|Metazoa,3D83R@33213|Bilateria,421E3@6656|Arthropoda,3SPBQ@50557|Insecta,454HU@7147|Diptera,45J4I@7148|Nematocera	33208|Metazoa	S	Uncharacterized conserved protein (DUF2367)	-	-	-	-	-	-	-	-	-	-	-	-	DUF2367
20	LOC5579398	XP_001647702.2	7159.AAEL015481-PA	2.49e-156	439	COG5126@1|root,KOG0044@2759|Eukaryota,3A78D@33154|Opisthokonta,3BTSB@33208|Metazoa,3D9P9@33213|Bilateria,420QG@6656|Arthropoda,3SNKW@50557|Insecta,457BI@7147|Diptera,45I3W@7148|Nematocera	33208|Metazoa	T	EF-hand domain pair	-	-	-	-	-	-	-	-	-	-	-	-	EF-hand_7
21	LOC5579417	XP_001647719.2	7159.AAEL015458-PA	0	1264	28KI0@1|root,2QSZB@2759|Eukaryota,38CI0@33154|Opisthokonta,3B9KE@33208|Metazoa,3CYY4@33213|Bilateria,41UG3@6656|Arthropoda,3SG0D@50557|Insecta,44ZGY@7147|Diptera,45F1Y@7148|Nematocera	33208|Metazoa	E	Transferrins are iron binding transport proteins which bind Fe(3 ) ion in association with the binding of an anion, usually bicarbonate	MFI2	GO:0000041,GO:0003674,GO:0005488,GO:0005506,GO:0005575,GO:0005576,GO:0005622,GO:0005623,GO:0005737,GO:0005783,GO:0005788,GO:0005886,GO:0006464,GO:0006807,GO:0006810,GO:0006811,GO:0006812,GO:0006826,GO:0007162,GO:0007610,GO:0007635,GO:0008150,GO:0008152,GO:0009605,GO:0009607,GO:0009620,GO:0009893,GO:0009986,GO:0009987,GO:0010468,GO:0010604,GO:0010628,GO:0010715,GO:0010721,GO:0010755,GO:0010756,GO:…	-	ko:K06569	-	-	-	-	ko00000,ko04090	-	-	-	Transferrin
22	LOC5579424	XP_001647724.2	7159.AAEL002908-PA	7.66e-111	318	2F7MN@1|root,2T8R3@2759|Eukaryota,393B5@33154|Opisthokonta,3C8KJ@33208|Metazoa,3DPMR@33213|Bilateria,425V2@6656|Arthropoda,3SVG1@50557|Insecta,457NU@7147|Diptera,45JJX@7148|Nematocera	33208|Metazoa	-	-	-	-	-	-	-	-	-	-	-	-	-	-	-
23	LOC5579447	XP_001647746.1	7159.AAEL015425-PA	2.48e-81	242	2E258@1|root,2S9DQ@2759|Eukaryota,3A9D9@33154|Opisthokonta,3CPC0@33208|Metazoa,3DBBE@33213|Bilateria,421JX@6656|Arthropoda,3SPGT@50557|Insecta,454QB@7147|Diptera,45J25@7148|Nematocera	33208|Metazoa	S	Domain of unknown function (DUF4604)	KIAA1143	-	-	-	-	-	-	-	-	-	-	-	DUF4604
24	LOC5579448	XP_001647747.1	7159.AAEL015424-PA	5.84e-67	205	2C9WU@1|root,2SGA3@2759|Eukaryota,3AD82@33154|Opisthokonta,3BVX2@33208|Metazoa,3DCVG@33213|Bilateria,421KB@6656|Arthropoda,3SNY2@50557|Insecta,456W5@7147|Diptera,45IQH@7148|Nematocera	33208|Metazoa	S	Cuticular protein RR-1 family	-	GO:0003674,GO:0005198,GO:0005214,GO:0005575,GO:0005576,GO:0007275,GO:0008010,GO:0008150,GO:0031012,GO:0032501,GO:0032502,GO:0040003,GO:0042302,GO:0042335,GO:0044421,GO:0048856	-	-	-	-	-	-	-	-	-	-	Chitin_bind_4
25	LOC5579460	XP_001647758.2	7159.AAEL015402-PA	0	894	KOG3700@1|root,KOG3700@2759|Eukaryota,39N42@33154|Opisthokonta,3CPPC@33208|Metazoa,3E5UD@33213|Bilateria,4211M@6656|Arthropoda,3SNQC@50557|Insecta,453VN@7147|Diptera,45F9E@7148|Nematocera	33208|Metazoa	S	transferase activity, transferring acyl groups	-	GO:0005575,GO:0005576,GO:0005615,GO:0044421	-	-	-	-	-	-	-	-	-	-	-
26	LOC5579474	XP_001647772.2	7159.AAEL012734-PA	0	951	KOG3817@1|root,KOG3817@2759|Eukaryota,38HZA@33154|Opisthokonta,3BI5Q@33208|Metazoa,3CVI2@33213|Bilateria,41UVN@6656|Arthropoda,3SHJ8@50557|Insecta,44ZVU@7147|Diptera,45FD9@7148|Nematocera	33208|Metazoa	S	NEMP family	TMEM194A	GO:0001654,GO:0005575,GO:0005622,GO:0005623,GO:0005634,GO:0005635,GO:0005637,GO:0007275,GO:0007423,GO:0008150,GO:0012505,GO:0016020,GO:0019866,GO:0031090,GO:0031965,GO:0031967,GO:0031975,GO:0032501,GO:0032502,GO:0043226,GO:0043227,GO:0043229,GO:0043231,GO:0044422,GO:0044424,GO:0044428,GO:0044446,GO:0044464,GO:0048513,GO:0048731,GO:0048856	-	-	-	-	-	-	-	-	-	-	NEMP
27	LOC5579476	XP_001647773.1	7159.AAEL015347-PA	1.42e-239	669	KOG1721@1|root,KOG1721@2759|Eukaryota,38BZ9@33154|Opisthokonta,3BA9A@33208|Metazoa,3CT35@33213|Bilateria,42C43@6656|Arthropoda,3SWQE@50557|Insecta,455FP@7147|Diptera,45KMM@7148|Nematocera	33208|Metazoa	S	Zinc-finger associated domain (zf-AD)	-	-	-	ko:K09228	-	-	-	-	ko00000,ko03000	-	-	-	zf-AD,zf-C2H2,zf-C2H2_4,zf-C2H2_6,zf-H2C2_5,zf-met
28	LOC5579481	XP_001647778.2	7159.AAEL015307-PA	5.43e-231	637	2E3KI@1|root,2SAN3@2759|Eukaryota,3AAVU@33154|Opisthokonta,3BVAP@33208|Metazoa,3DBVF@33213|Bilateria,420WY@6656|Arthropoda,3SPIF@50557|Insecta,453M2@7147|Diptera,45GGU@7148|Nematocera	33208|Metazoa	-	-	-	-	-	-	-	-	-	-	-	-	-	-	-
29	LOC5579482	XP_001647780.1	7159.AAEL015305-PA	1.1e-178	497	KOG1584@1|root,KOG1584@2759|Eukaryota,38FPD@33154|Opisthokonta,3BEBC@33208|Metazoa,3CTZN@33213|Bilateria,41VSM@6656|Arthropoda,3SHZS@50557|Insecta,44ZH9@7147|Diptera,45BJ5@7148|Nematocera	33208|Metazoa	E	Sulfotransferase domain	-	GO:0003674,GO:0003824,GO:0005575,GO:0005622,GO:0005623,GO:0005737,GO:0005829,GO:0006790,GO:0006805,GO:0008146,GO:0008150,GO:0008152,GO:0009410,GO:0009987,GO:0016740,GO:0016782,GO:0042221,GO:0044237,GO:0044424,GO:0044444,GO:0044464,GO:0050896,GO:0051716,GO:0051923,GO:0070887,GO:0071466	2.8.2.4	ko:K01016	ko00140,map00140	-	R02350	RC00007,RC00128	ko00000,ko00001,ko01000	-	-	-	Sulfotransfer_1
30	LOC5579486	XP_001647783.2	7159.AAEL015294-PA	1.07e-199	553	COG5640@1|root,KOG3627@2759|Eukaryota	2759|Eukaryota	O	serine-type endopeptidase activity	-	-	3.4.21.27	ko:K01323	ko04610,map04610	-	-	-	ko00000,ko00001,ko01000,ko01002	-	-	-	CUB,Trypsin
31	LOC5579490	XP_001647788.2	7159.AAEL015283-PA	0	1075	KOG0255@1|root,KOG0255@2759|Eukaryota,38EY1@33154|Opisthokonta,3BJZM@33208|Metazoa,3CY9E@33213|Bilateria,41VYU@6656|Arthropoda,3SQST@50557|Insecta,45588@7147|Diptera,45F8H@7148|Nematocera	33208|Metazoa	S	synaptic vesicle	-	GO:0005575,GO:0016020,GO:0016021,GO:0031224,GO:0044425	-	-	-	-	-	-	-	-	-	-	MFS_1,Sugar_tr
32	LOC5579491	XP_001647790.2	7159.AAEL011189-PA	1.02e-154	434	KOG4836@1|root,KOG4836@2759|Eukaryota,3A3FB@33154|Opisthokonta,3BPG8@33208|Metazoa,3D88A@33213|Bilateria,4203U@6656|Arthropoda,3SMVX@50557|Insecta,452Z9@7147|Diptera,45E7U@7148|Nematocera	33208|Metazoa	S	TIM21	TIMM21	GO:0005575,GO:0005622,GO:0005623,GO:0005737,GO:0005739,GO:0005740,GO:0005743,GO:0005744,GO:0006605,GO:0006626,GO:0006810,GO:0006839,GO:0006886,GO:0006996,GO:0007005,GO:0008104,GO:0008150,GO:0008535,GO:0009987,GO:0010257,GO:0015031,GO:0015833,GO:0016020,GO:0016043,GO:0017004,GO:0017038,GO:0019866,GO:0022607,GO:0030150,GO:0031090,GO:0031966,GO:0031967,GO:0031975,GO:0032981,GO:0032991,GO:0033036,GO:…	-	ko:K17796	-	-	-	-	ko00000,ko02000,ko03029	3.A.8.1	-	-	TIM21
33	LOC5579494	XP_001647792.1	7159.AAEL015271-PA	6.51e-140	395	COG1100@1|root,KOG0393@2759|Eukaryota,38BJN@33154|Opisthokonta,3BE5W@33208|Metazoa,3CXWR@33213|Bilateria,41WIR@6656|Arthropoda,3SFVY@50557|Insecta,450DJ@7147|Diptera,45E1J@7148|Nematocera	33208|Metazoa	U	Belongs to the small GTPase superfamily. Rho family	-	GO:0000003,GO:0000165,GO:0000902,GO:0000904,GO:0001654,GO:0001667,GO:0001700,GO:0001736,GO:0001737,GO:0001738,GO:0001745,GO:0001764,GO:0001932,GO:0002009,GO:0002165,GO:0002376,GO:0002520,GO:0003006,GO:0003674,GO:0003824,GO:0003924,GO:0005488,GO:0005515,GO:0005575,GO:0005622,GO:0005623,GO:0005737,GO:0005886,GO:0006464,GO:0006468,GO:0006793,GO:0006796,GO:0006807,GO:0006810,GO:0006897,GO:0006909,GO:…	-	ko:K04392	ko04010,ko04013,ko04014,ko04015,ko04024,ko04062,ko04071,ko04145,ko04151,ko04310,ko04360,ko04370,ko04380,ko04510,ko04520,ko04530,ko04620,ko04650,ko04662,ko04664,ko04666,ko04670,ko04722,ko04810,ko04932,ko04933,ko04972,ko05014,ko05100,ko05120,ko05131,ko05132,ko05167,ko05200,ko05203,ko05205,ko05210,ko05211,ko05212,ko05231,ko05416,ko05418,map04010,map04013,map04014,map04015,map04024,map04062,map04071,…	-	-	-	ko00000,ko00001,ko04031,ko04131,ko04147	-	-	-	Ras
34	LOC5579495	XP_001647794.2	7159.AAEL015253-PA	4.22e-172	480	2C1KD@1|root,2SZ8Y@2759|Eukaryota,3AUW7@33154|Opisthokonta,3C37I@33208|Metazoa,3DKIT@33213|Bilateria,423YK@6656|Arthropoda,3SS2P@50557|Insecta	33208|Metazoa	S	Conserved hypothetical protein	-	-	-	-	-	-	-	-	-	-	-	-	CBM_14
35	LOC5579496	XP_001647795.1	7159.AAEL015254-PA	1.27e-217	598	2F9TS@1|root,2TAZN@2759|Eukaryota,39627@33154|Opisthokonta,3CAFV@33208|Metazoa,3DRMW@33213|Bilateria,427TW@6656|Arthropoda,3SXHS@50557|Insecta,459SK@7147|Diptera,45KXA@7148|Nematocera	7159.AAEL015254-PA|-	S	Conserved hypothetical protein	-	-	-	-	-	-	-	-	-	-	-	-	-
36	LOC5579504	XP_001647802.2	7159.AAEL015222-PA	8.68e-84	251	2C9WU@1|root,2TCYM@2759|Eukaryota,398JM@33154|Opisthokonta,3CCTB@33208|Metazoa,3DU3W@33213|Bilateria,42BM8@6656|Arthropoda,3SSY2@50557|Insecta,456DZ@7147|Diptera,45IFJ@7148|Nematocera	33208|Metazoa	O	Cuticle protein	-	-	-	-	-	-	-	-	-	-	-	-	Chitin_bind_4
37	LOC5579510	XP_001647804.2	7159.AAEL015140-PA	5.25e-111	318	KOG4063@1|root,KOG4063@2759|Eukaryota,3A94Q@33154|Opisthokonta,3BU8W@33208|Metazoa,3DBHN@33213|Bilateria,420Y4@6656|Arthropoda,3SPDW@50557|Insecta,458H6@7147|Diptera,45MM3@7148|Nematocera	33208|Metazoa	S	ML domain	-	GO:0001530,GO:0003674,GO:0003823,GO:0005488,GO:0005496,GO:0005539,GO:0005575,GO:0005576,GO:0005615,GO:0006810,GO:0006869,GO:0006950,GO:0006952,GO:0007154,GO:0007165,GO:0007166,GO:0008150,GO:0008289,GO:0009605,GO:0009607,GO:0009617,GO:0009987,GO:0010876,GO:0015850,GO:0015918,GO:0023052,GO:0030882,GO:0032934,GO:0033036,GO:0042742,GO:0042834,GO:0043207,GO:0044421,GO:0050789,GO:0050794,GO:0050896,GO:…	-	ko:K13443	ko04142,ko04979,map04142,map04979	-	-	-	ko00000,ko00001,ko02000	2.A.6.6	-	-	E1_DerP2_DerF2
38	LOC5579505	XP_001647805.2	7159.AAEL015136-PA	2.85e-98	286	KOG4063@1|root,KOG4063@2759|Eukaryota,3A94Q@33154|Opisthokonta,3BU8W@33208|Metazoa,3DBHN@33213|Bilateria,420Y4@6656|Arthropoda,3SPDW@50557|Insecta,453UA@7147|Diptera,45IW5@7148|Nematocera	33208|Metazoa	S	Domain involved in innate immunity and lipid metabolism.	-	GO:0001530,GO:0003674,GO:0003823,GO:0005488,GO:0005496,GO:0005539,GO:0005575,GO:0005576,GO:0005615,GO:0006810,GO:0006869,GO:0006950,GO:0006952,GO:0007154,GO:0007165,GO:0007166,GO:0008150,GO:0008289,GO:0009605,GO:0009607,GO:0009617,GO:0009987,GO:0010876,GO:0015850,GO:0015918,GO:0023052,GO:0030882,GO:0032934,GO:0033036,GO:0042742,GO:0042834,GO:0043207,GO:0044421,GO:0050789,GO:0050794,GO:0050896,GO:…	-	ko:K13443	ko04142,ko04979,map04142,map04979	-	-	-	ko00000,ko00001,ko02000	2.A.6.6	-	-	E1_DerP2_DerF2
39	LOC5579508	XP_001647808.2	7159.AAEL015139-PA	2.4e-107	309	KOG4063@1|root,KOG4063@2759|Eukaryota,392Y7@33154|Opisthokonta,3C88N@33208|Metazoa,3DP96@33213|Bilateria,42BP8@6656|Arthropoda,3SV2E@50557|Insecta,456R9@7147|Diptera,45KS2@7148|Nematocera	33208|Metazoa	S	ML domain	-	-	-	-	-	-	-	-	-	-	-	-	E1_DerP2_DerF2
40	LOC5579509	XP_001647809.2	7159.AAEL015137-PA	1.2e-106	307	KOG4063@1|root,KOG4063@2759|Eukaryota,390YT@33154|Opisthokonta,3C6QG@33208|Metazoa,3DMPN@33213|Bilateria,4247Z@6656|Arthropoda,3STE4@50557|Insecta,456SZ@7147|Diptera,45JBK@7148|Nematocera	33208|Metazoa	S	Niemann-Pick Type C-2	-	-	-	-	-	-	-	-	-	-	-	-	E1_DerP2_DerF2
41	LOC5579514	XP_001647823.2	7159.AAEL015100-PA	3.11000000000002e-310	860	KOG0675@1|root,KOG0675@2759|Eukaryota,38HTR@33154|Opisthokonta,3BAHV@33208|Metazoa,3CSIV@33213|Bilateria,41X6S@6656|Arthropoda,3SH6P@50557|Insecta,4500C@7147|Diptera,45HDB@7148|Nematocera	33208|Metazoa	O	Calreticulin family	CANX	GO:0000003,GO:0001894,GO:0001895,GO:0002376,GO:0002474,GO:0002478,GO:0002495,GO:0002504,GO:0002790,GO:0003674,GO:0005102,GO:0005488,GO:0005509,GO:0005515,GO:0005575,GO:0005622,GO:0005623,GO:0005634,GO:0005635,GO:0005737,GO:0005783,GO:0005788,GO:0005789,GO:0005790,GO:0005840,GO:0005886,GO:0006457,GO:0006726,GO:0006807,GO:0006810,GO:0006897,GO:0006898,GO:0006950,GO:0006986,GO:0007154,GO:0007165,GO:…	-	ko:K08054,ko:K09551	ko04141,ko04145,ko04612,ko04918,ko05166,map04141,map04145,map04612,map04918,map05166	-	-	-	ko00000,ko00001,ko03110,ko04091,ko04131	-	-	-	Calreticulin
42	LOC5579525	XP_001647834.1	7159.AAEL014562-PA	4.77e-116	332	COG0080@1|root,KOG0886@2759|Eukaryota,38GQE@33154|Opisthokonta,3BGZW@33208|Metazoa,3CYRC@33213|Bilateria,41YGH@6656|Arthropoda,3SJEV@50557|Insecta,44WRF@7147|Diptera,45D5Q@7148|Nematocera	33208|Metazoa	J	Belongs to the universal ribosomal protein uL11 family	RPL12	GO:0000027,GO:0000184,GO:0000381,GO:0000956,GO:0002181,GO:0003674,GO:0003676,GO:0003723,GO:0003735,GO:0005198,GO:0005488,GO:0005575,GO:0005622,GO:0005623,GO:0005634,GO:0005730,GO:0005737,GO:0005829,GO:0005840,GO:0006139,GO:0006401,GO:0006402,GO:0006412,GO:0006413,GO:0006417,GO:0006448,GO:0006518,GO:0006605,GO:0006612,GO:0006613,GO:0006614,GO:0006725,GO:0006807,GO:0006810,GO:0006886,GO:0006996,GO:…	-	ko:K02870	ko03010,map03010	M00177	-	-	br01610,ko00000,ko00001,ko00002,ko03011	-	-	-	Ribosomal_L11,Ribosomal_L11_N
43	LOC5579528	XP_001647835.1	7159.AAEL014227-PA	1.82e-280	765	2BWHM@1|root,2QWRS@2759|Eukaryota,38TKN@33154|Opisthokonta,3BD61@33208|Metazoa,3D59K@33213|Bilateria,41Y1P@6656|Arthropoda,3SIX5@50557|Insecta,44XMF@7147|Diptera,45FWH@7148|Nematocera	33208|Metazoa	P	Structural component of the gap junctions	shakB	GO:0003254,GO:0003674,GO:0005215,GO:0005243,GO:0005575,GO:0005623,GO:0005886,GO:0005911,GO:0005921,GO:0006810,GO:0007043,GO:0007154,GO:0007165,GO:0007602,GO:0007610,GO:0007626,GO:0007630,GO:0008150,GO:0008344,GO:0009314,GO:0009416,GO:0009581,GO:0009582,GO:0009583,GO:0009605,GO:0009628,GO:0009881,GO:0009987,GO:0010496,GO:0010644,GO:0015267,GO:0016020,GO:0016043,GO:0016264,GO:0022607,GO:0022803,GO:…	-	ko:K22037	-	-	-	-	ko00000,ko02000	1.A.25.1	-	-	Innexin
44	LOC5579531	XP_001647837.2	7159.AAEL013857-PB	2.37e-221	610	COG5640@1|root,KOG3627@2759|Eukaryota,392Q0@33154|Opisthokonta,3C823@33208|Metazoa,3DP2U@33213|Bilateria,425BG@6656|Arthropoda,3SUTY@50557|Insecta,455Y4@7147|Diptera,45GTN@7148|Nematocera	33208|Metazoa	E	Trypsin-like serine protease	-	-	-	-	-	-	-	-	-	-	-	-	Trypsin
45	LOC5579531	XP_001647838.2	7159.AAEL013857-PB	6.32e-224	616	COG5640@1|root,KOG3627@2759|Eukaryota,392Q0@33154|Opisthokonta,3C823@33208|Metazoa,3DP2U@33213|Bilateria,425BG@6656|Arthropoda,3SUTY@50557|Insecta,455Y4@7147|Diptera,45GTN@7148|Nematocera	33208|Metazoa	E	Trypsin-like serine protease	-	-	-	-	-	-	-	-	-	-	-	-	Trypsin
46	LOC5579529	XP_001647839.1	7159.AAEL013856-PA	1.1e-159	447	2C0NR@1|root,2TB4K@2759|Eukaryota,39681@33154|Opisthokonta,3CAKX@33208|Metazoa,3DRTW@33213|Bilateria,427ZF@6656|Arthropoda,3SXN2@50557|Insecta,459ZF@7147|Diptera,45MA1@7148|Nematocera	33208|Metazoa	-	-	-	-	-	-	-	-	-	-	-	-	-	-	-
47	LOC5563621	XP_001647841.1	7159.AAEL000064-PA	0	961	COG3386@1|root,2SKJJ@2759|Eukaryota,3AHA5@33154|Opisthokonta,3BY4R@33208|Metazoa,3DE8K@33213|Bilateria,4220I@6656|Arthropoda,3SQUZ@50557|Insecta,456BE@7147|Diptera,45CB9@7148|Nematocera	33208|Metazoa	G	Major royal jelly protein	-	-	5.3.3.12	ko:K22203	ko00350,ko01100,map00350,map01100	-	R03673	RC00971	ko00000,ko00001,ko01000	-	-	-	MRJP
48	LOC5563570	XP_001647842.1	7159.AAEL000024-PA	0	880	COG3386@1|root,2SKJJ@2759|Eukaryota,3AHA5@33154|Opisthokonta,3BY4R@33208|Metazoa,3DE8K@33213|Bilateria,4220I@6656|Arthropoda,3SQUZ@50557|Insecta,44Z0U@7147|Diptera,45CRP@7148|Nematocera	33208|Metazoa	G	Major royal jelly protein	-	GO:0003674,GO:0003824,GO:0004167,GO:0005575,GO:0005576,GO:0006082,GO:0006520,GO:0006570,GO:0006582,GO:0006583,GO:0006725,GO:0006807,GO:0007275,GO:0008150,GO:0008152,GO:0009058,GO:0009072,GO:0009987,GO:0016853,GO:0016860,GO:0016863,GO:0018130,GO:0018958,GO:0019438,GO:0019748,GO:0019752,GO:0032501,GO:0032502,GO:0034641,GO:0042335,GO:0042430,GO:0042435,GO:0042438,GO:0042440,GO:0043436,GO:0043473,GO:…	5.3.3.12	ko:K22203	ko00350,ko01100,map00350,map01100	-	R03673	RC00971	ko00000,ko00001,ko01000	-	-	-	MRJP
49	LOC5563593	XP_001647843.2	7159.AAEL000029-PA	1.08e-297	812	COG3386@1|root,2SKJJ@2759|Eukaryota,3AHA5@33154|Opisthokonta,3BY4R@33208|Metazoa,3DE8K@33213|Bilateria,4220I@6656|Arthropoda,3SQUZ@50557|Insecta,44Z0U@7147|Diptera,45CT2@7148|Nematocera	33208|Metazoa	G	Major royal jelly protein	-	GO:0003674,GO:0003824,GO:0004167,GO:0005575,GO:0005576,GO:0006082,GO:0006520,GO:0006570,GO:0006582,GO:0006583,GO:0006725,GO:0006807,GO:0007275,GO:0008150,GO:0008152,GO:0009058,GO:0009072,GO:0009987,GO:0016853,GO:0016860,GO:0016863,GO:0018130,GO:0018958,GO:0019438,GO:0019748,GO:0019752,GO:0032501,GO:0032502,GO:0034641,GO:0042335,GO:0042430,GO:0042435,GO:0042438,GO:0042440,GO:0043436,GO:0043473,GO:…	5.3.3.12	ko:K22203	ko00350,ko01100,map00350,map01100	-	R03673	RC00971	ko00000,ko00001,ko01000	-	-	-	MRJP
50	LOC5563630	XP_001647845.1	7159.AAEL000016-PA	1.51e-196	545	KOG2551@1|root,KOG2551@2759|Eukaryota,39X34@33154|Opisthokonta,3BM9A@33208|Metazoa,3D30H@33213|Bilateria,41Z9Y@6656|Arthropoda,3SZ39@50557|Insecta,458KC@7147|Diptera,45HCE@7148|Nematocera	33208|Metazoa	E	hydrolase activity	OVCA2	GO:0001101,GO:0003674,GO:0003824,GO:0005575,GO:0005622,GO:0005623,GO:0005634,GO:0005737,GO:0008150,GO:0010033,GO:0016787,GO:0032526,GO:0033993,GO:0042221,GO:0043226,GO:0043227,GO:0043229,GO:0043231,GO:0044424,GO:0044464,GO:0050896,GO:1901700	2.5.1.108	ko:K07561	-	-	R10455	RC00021,RC03180	ko00000,ko01000,ko03012	-	-	-	FSH1
51	LOC5563664	XP_001647846.1	7159.AAEL000084-PA	1.39e-81	241	KOG4495@1|root,KOG4495@2759|Eukaryota,3A1MC@33154|Opisthokonta,3BQKS@33208|Metazoa,3D7A4@33213|Bilateria,42009@6656|Arthropoda,3SNFS@50557|Insecta,453BQ@7147|Diptera,45IW4@7148|Nematocera	33208|Metazoa	J	Ubiquitin family	TCEB2	GO:0000151,GO:0000153,GO:0001666,GO:0002009,GO:0002164,GO:0002165,GO:0003002,GO:0003674,GO:0003712,GO:0003713,GO:0005488,GO:0005515,GO:0005575,GO:0005622,GO:0005623,GO:0005634,GO:0005654,GO:0005667,GO:0005737,GO:0005829,GO:0006139,GO:0006351,GO:0006354,GO:0006355,GO:0006357,GO:0006366,GO:0006368,GO:0006464,GO:0006725,GO:0006807,GO:0006950,GO:0007275,GO:0007389,GO:0007444,GO:0007472,GO:0007474,GO:…	-	ko:K03873	ko04066,ko04120,ko05200,ko05211,map04066,map04120,map05200,map05211	M00383,M00388	-	-	ko00000,ko00001,ko00002,ko03400,ko04121	-	-	-	ubiquitin
52	LOC5563585	XP_001647853.1	7159.AAEL000045-PA	1.22e-168	472	COG0670@1|root,KOG2322@2759|Eukaryota,39T95@33154|Opisthokonta,3BHWB@33208|Metazoa,3CTGI@33213|Bilateria,41X07@6656|Arthropoda,3SJW5@50557|Insecta,44WYM@7147|Diptera,45F7Z@7148|Nematocera	33208|Metazoa	T	Belongs to the BI1 family	-	GO:0006109,GO:0008150,GO:0010675,GO:0010906,GO:0019222,GO:0031323,GO:0050789,GO:0050794,GO:0062012,GO:0065007,GO:0080090	-	ko:K06890	-	-	-	-	ko00000	-	-	-	Bax1-I
53	LOC5563618	XP_001647854.2	7159.AAEL000049-PA	6.12e-230	633	COG0847@1|root,KOG4793@2759|Eukaryota,3A68H@33154|Opisthokonta,3BSJR@33208|Metazoa,3CU4A@33213|Bilateria,420CN@6656|Arthropoda,3SNQH@50557|Insecta,453AW@7147|Diptera,45HXX@7148|Nematocera	33208|Metazoa	L	Three prime repair exonuclease 1	TREX2	GO:0000166,GO:0000287,GO:0001817,GO:0003674,GO:0003676,GO:0003677,GO:0003690,GO:0003697,GO:0003824,GO:0004518,GO:0004527,GO:0004529,GO:0004536,GO:0005488,GO:0005515,GO:0005575,GO:0005622,GO:0005623,GO:0005634,GO:0005635,GO:0005737,GO:0005783,GO:0005789,GO:0005829,GO:0006139,GO:0006259,GO:0006260,GO:0006281,GO:0006298,GO:0006310,GO:0006725,GO:0006807,GO:0006950,GO:0006974,GO:0008150,GO:0008152,GO:…	3.1.11.2	ko:K10790,ko:K10791	ko04623,map04623	-	-	-	ko00000,ko00001,ko01000,ko03400	-	-	-	RNase_T
54	LOC5563572	XP_001647861.1	7159.AAEL000053-PA	0	1149	KOG1089@1|root,KOG1089@2759|Eukaryota,38D7B@33154|Opisthokonta,3BAWG@33208|Metazoa,3CVZB@33213|Bilateria,41VRD@6656|Arthropoda,3SFVB@50557|Insecta,44X2A@7147|Diptera,45BFQ@7148|Nematocera	33208|Metazoa	S	Belongs to the protein-tyrosine phosphatase family. Non-receptor class myotubularin subfamily	MTMR9	GO:0003674,GO:0003824,GO:0004438,GO:0005488,GO:0005515,GO:0005575,GO:0005622,GO:0005623,GO:0005737,GO:0005829,GO:0006629,GO:0006644,GO:0006650,GO:0006661,GO:0006793,GO:0006796,GO:0006810,GO:0006897,GO:0006907,GO:0008150,GO:0008152,GO:0008610,GO:0008654,GO:0009058,GO:0009892,GO:0009893,GO:0009894,GO:0009895,GO:0009987,GO:0010506,GO:0010507,GO:0010562,GO:0010921,GO:0010922,GO:0016192,GO:0016311,GO:…	-	ko:K18084	-	-	-	-	ko00000,ko01009	-	-	-	Myotub-related
55	LOC5563609	XP_001647863.2	7159.AAEL000087-PA	0	2612	COG2373@1|root,KOG1366@2759|Eukaryota,38DGN@33154|Opisthokonta,3BCF2@33208|Metazoa,3CTZZ@33213|Bilateria,41UV6@6656|Arthropoda,3SI6H@50557|Insecta,455J7@7147|Diptera,45HBH@7148|Nematocera	33208|Metazoa	O	Thioester-containing protein	CD109	GO:0000768,GO:0001932,GO:0001933,GO:0001942,GO:0002376,GO:0002520,GO:0002521,GO:0002573,GO:0002576,GO:0003674,GO:0005488,GO:0005515,GO:0005575,GO:0005576,GO:0005622,GO:0005623,GO:0005737,GO:0005886,GO:0006810,GO:0006887,GO:0006949,GO:0007275,GO:0008150,GO:0008285,GO:0008544,GO:0009653,GO:0009888,GO:0009892,GO:0009966,GO:0009968,GO:0009987,GO:0010563,GO:0010605,GO:0010646,GO:0010648,GO:0010837,GO:…	-	ko:K06530	-	-	-	-	ko00000,ko04090	-	-	-	A2M,A2M_N,A2M_N_2,A2M_comp,A2M_recep,Thiol-ester_cl
56	LOC5563550	XP_001647864.2	7159.AAEL000099-PA	7.25e-265	724	COG5640@1|root,KOG3627@2759|Eukaryota,38EXG@33154|Opisthokonta,3BI1K@33208|Metazoa,3D0B0@33213|Bilateria,41V6R@6656|Arthropoda,3SZ1Q@50557|Insecta,45628@7147|Diptera,45BIJ@7148|Nematocera	33208|Metazoa	O	Belongs to the peptidase S1 family	-	GO:0000003,GO:0001703,GO:0002225,GO:0002376,GO:0002682,GO:0002684,GO:0002697,GO:0002699,GO:0002700,GO:0002702,GO:0002759,GO:0002760,GO:0002784,GO:0002786,GO:0002788,GO:0002803,GO:0002804,GO:0002805,GO:0002807,GO:0002808,GO:0002813,GO:0002816,GO:0002831,GO:0002833,GO:0002920,GO:0002922,GO:0003002,GO:0003006,GO:0003674,GO:0003824,GO:0004175,GO:0004252,GO:0005575,GO:0005576,GO:0006508,GO:0006582,GO:…	-	ko:K09640,ko:K20672	ko04624,map04624	-	-	-	ko00000,ko00001,ko01000,ko01002	-	-	-	CLIP,Trypsin
57	LOC5563616	XP_001647865.1	7159.AAEL000028-PA	5.62e-279	760	COG5640@1|root,KOG3627@2759|Eukaryota,38EXG@33154|Opisthokonta,3BI1K@33208|Metazoa,3D0B0@33213|Bilateria,41V6R@6656|Arthropoda,3SZ1Q@50557|Insecta,45628@7147|Diptera,45BIJ@7148|Nematocera	33208|Metazoa	O	Belongs to the peptidase S1 family	-	GO:0000003,GO:0001703,GO:0002225,GO:0002376,GO:0002682,GO:0002684,GO:0002697,GO:0002699,GO:0002700,GO:0002702,GO:0002759,GO:0002760,GO:0002784,GO:0002786,GO:0002788,GO:0002803,GO:0002804,GO:0002805,GO:0002807,GO:0002808,GO:0002813,GO:0002816,GO:0002831,GO:0002833,GO:0002920,GO:0002922,GO:0003002,GO:0003006,GO:0003674,GO:0003824,GO:0004175,GO:0004252,GO:0005575,GO:0005576,GO:0006508,GO:0006582,GO:…	-	ko:K09640,ko:K20672	ko04624,map04624	-	-	-	ko00000,ko00001,ko01000,ko01002	-	-	-	CLIP,Trypsin
58	LOC5563663	XP_001647870.2	7159.AAEL000037-PA	2.89e-277	756	COG5640@1|root,KOG3627@2759|Eukaryota,38EXG@33154|Opisthokonta,3BI1K@33208|Metazoa,3D0B0@33213|Bilateria,41V6R@6656|Arthropoda,3SZ1Q@50557|Insecta,45628@7147|Diptera,45BIJ@7148|Nematocera	33208|Metazoa	O	Belongs to the peptidase S1 family	-	GO:0000003,GO:0001703,GO:0002225,GO:0002376,GO:0002682,GO:0002684,GO:0002697,GO:0002699,GO:0002700,GO:0002702,GO:0002759,GO:0002760,GO:0002784,GO:0002786,GO:0002788,GO:0002803,GO:0002804,GO:0002805,GO:0002807,GO:0002808,GO:0002813,GO:0002816,GO:0002831,GO:0002833,GO:0002920,GO:0002922,GO:0003002,GO:0003006,GO:0003674,GO:0003824,GO:0004175,GO:0004252,GO:0005575,GO:0005576,GO:0006508,GO:0006582,GO:…	-	ko:K09640,ko:K20672	ko04624,map04624	-	-	-	ko00000,ko00001,ko01000,ko01002	-	-	-	CLIP,Trypsin
59	LOC5563566	XP_001647872.2	7159.AAEL000074-PA	1.82e-280	765	COG5640@1|root,KOG3627@2759|Eukaryota,38EXG@33154|Opisthokonta,3BI1K@33208|Metazoa,3D0B0@33213|Bilateria,41V6R@6656|Arthropoda,3SUSM@50557|Insecta,455Q3@7147|Diptera,45C4Y@7148|Nematocera	33208|Metazoa	O	Belongs to the peptidase S1 family	CLIPB1	GO:0000003,GO:0001703,GO:0002225,GO:0002376,GO:0002682,GO:0002684,GO:0002697,GO:0002699,GO:0002700,GO:0002702,GO:0002759,GO:0002760,GO:0002784,GO:0002786,GO:0002788,GO:0002803,GO:0002804,GO:0002805,GO:0002807,GO:0002808,GO:0002813,GO:0002816,GO:0002831,GO:0002833,GO:0002920,GO:0002922,GO:0003002,GO:0003006,GO:0003674,GO:0003824,GO:0004175,GO:0004252,GO:0005575,GO:0005576,GO:0006508,GO:0006582,GO:…	-	ko:K09640,ko:K20672	ko04624,map04624	-	-	-	ko00000,ko00001,ko01000,ko01002	-	-	-	CLIP,Trypsin
60	LOC5563662	XP_001647873.3	7159.AAEL000038-PA	5.6e-296	806	COG5640@1|root,KOG3627@2759|Eukaryota,38EXG@33154|Opisthokonta,3BI1K@33208|Metazoa,3D0B0@33213|Bilateria,41V6R@6656|Arthropoda,3SUUH@50557|Insecta,4561R@7147|Diptera,45FNR@7148|Nematocera	33208|Metazoa	O	Belongs to the peptidase S1 family	CLIPB6	-	-	-	-	-	-	-	-	-	-	-	CLIP,Trypsin
61	LOC5563657	XP_001647874.3	7159.AAEL000048-PA	3.00000000000034e-312	852	28M3V@1|root,2QTKP@2759|Eukaryota,39UK8@33154|Opisthokonta,3BNAU@33208|Metazoa,3D3J4@33213|Bilateria,41TEH@6656|Arthropoda,3SKNM@50557|Insecta,452BI@7147|Diptera,45HSY@7148|Nematocera	33208|Metazoa	S	Trehalose receptor	Gr64e	GO:0001582,GO:0003008,GO:0003674,GO:0004888,GO:0005575,GO:0007154,GO:0007165,GO:0007584,GO:0007600,GO:0007606,GO:0007610,GO:0007635,GO:0007637,GO:0008150,GO:0008527,GO:0009593,GO:0009605,GO:0009743,GO:0009987,GO:0009991,GO:0010033,GO:0010353,GO:0016020,GO:0016021,GO:0023052,GO:0031224,GO:0031667,GO:0032501,GO:0033041,GO:0034285,GO:0038023,GO:0042221,GO:0044425,GO:0050789,GO:0050794,GO:0050877,GO:…	-	ko:K08471	-	-	-	-	ko00000,ko04030	-	-	-	Trehalose_recp
62	LOC5563649	XP_001647875.1	7159.AAEL000043-PA	1.67999999999861e-312	851	28M3V@1|root,2QTKP@2759|Eukaryota,39UK8@33154|Opisthokonta,3BNAU@33208|Metazoa,3D3J4@33213|Bilateria,41TEH@6656|Arthropoda,3SKNM@50557|Insecta,4563F@7147|Diptera,45DEX@7148|Nematocera	33208|Metazoa	I	Plays a role in the sugar gustatory response	-	-	-	ko:K08471	-	-	-	-	ko00000,ko04030	-	-	-	Trehalose_recp
63	LOC5563653	XP_001647877.2	7159.AAEL000075-PA	1.65e-303	828	28M3V@1|root,2TAYS@2759|Eukaryota,3960W@33154|Opisthokonta,3CAEP@33208|Metazoa,3DRKJ@33213|Bilateria,42BED@6656|Arthropoda,3SWRY@50557|Insecta,45638@7147|Diptera,45H65@7148|Nematocera	33208|Metazoa	I	Plays a role in the sugar gustatory response	-	-	-	ko:K08471	-	-	-	-	ko00000,ko04030	-	-	-	Trehalose_recp
64	LOC5563650	XP_001647878.2	7159.AAEL000092-PA	4.69e-158	442	COG0625@1|root,KOG0867@2759|Eukaryota,3A046@33154|Opisthokonta,3CC9N@33208|Metazoa,3DTJM@33213|Bilateria,429NN@6656|Arthropoda,3SUW3@50557|Insecta,4569T@7147|Diptera,45DGU@7148|Nematocera	33208|Metazoa	O	Glutathione S-transferase, C-terminal domain	-	-	2.5.1.18	ko:K00799	ko00480,ko00980,ko00982,ko00983,ko01524,ko05200,ko05204,ko05225,ko05418,map00480,map00980,map00982,map00983,map01524,map05200,map05204,map05225,map05418	-	R03522,R07002,R07003,R07004,R07023,R07024,R07025,R07026,R07069,R07070,R07083,R07084,R07091,R07092,R07093,R07094,R07100,R07113,R07116,R08280,R09409,R11905	RC00004,RC00069,RC00840,RC00948,RC01704,RC01705,RC01706,RC01758,RC01759,RC01765,RC01767,RC01769,RC02243,RC02527,RC02939,RC02940,RC02942,RC02943,RC02944	ko00000,ko00001,ko01000,ko02000	1.A.12.2.2,1.A.12.3.2	-	-	GST_C,GST_N_3
65	LOC5563660	XP_001647879.2	7159.AAEL000069-PA	2.14e-259	710	28M3V@1|root,2QTKP@2759|Eukaryota,39UK8@33154|Opisthokonta,3BNAU@33208|Metazoa,3D3J4@33213|Bilateria,41TEH@6656|Arthropoda,3SQN5@50557|Insecta,44X3G@7147|Diptera,45KFP@7148|Nematocera	33208|Metazoa	I	Plays a role in the sugar gustatory response	Gr61a	GO:0001582,GO:0003008,GO:0003674,GO:0004888,GO:0005575,GO:0007154,GO:0007165,GO:0007584,GO:0007600,GO:0007606,GO:0007610,GO:0007635,GO:0007637,GO:0008150,GO:0008527,GO:0009593,GO:0009605,GO:0009730,GO:0009731,GO:0009732,GO:0009743,GO:0009744,GO:0009746,GO:0009749,GO:0009987,GO:0009991,GO:0010033,GO:0016020,GO:0016021,GO:0023052,GO:0031224,GO:0031667,GO:0032501,GO:0033041,GO:0034284,GO:0034285,GO:…	-	ko:K08471	-	-	-	-	ko00000,ko04030	-	-	-	Trehalose_recp
66	LOC5563656	XP_001647881.2	7159.AAEL000012-PA	0	863	28M3V@1|root,2QTKP@2759|Eukaryota,39UK8@33154|Opisthokonta,3BNAU@33208|Metazoa,3D3J4@33213|Bilateria,41TEH@6656|Arthropoda,3SQN5@50557|Insecta,455QY@7147|Diptera,45D0A@7148|Nematocera	33208|Metazoa	I	Plays a role in the sugar gustatory response	Gr61a	GO:0001582,GO:0003008,GO:0003674,GO:0004888,GO:0005575,GO:0007154,GO:0007165,GO:0007584,GO:0007600,GO:0007606,GO:0007610,GO:0007635,GO:0007637,GO:0008150,GO:0008527,GO:0009593,GO:0009605,GO:0009730,GO:0009731,GO:0009732,GO:0009743,GO:0009744,GO:0009746,GO:0009749,GO:0009987,GO:0009991,GO:0010033,GO:0016020,GO:0016021,GO:0023052,GO:0031224,GO:0031667,GO:0032501,GO:0033041,GO:0034284,GO:0034285,GO:…	-	ko:K08471	-	-	-	-	ko00000,ko04030	-	-	-	Trehalose_recp
67	LOC5563652	XP_001647882.2	7159.AAEL000033-PA	0	1233	28HQX@1|root,2QQ28@2759|Eukaryota,38BPD@33154|Opisthokonta,3B9ZV@33208|Metazoa,3CSUT@33213|Bilateria,41V8K@6656|Arthropoda,3SG7J@50557|Insecta,452IR@7147|Diptera,45DN4@7148|Nematocera	33208|Metazoa	S	It is involved in the biological process described with snRNA processing	INTS10	GO:0000428,GO:0005575,GO:0005622,GO:0005623,GO:0005634,GO:0005654,GO:0006139,GO:0006351,GO:0006366,GO:0006396,GO:0006725,GO:0006807,GO:0008150,GO:0008152,GO:0009058,GO:0009059,GO:0009301,GO:0009987,GO:0010467,GO:0016070,GO:0016073,GO:0016180,GO:0016591,GO:0018130,GO:0019438,GO:0030880,GO:0031974,GO:0031981,GO:0032039,GO:0032774,GO:0032991,GO:0034470,GO:0034641,GO:0034645,GO:0034654,GO:0034660,GO:…	-	ko:K13147	-	-	-	-	ko00000,ko03041	-	-	-	-
68	LOC5563659	XP_001647883.2	7159.AAEL000004-PA	0	1039	KOG1771@1|root,KOG1771@2759|Eukaryota,38BUT@33154|Opisthokonta,3BB2A@33208|Metazoa,3CWKW@33213|Bilateria,41WT6@6656|Arthropoda,3SGQ5@50557|Insecta,45023@7147|Diptera,45BZP@7148|Nematocera	33208|Metazoa	G	Alg9-like mannosyltransferase family	PIGB	GO:0000030,GO:0003674,GO:0003824,GO:0004376,GO:0005575,GO:0005622,GO:0005623,GO:0005737,GO:0005783,GO:0005789,GO:0006464,GO:0006497,GO:0006505,GO:0006506,GO:0006629,GO:0006643,GO:0006644,GO:0006650,GO:0006661,GO:0006664,GO:0006793,GO:0006796,GO:0006807,GO:0008150,GO:0008152,GO:0008610,GO:0008654,GO:0009058,GO:0009059,GO:0009247,GO:0009987,GO:0012505,GO:0016020,GO:0016021,GO:0016254,GO:0016740,GO:…	-	ko:K05286	ko00563,ko01100,map00563,map01100	M00065	R05922	-	ko00000,ko00001,ko00002,ko01000,ko01003	-	GT22	-	Glyco_transf_22
69	LOC5563654	XP_001647884.1	7159.AAEL000091-PA	4.34e-236	649	COG0476@1|root,KOG2014@2759|Eukaryota,395DT@33154|Opisthokonta,3BH0I@33208|Metazoa,3CV84@33213|Bilateria,41Y7B@6656|Arthropoda,3SG47@50557|Insecta,44Y8C@7147|Diptera,45C2M@7148|Nematocera	33208|Metazoa	O	ThiF family	SAE1	GO:0002376,GO:0002520,GO:0002682,GO:0002684,GO:0003674,GO:0003824,GO:0004839,GO:0005488,GO:0005515,GO:0005575,GO:0005622,GO:0005623,GO:0005634,GO:0005654,GO:0005737,GO:0006355,GO:0006464,GO:0006807,GO:0007275,GO:0007346,GO:0008022,GO:0008047,GO:0008150,GO:0008152,GO:0008641,GO:0009889,GO:0009966,GO:0009967,GO:0009987,GO:0010468,GO:0010556,GO:0010646,GO:0010647,GO:0016567,GO:0016874,GO:0016877,GO:…	6.2.1.45	ko:K10684	ko04120,map04120	-	-	-	ko00000,ko00001,ko01000,ko04121	-	-	-	ThiF
70	LOC5563563	XP_001647885.1	7159.AAEL000026-PA	4.21e-105	303	KOG4108@1|root,KOG4108@2759|Eukaryota,3A40I@33154|Opisthokonta,3BRJD@33208|Metazoa,3D7D4@33213|Bilateria,420NI@6656|Arthropoda,3SNTG@50557|Insecta,458XD@7147|Diptera,45IVN@7148|Nematocera	33208|Metazoa	N	Tctex-1 family	-	-	-	-	-	-	-	-	-	-	-	-	Tctex-1
71	LOC5563644	XP_001647887.1	7159.AAEL000077-PA	1.57e-228	634	COG1230@1|root,KOG1484@2759|Eukaryota,38DVB@33154|Opisthokonta,3BAWZ@33208|Metazoa,3CRI5@33213|Bilateria,41V5I@6656|Arthropoda,3SFWT@50557|Insecta,44XD7@7147|Diptera,45C05@7148|Nematocera	33208|Metazoa	P	zinc transporter	SLC30A7	GO:0000041,GO:0000139,GO:0003674,GO:0005215,GO:0005385,GO:0005488,GO:0005575,GO:0005622,GO:0005623,GO:0005737,GO:0005794,GO:0005886,GO:0006810,GO:0006811,GO:0006812,GO:0006829,GO:0006873,GO:0006875,GO:0006882,GO:0006950,GO:0008150,GO:0008270,GO:0008324,GO:0009636,GO:0009987,GO:0010035,GO:0010038,GO:0010043,GO:0010312,GO:0012505,GO:0015075,GO:0015318,GO:0016020,GO:0016323,GO:0019725,GO:0022857,GO:…	-	ko:K12623,ko:K14692	ko03018,ko03040,map03018,map03040	M00354,M00396,M00397	-	-	ko00000,ko00001,ko00002,ko02000,ko03019,ko03041	2.A.4.4.3,2.A.4.4.5	-	-	Cation_efflux
72	LOC5563647	XP_001647890.2	7159.AAEL000046-PA	1.93e-160	453	KOG0601@1|root,KOG0601@2759|Eukaryota,3A69I@33154|Opisthokonta,3BSYU@33208|Metazoa,3DAHC@33213|Bilateria,420RX@6656|Arthropoda,3SPI4@50557|Insecta,4541P@7147|Diptera,45HWN@7148|Nematocera	33208|Metazoa	D	Nucleolar protein 12 (25kDa)	-	GO:0001558,GO:0005575,GO:0005622,GO:0005623,GO:0005634,GO:0005730,GO:0006996,GO:0006997,GO:0007000,GO:0007275,GO:0007444,GO:0008150,GO:0008284,GO:0009888,GO:0009987,GO:0010941,GO:0016043,GO:0030307,GO:0031974,GO:0031981,GO:0032501,GO:0032502,GO:0035214,GO:0035295,GO:0040008,GO:0042127,GO:0042981,GO:0043066,GO:0043067,GO:0043069,GO:0043226,GO:0043227,GO:0043228,GO:0043229,GO:0043231,GO:0043232,GO:…	-	ko:K14851	-	-	-	-	ko00000,ko03009	-	-	-	Nop25
73	LOC5563639	XP_001647891.2	7159.AAEL010587-PA	0	1093	2C2HB@1|root,2QS74@2759|Eukaryota,38HIK@33154|Opisthokonta,3BH8H@33208|Metazoa,3CVSA@33213|Bilateria,41VZK@6656|Arthropoda,3SFQ9@50557|Insecta,44ZP9@7147|Diptera,45FKI@7148|Nematocera	33208|Metazoa	S	Protein of unknown function (DUF719)	FAM114A2	GO:0000137,GO:0000166,GO:0003674,GO:0005488,GO:0005515,GO:0005575,GO:0005622,GO:0005623,GO:0005737,GO:0005794,GO:0005795,GO:0012505,GO:0017016,GO:0017076,GO:0017137,GO:0019899,GO:0031267,GO:0031984,GO:0031985,GO:0036094,GO:0043226,GO:0043227,GO:0043229,GO:0043231,GO:0044422,GO:0044424,GO:0044431,GO:0044444,GO:0044446,GO:0044464,GO:0051020,GO:0097159,GO:0098791,GO:1901265,GO:1901363	-	-	-	-	-	-	-	-	-	-	DUF719
74	LOC5563560	XP_001647892.2	7159.AAEL000076-PA	6.52e-218	601	COG0030@1|root,KOG0820@2759|Eukaryota,38EA2@33154|Opisthokonta,3B9MV@33208|Metazoa,3CXN0@33213|Bilateria,41WG5@6656|Arthropoda,3SFY7@50557|Insecta,451VZ@7147|Diptera,45GDX@7148|Nematocera	33208|Metazoa	A	Belongs to the class I-like SAM-binding methyltransferase superfamily. rRNA adenine N(6)-methyltransferase family	DIMT1	GO:0000154,GO:0000179,GO:0001510,GO:0003674,GO:0003824,GO:0005575,GO:0005622,GO:0005623,GO:0005634,GO:0005654,GO:0005730,GO:0005737,GO:0005739,GO:0005759,GO:0005829,GO:0006139,GO:0006364,GO:0006396,GO:0006725,GO:0006807,GO:0008150,GO:0008152,GO:0008168,GO:0008170,GO:0008173,GO:0008649,GO:0008757,GO:0009451,GO:0009893,GO:0009987,GO:0010467,GO:0010468,GO:0010604,GO:0010628,GO:0016070,GO:0016072,GO:…	2.1.1.183	ko:K14191	-	-	R10716	RC00003,RC03257	ko00000,ko01000,ko03009	-	-	-	RrnaAD
75	LOC5563641	XP_001647895.2	7159.AAEL000050-PA	1.25e-127	363	2AG3V@1|root,2RYZ0@2759|Eukaryota,39BND@33154|Opisthokonta,3BTRU@33208|Metazoa,3D9JP@33213|Bilateria,421EJ@6656|Arthropoda,3SPYI@50557|Insecta,4534K@7147|Diptera,45BVW@7148|Nematocera	33208|Metazoa	S	Dynactin subunit p22	l(2)06496	GO:0002682,GO:0005575,GO:0005622,GO:0005623,GO:0005856,GO:0005869,GO:0005875,GO:0006928,GO:0007017,GO:0007018,GO:0008150,GO:0009987,GO:0015629,GO:0015630,GO:0032991,GO:0035206,GO:0042127,GO:0043226,GO:0043228,GO:0043229,GO:0043232,GO:0044422,GO:0044424,GO:0044430,GO:0044446,GO:0044464,GO:0050789,GO:0050793,GO:0050794,GO:0051239,GO:0065007	-	ko:K10425	-	-	-	-	ko00000,ko03036,ko04812	-	-	-	Dynactin_p22
76	LOC5563634	XP_001647902.2	7159.AAEL000036-PA	1.91e-158	451	2CC04@1|root,2T89D@2759|Eukaryota,392T0@33154|Opisthokonta,3C84H@33208|Metazoa,3DP59@33213|Bilateria,425DY@6656|Arthropoda,3SUXB@50557|Insecta,456DR@7147|Diptera,45IRX@7148|Nematocera	33208|Metazoa	-	-	-	-	-	-	-	-	-	-	-	-	-	-	-
77	LOC5563638	XP_001647904.2	7159.AAEL000021-PA	8.82e-266	730	2FBRR@1|root,2TCZJ@2759|Eukaryota,398KP@33154|Opisthokonta,3CCUA@33208|Metazoa,3DU4U@33213|Bilateria,425FY@6656|Arthropoda,3SUZY@50557|Insecta,456K8@7147|Diptera,45IQB@7148|Nematocera	33208|Metazoa	-	-	-	-	-	-	-	-	-	-	-	-	-	-	-
78	LOC5563636	XP_001647908.2	7159.AAEL000063-PA	0	1171	2BAYK@1|root,2S0WT@2759|Eukaryota,3A1WW@33154|Opisthokonta,3BQMQ@33208|Metazoa,3D787@33213|Bilateria,41ZF9@6656|Arthropoda,3SMXN@50557|Insecta,45B7X@7147|Diptera,45K9B@7148|Nematocera	33208|Metazoa	S	ionotropic glutamate receptor activity	-	GO:0003008,GO:0003674,GO:0005215,GO:0005216,GO:0005575,GO:0005623,GO:0006810,GO:0006811,GO:0007154,GO:0007600,GO:0007606,GO:0007608,GO:0008150,GO:0009593,GO:0009987,GO:0015075,GO:0015267,GO:0015276,GO:0015318,GO:0016020,GO:0016021,GO:0019226,GO:0022803,GO:0022834,GO:0022836,GO:0022838,GO:0022839,GO:0022857,GO:0023052,GO:0030425,GO:0031224,GO:0032501,GO:0032991,GO:0034220,GO:0035637,GO:0036477,GO:…	-	-	-	-	-	-	-	-	-	-	Lig_chan
79	LOC5563611	XP_001647909.2	7159.AAEL000027-PA	0	1185	2BAYK@1|root,2S0WT@2759|Eukaryota,3A1WW@33154|Opisthokonta,3BQMQ@33208|Metazoa,3D787@33213|Bilateria,41ZF9@6656|Arthropoda,3SMXN@50557|Insecta,452QY@7147|Diptera,45KHQ@7148|Nematocera	33208|Metazoa	S	ionotropic glutamate receptor activity	-	GO:0003008,GO:0003674,GO:0005215,GO:0005216,GO:0005575,GO:0005623,GO:0006810,GO:0006811,GO:0007154,GO:0007600,GO:0007606,GO:0007608,GO:0008150,GO:0009593,GO:0009987,GO:0015075,GO:0015267,GO:0015276,GO:0015318,GO:0016020,GO:0016021,GO:0019226,GO:0022803,GO:0022834,GO:0022836,GO:0022838,GO:0022839,GO:0022857,GO:0023052,GO:0030425,GO:0031224,GO:0032501,GO:0032991,GO:0034220,GO:0035637,GO:0036477,GO:…	-	-	-	-	-	-	-	-	-	-	Lig_chan
80	LOC5563597	XP_001647915.2	7159.AAEL000047-PA	0	1171	2BAYK@1|root,2S0WT@2759|Eukaryota,3A1WW@33154|Opisthokonta,3BQMQ@33208|Metazoa,3D787@33213|Bilateria,41ZF9@6656|Arthropoda,3SMXN@50557|Insecta,452QY@7147|Diptera,45K0Y@7148|Nematocera	33208|Metazoa	S	ionotropic glutamate receptor activity	-	GO:0003008,GO:0003674,GO:0005215,GO:0005216,GO:0005575,GO:0005623,GO:0006810,GO:0006811,GO:0007154,GO:0007600,GO:0007606,GO:0007608,GO:0008150,GO:0009593,GO:0009987,GO:0015075,GO:0015267,GO:0015276,GO:0015318,GO:0016020,GO:0016021,GO:0019226,GO:0022803,GO:0022834,GO:0022836,GO:0022838,GO:0022839,GO:0022857,GO:0023052,GO:0030425,GO:0031224,GO:0032501,GO:0032991,GO:0034220,GO:0035637,GO:0036477,GO:…	-	-	-	-	-	-	-	-	-	-	Lig_chan
81	LOC5563598	XP_001647917.2	7159.AAEL000089-PA	0	1209	2BAYK@1|root,2S0WT@2759|Eukaryota,3APW2@33154|Opisthokonta,3C32M@33208|Metazoa,3DIB9@33213|Bilateria,42AV7@6656|Arthropoda,3T08Z@50557|Insecta,455FI@7147|Diptera,45I41@7148|Nematocera	33208|Metazoa	S	Conserved hypothetical protein	-	-	-	-	-	-	-	-	-	-	-	-	Lig_chan
82	LOC5563599	XP_001647919.1	7159.AAEL000066-PA	0	1246	2BAYK@1|root,2S0WT@2759|Eukaryota,3APW2@33154|Opisthokonta,3C32M@33208|Metazoa,3DIB9@33213|Bilateria,42AV7@6656|Arthropoda,3T08Z@50557|Insecta,455FI@7147|Diptera,45I41@7148|Nematocera	33208|Metazoa	S	Conserved hypothetical protein	-	-	-	-	-	-	-	-	-	-	-	-	Lig_chan
83	LOC5563561	XP_001647920.1	7159.AAEL000018-PA	0	1256	2BAYK@1|root,2S0WT@2759|Eukaryota,3APW2@33154|Opisthokonta,3C32M@33208|Metazoa,3DIB9@33213|Bilateria,42AV7@6656|Arthropoda,3T08Z@50557|Insecta,455FI@7147|Diptera,45I41@7148|Nematocera	33208|Metazoa	S	Conserved hypothetical protein	-	-	-	-	-	-	-	-	-	-	-	-	Lig_chan
84	LOC5563595	XP_001647921.1	7159.AAEL000071-PA	5.66e-101	292	2C5KW@1|root,2SA47@2759|Eukaryota,3AA0K@33154|Opisthokonta,3BU3K@33208|Metazoa,3DASC@33213|Bilateria,4215U@6656|Arthropoda,3SPM0@50557|Insecta,456WP@7147|Diptera,45IXG@7148|Nematocera	33208|Metazoa	S	Odorant binding protein	-	-	-	-	-	-	-	-	-	-	-	-	PBP_GOBP
85	LOC5563622	XP_001647922.2	7159.AAEL000051-PA	6.82e-82	243	2C5KW@1|root,2SA47@2759|Eukaryota,3AA0K@33154|Opisthokonta,3BU3K@33208|Metazoa,3DASC@33213|Bilateria,4215U@6656|Arthropoda,3SPM0@50557|Insecta,454FD@7147|Diptera,45J2Q@7148|Nematocera	33208|Metazoa	S	Insect pheromone/odorant binding protein domains.	-	-	-	-	-	-	-	-	-	-	-	-	PBP_GOBP
86	LOC5563613	XP_001647923.1	7159.AAEL000073-PA	3.49e-102	295	2C5KW@1|root,2SA47@2759|Eukaryota,3AA0K@33154|Opisthokonta,3BU3K@33208|Metazoa,3DASC@33213|Bilateria,4215U@6656|Arthropoda,3SPSD@50557|Insecta,4548V@7147|Diptera,45KWH@7148|Nematocera	33208|Metazoa	S	Insect pheromone/odorant binding protein domains.	Obp19a	GO:0003008,GO:0003674,GO:0005488,GO:0005549,GO:0005575,GO:0005576,GO:0007600,GO:0007606,GO:0007608,GO:0007610,GO:0007635,GO:0008144,GO:0008150,GO:0010033,GO:0019236,GO:0032501,GO:0035274,GO:0035275,GO:0042048,GO:0042221,GO:0050877,GO:0050896,GO:0097159	-	-	-	-	-	-	-	-	-	-	PBP_GOBP
87	LOC5563619	XP_001647925.2	7159.AAEL000065-PA	0	1164	KOG3608@1|root,KOG3608@2759|Eukaryota,39QFB@33154|Opisthokonta,3BGG5@33208|Metazoa,3CYAG@33213|Bilateria,41UCB@6656|Arthropoda,3SKYP@50557|Insecta,450QV@7147|Diptera,45GDE@7148|Nematocera	33208|Metazoa	K	zinc finger	HINFP	GO:0000075,GO:0000077,GO:0000082,GO:0000083,GO:0000122,GO:0000278,GO:0000976,GO:0000977,GO:0000978,GO:0000981,GO:0000982,GO:0000987,GO:0001012,GO:0001067,GO:0001078,GO:0001227,GO:0001701,GO:0003674,GO:0003676,GO:0003677,GO:0003682,GO:0003690,GO:0003700,GO:0003712,GO:0003713,GO:0005488,GO:0005515,GO:0005575,GO:0005622,GO:0005623,GO:0005634,GO:0005654,GO:0006139,GO:0006259,GO:0006281,GO:0006351,GO:…	-	-	-	-	-	-	-	-	-	-	zf-C2H2,zf-C2H2_4
88	LOC5563587	XP_001647927.2	7159.AAEL000005-PC	4.75e-134	393	KOG1721@1|root,KOG1721@2759|Eukaryota,38VP2@33154|Opisthokonta,3C5YU@33208|Metazoa,3DM0Q@33213|Bilateria,426Z2@6656|Arthropoda,3SWQ1@50557|Insecta,456CE@7147|Diptera,45IK6@7148|Nematocera	33208|Metazoa	S	C2H2-type zinc finger	-	-	-	-	-	-	-	-	-	-	-	-	zf-AD,zf-C2H2
89	LOC5563592	XP_001647928.1	7159.AAEL000010-PA	9.6e-73	218	COG5051@1|root,KOG3452@2759|Eukaryota,3A5S5@33154|Opisthokonta,3BRDP@33208|Metazoa,3D75Q@33213|Bilateria,41ZRM@6656|Arthropoda,3SNAW@50557|Insecta,453WS@7147|Diptera,45IES@7148|Nematocera	33208|Metazoa	J	Belongs to the eukaryotic ribosomal protein eL36 family	RPL36	GO:0000184,GO:0000956,GO:0002181,GO:0003674,GO:0003676,GO:0003723,GO:0003735,GO:0005198,GO:0005488,GO:0005515,GO:0005575,GO:0005622,GO:0005623,GO:0005634,GO:0005730,GO:0005737,GO:0005829,GO:0005840,GO:0005844,GO:0006139,GO:0006401,GO:0006402,GO:0006412,GO:0006413,GO:0006518,GO:0006605,GO:0006612,GO:0006613,GO:0006614,GO:0006725,GO:0006807,GO:0006810,GO:0006886,GO:0007275,GO:0007399,GO:0007417,GO:…	-	ko:K02920	ko03010,map03010	M00177	-	-	br01610,ko00000,ko00001,ko00002,ko03011	-	-	-	Ribosomal_L36e
90	LOC5563590	XP_001647931.1	7159.AAEL000032-PC	1.43e-165	472	COG2125@1|root,KOG1646@2759|Eukaryota,38HEM@33154|Opisthokonta,3BD3X@33208|Metazoa,3CUHH@33213|Bilateria,41UJ1@6656|Arthropoda,3SHMJ@50557|Insecta,44ZTZ@7147|Diptera,45GYG@7148|Nematocera	33208|Metazoa	J	ribosomal protein, S6	RPS6	GO:0000003,GO:0000028,GO:0000075,GO:0000082,GO:0000184,GO:0000278,GO:0000956,GO:0001775,GO:0001776,GO:0001890,GO:0002181,GO:0002252,GO:0002260,GO:0002262,GO:0002263,GO:0002285,GO:0002286,GO:0002309,GO:0002366,GO:0002376,GO:0002520,GO:0002521,GO:0003006,GO:0003674,GO:0003676,GO:0003723,GO:0003729,GO:0003735,GO:0005198,GO:0005488,GO:0005515,GO:0005575,GO:0005622,GO:0005623,GO:0005634,GO:0005654,GO:…	-	ko:K02991	ko01521,ko03010,ko04066,ko04150,ko04151,ko04371,ko04714,ko04910,ko05205,map01521,map03010,map04066,map04150,map04151,map04371,map04714,map04910,map05205	M00177,M00179	-	-	br01610,ko00000,ko00001,ko00002,ko03011	-	-	-	Ribosomal_S6e
91	LOC5563589	XP_001647933.1	7159.AAEL000090-PA	1.35e-241	665	KOG3088@1|root,KOG3088@2759|Eukaryota,38DFA@33154|Opisthokonta,3BA3I@33208|Metazoa,3CUIA@33213|Bilateria,41UAW@6656|Arthropoda,3SIUX@50557|Insecta,44YPG@7147|Diptera,45GRG@7148|Nematocera	33208|Metazoa	U	Secretory carrier-associated membrane protein	SCAMP2	GO:0000139,GO:0001101,GO:0001505,GO:0001775,GO:0002252,GO:0002263,GO:0002274,GO:0002275,GO:0002283,GO:0002366,GO:0002376,GO:0002443,GO:0002444,GO:0002446,GO:0003008,GO:0003674,GO:0005488,GO:0005515,GO:0005575,GO:0005622,GO:0005623,GO:0005737,GO:0005768,GO:0005794,GO:0005802,GO:0005886,GO:0006810,GO:0006836,GO:0006886,GO:0006887,GO:0006892,GO:0006897,GO:0006955,GO:0007154,GO:0007267,GO:0007268,GO:…	-	ko:K19995	-	-	-	-	ko00000,ko04131	-	-	-	SCAMP
92	LOC5563588	XP_001647934.2	7159.AAEL000001-PA	0	900	KOG3871@1|root,KOG3871@2759|Eukaryota,38DBE@33154|Opisthokonta,3BA8S@33208|Metazoa,3CR6R@33213|Bilateria,41VS7@6656|Arthropoda,3SJXG@50557|Insecta,450U4@7147|Diptera,45H9T@7148|Nematocera	33208|Metazoa	W	Bystin	BYSL	GO:0000003,GO:0000462,GO:0001701,GO:0001824,GO:0001825,GO:0001829,GO:0002237,GO:0005575,GO:0005622,GO:0005623,GO:0005634,GO:0005654,GO:0005730,GO:0005737,GO:0005829,GO:0005856,GO:0005874,GO:0005881,GO:0006139,GO:0006364,GO:0006396,GO:0006725,GO:0006807,GO:0007155,GO:0007275,GO:0007399,GO:0007417,GO:0007420,GO:0007565,GO:0008150,GO:0008152,GO:0008283,GO:0009605,GO:0009607,GO:0009617,GO:0009653,GO:…	-	ko:K14797	-	-	-	-	ko00000,ko03009	-	-	-	Bystin
93	LOC5563591	XP_001647935.2	7159.AAEL000006-PC	0	1326	COG1274@1|root,KOG3749@2759|Eukaryota,38G8I@33154|Opisthokonta,3B9P0@33208|Metazoa,3CV3P@33213|Bilateria,41VYY@6656|Arthropoda,3SIC4@50557|Insecta,451T2@7147|Diptera,45JVI@7148|Nematocera	33208|Metazoa	C	Pfam:PEPCK	PCK1	GO:0000003,GO:0000166,GO:0000287,GO:0001101,GO:0001505,GO:0001655,GO:0001666,GO:0001678,GO:0001822,GO:0001882,GO:0001883,GO:0001889,GO:0002237,GO:0002791,GO:0002793,GO:0003006,GO:0003008,GO:0003674,GO:0003676,GO:0003677,GO:0003723,GO:0003729,GO:0003824,GO:0004457,GO:0004550,GO:0004611,GO:0004613,GO:0005488,GO:0005515,GO:0005525,GO:0005575,GO:0005622,GO:0005623,GO:0005737,GO:0005739,GO:0005759,GO:…	4.1.1.32	ko:K01596	ko00010,ko00020,ko00620,ko01100,ko01110,ko01120,ko01130,ko03320,ko04068,ko04151,ko04152,ko04910,ko04920,ko04922,ko04931,ko04964,map00010,map00020,map00620,map01100,map01110,map01120,map01130,map03320,map04068,map04151,map04152,map04910,map04920,map04922,map04931,map04964	M00003	R00431,R00726	RC00002,RC02741	ko00000,ko00001,ko00002,ko01000	-	-	-	PEPCK_C,PEPCK_N
94	LOC5563586	XP_001647936.2	7159.AAEL000025-PA	0	1345	COG1274@1|root,KOG3749@2759|Eukaryota,38G8I@33154|Opisthokonta,3B9P0@33208|Metazoa,3CV3P@33213|Bilateria,41VYY@6656|Arthropoda,3SIC4@50557|Insecta,451T2@7147|Diptera,45JWK@7148|Nematocera	33208|Metazoa	C	Pfam:PEPCK	PCK1	GO:0000003,GO:0000166,GO:0000287,GO:0001101,GO:0001505,GO:0001655,GO:0001666,GO:0001678,GO:0001822,GO:0001882,GO:0001883,GO:0001889,GO:0002237,GO:0002791,GO:0002793,GO:0003006,GO:0003008,GO:0003674,GO:0003676,GO:0003677,GO:0003723,GO:0003729,GO:0003824,GO:0004457,GO:0004550,GO:0004611,GO:0004613,GO:0005488,GO:0005515,GO:0005525,GO:0005575,GO:0005622,GO:0005623,GO:0005737,GO:0005739,GO:0005759,GO:…	4.1.1.32	ko:K01596	ko00010,ko00020,ko00620,ko01100,ko01110,ko01120,ko01130,ko03320,ko04068,ko04151,ko04152,ko04910,ko04920,ko04922,ko04931,ko04964,map00010,map00020,map00620,map01100,map01110,map01120,map01130,map03320,map04068,map04151,map04152,map04910,map04920,map04922,map04931,map04964	M00003	R00431,R00726	RC00002,RC02741	ko00000,ko00001,ko00002,ko01000	-	-	-	PEPCK_C,PEPCK_N
95	LOC5563575	XP_001647937.2	7159.AAEL000080-PA	0	1348	COG1274@1|root,KOG3749@2759|Eukaryota,38G8I@33154|Opisthokonta,3B9P0@33208|Metazoa,3CV3P@33213|Bilateria,41VYY@6656|Arthropoda,3SIC4@50557|Insecta,451T2@7147|Diptera,45CJ3@7148|Nematocera	33208|Metazoa	C	Phosphoenolpyruvate carboxykinase	PCK1	GO:0000003,GO:0000166,GO:0000287,GO:0001101,GO:0001505,GO:0001655,GO:0001666,GO:0001678,GO:0001822,GO:0001882,GO:0001883,GO:0001889,GO:0002237,GO:0002791,GO:0002793,GO:0003006,GO:0003008,GO:0003674,GO:0003676,GO:0003677,GO:0003723,GO:0003729,GO:0003824,GO:0004457,GO:0004550,GO:0004611,GO:0004613,GO:0005488,GO:0005515,GO:0005525,GO:0005575,GO:0005622,GO:0005623,GO:0005737,GO:0005739,GO:0005759,GO:…	4.1.1.32	ko:K01596	ko00010,ko00020,ko00620,ko01100,ko01110,ko01120,ko01130,ko03320,ko04068,ko04151,ko04152,ko04910,ko04920,ko04922,ko04931,ko04964,map00010,map00020,map00620,map01100,map01110,map01120,map01130,map03320,map04068,map04151,map04152,map04910,map04920,map04922,map04931,map04964	M00003	R00431,R00726	RC00002,RC02741	ko00000,ko00001,ko00002,ko01000	-	-	-	PEPCK_C,PEPCK_N
96	LOC5563577	XP_001647940.2	7159.AAEL000044-PB	0	895	COG0019@1|root,KOG0622@2759|Eukaryota,38CIN@33154|Opisthokonta,3BDIS@33208|Metazoa,3CT3U@33213|Bilateria,41UBW@6656|Arthropoda,3SH2X@50557|Insecta,4559M@7147|Diptera,45K4H@7148|Nematocera	33208|Metazoa	E	Belongs to the Orn Lys Arg decarboxylase class-II family	-	GO:0003674,GO:0003824,GO:0004586,GO:0005575,GO:0005622,GO:0005623,GO:0005737,GO:0006082,GO:0006520,GO:0006576,GO:0006591,GO:0006595,GO:0006596,GO:0006807,GO:0008150,GO:0008152,GO:0009058,GO:0009308,GO:0009309,GO:0009445,GO:0009446,GO:0009987,GO:0016829,GO:0016830,GO:0016831,GO:0019752,GO:0033387,GO:0034641,GO:0042401,GO:0043436,GO:0044106,GO:0044237,GO:0044238,GO:0044249,GO:0044271,GO:0044281,GO:…	4.1.1.17	ko:K01581	ko00330,ko00480,ko01100,ko01110,ko01130,map00330,map00480,map01100,map01110,map01130	M00134	R00670	RC00299	ko00000,ko00001,ko00002,ko01000	-	-	-	Orn_Arg_deC_N,Orn_DAP_Arg_deC
97	LOC5563579	XP_001647944.1	7159.AAEL000088-PA	0	1372	KOG2307@1|root,KOG2307@2759|Eukaryota,39RAX@33154|Opisthokonta,3B9U8@33208|Metazoa,3CX32@33213|Bilateria,41TG7@6656|Arthropoda,3SH52@50557|Insecta,44ZCQ@7147|Diptera,45CHE@7148|Nematocera	33208|Metazoa	U	Domain of unknown function (DUF3510)	COG2	GO:0000003,GO:0000139,GO:0003006,GO:0003674,GO:0005215,GO:0005488,GO:0005575,GO:0005622,GO:0005623,GO:0005737,GO:0005794,GO:0005795,GO:0005802,GO:0005829,GO:0006403,GO:0006810,GO:0006888,GO:0006891,GO:0006996,GO:0007030,GO:0007275,GO:0007548,GO:0008104,GO:0008150,GO:0008406,GO:0008565,GO:0009653,GO:0009887,GO:0009987,GO:0010256,GO:0012505,GO:0015031,GO:0015833,GO:0015931,GO:0016020,GO:0016043,GO:…	-	ko:K20289	-	-	-	-	ko00000,ko04131	-	-	-	COG2,DUF3510
98	LOC5563627	XP_001647945.1	7159.AAEL000042-PA	3.04e-204	566	COG2214@1|root,KOG0691@2759|Eukaryota,38H5J@33154|Opisthokonta,3BACE@33208|Metazoa,3CUU7@33213|Bilateria,41X72@6656|Arthropoda,3SJRW@50557|Insecta,4524Y@7147|Diptera,45CDU@7148|Nematocera	33208|Metazoa	A	DnaJ molecular chaperone homology domain	DNAJC17	GO:0000122,GO:0000375,GO:0000377,GO:0000398,GO:0005575,GO:0005622,GO:0005623,GO:0005634,GO:0005737,GO:0006139,GO:0006355,GO:0006357,GO:0006396,GO:0006397,GO:0006725,GO:0006807,GO:0006810,GO:0008150,GO:0008152,GO:0008380,GO:0009889,GO:0009890,GO:0009892,GO:0009987,GO:0010467,GO:0010468,GO:0010556,GO:0010558,GO:0010605,GO:0010629,GO:0016070,GO:0016071,GO:0019219,GO:0019222,GO:0031323,GO:0031324,GO:…	-	ko:K09537	-	-	-	-	ko00000,ko03110	-	-	-	DnaJ,RRM_1
99	LOC5563625	XP_001647946.2	7159.AAEL000022-PA	2.3e-170	476	KOG3112@1|root,KOG3112@2759|Eukaryota,38I63@33154|Opisthokonta,3BE1H@33208|Metazoa,3CT7C@33213|Bilateria,41ZU1@6656|Arthropoda,3SN5J@50557|Insecta,453XM@7147|Diptera,45I3Q@7148|Nematocera	33208|Metazoa	O	Chaperone protein which promotes assembly of the 20S proteasome as part of a heterodimer with PSMG1	PSMG2	GO:0000075,GO:0000278,GO:0000502,GO:0005575,GO:0005622,GO:0005623,GO:0005634,GO:0005737,GO:0005829,GO:0007049,GO:0007088,GO:0007093,GO:0007094,GO:0007346,GO:0008150,GO:0009987,GO:0010564,GO:0010639,GO:0010941,GO:0010948,GO:0010965,GO:0016043,GO:0022402,GO:0022607,GO:0030071,GO:0031577,GO:0032991,GO:0033043,GO:0033044,GO:0033045,GO:0033046,GO:0033047,GO:0033048,GO:0034622,GO:0042981,GO:0043066,GO:…	-	ko:K11876	-	-	-	-	ko00000,ko03051	-	-	-	PAC2
100	LOC5563686	XP_001647949.1	7159.AAEL000529-PA	5.39e-56	174	KOG3486@1|root,KOG3486@2759|Eukaryota,3A5Y0@33154|Opisthokonta,3BRBT@33208|Metazoa,3D840@33213|Bilateria,420DA@6656|Arthropoda,3SP46@50557|Insecta,4549N@7147|Diptera,45IZ8@7148|Nematocera	33208|Metazoa	J	Belongs to the eukaryotic ribosomal protein eS21 family	RPS21	GO:0000184,GO:0000447,GO:0000460,GO:0000461,GO:0000462,GO:0000466,GO:0000469,GO:0000478,GO:0000479,GO:0000956,GO:0002181,GO:0002376,GO:0002520,GO:0003674,GO:0003735,GO:0005198,GO:0005488,GO:0005515,GO:0005575,GO:0005622,GO:0005623,GO:0005634,GO:0005654,GO:0005737,GO:0005783,GO:0005789,GO:0005791,GO:0005829,GO:0005840,GO:0005844,GO:0006139,GO:0006364,GO:0006396,GO:0006401,GO:0006402,GO:0006412,GO:…	-	ko:K02971	ko03010,map03010	M00177	-	-	br01610,ko00000,ko00001,ko00002,ko03011	-	-	-	Ribosomal_S21e
101	LOC5563667	XP_001647950.1	7159.AAEL000550-PA	0	1099	COG2256@1|root,KOG2028@2759|Eukaryota,38DBH@33154|Opisthokonta,3BFIZ@33208|Metazoa,3CRYM@33213|Bilateria,41TUN@6656|Arthropoda,3SHCD@50557|Insecta,452DA@7147|Diptera,45CDW@7148|Nematocera	33208|Metazoa	L	AAA C-terminal domain	WRNIP1	GO:0000731,GO:0003674,GO:0003824,GO:0005488,GO:0005515,GO:0005575,GO:0005622,GO:0005623,GO:0005634,GO:0005737,GO:0006139,GO:0006259,GO:0006275,GO:0006281,GO:0006725,GO:0006807,GO:0006950,GO:0006974,GO:0008150,GO:0008152,GO:0009058,GO:0009059,GO:0009889,GO:0009987,GO:0010556,GO:0016462,GO:0016787,GO:0016817,GO:0016818,GO:0016887,GO:0017111,GO:0018130,GO:0019219,GO:0019222,GO:0019438,GO:0030174,GO:…	-	ko:K07478	-	-	-	-	ko00000	-	-	-	AAA,AAA_assoc_2,MgsA_C,RuvB_N
102	LOC5563672	XP_001647954.2	7159.AAEL000563-PA	1.96e-143	403	KOG4297@1|root,KOG4297@2759|Eukaryota,39X2I@33154|Opisthokonta,3BNNA@33208|Metazoa,3DM0V@33213|Bilateria,42BMJ@6656|Arthropoda,3SSYB@50557|Insecta,459JT@7147|Diptera,45MAM@7148|Nematocera	33208|Metazoa	TV	C-Type lectin	CLEC4G	GO:0001871,GO:0002682,GO:0002683,GO:0002694,GO:0002695,GO:0002697,GO:0002698,GO:0002703,GO:0002704,GO:0002706,GO:0002707,GO:0002709,GO:0002710,GO:0002819,GO:0002820,GO:0002822,GO:0002823,GO:0003674,GO:0005488,GO:0005575,GO:0005623,GO:0005886,GO:0007162,GO:0008150,GO:0008285,GO:0016020,GO:0022407,GO:0022408,GO:0030155,GO:0030246,GO:0030247,GO:0032944,GO:0032945,GO:0042127,GO:0042129,GO:0042130,GO:…	-	ko:K10061	-	-	-	-	ko00000,ko04091	-	-	-	Lectin_C
103	LOC5563670	XP_001647955.1	7159.AAEL000543-PA	6.06e-143	402	KOG4297@1|root,KOG4297@2759|Eukaryota,39X2I@33154|Opisthokonta,3BNNA@33208|Metazoa,3DM0V@33213|Bilateria,42BMJ@6656|Arthropoda,3SSYB@50557|Insecta,459JT@7147|Diptera,45MAM@7148|Nematocera	33208|Metazoa	TV	C-Type lectin	CLEC4G	GO:0001871,GO:0002682,GO:0002683,GO:0002694,GO:0002695,GO:0002697,GO:0002698,GO:0002703,GO:0002704,GO:0002706,GO:0002707,GO:0002709,GO:0002710,GO:0002819,GO:0002820,GO:0002822,GO:0002823,GO:0003674,GO:0005488,GO:0005575,GO:0005623,GO:0005886,GO:0007162,GO:0008150,GO:0008285,GO:0016020,GO:0022407,GO:0022408,GO:0030155,GO:0030246,GO:0030247,GO:0032944,GO:0032945,GO:0042127,GO:0042129,GO:0042130,GO:…	-	ko:K10061	-	-	-	-	ko00000,ko04091	-	-	-	Lectin_C
104	LOC5563685	XP_001647958.1	7159.AAEL000544-PA	1.58e-52	167	2FA09@1|root,2TB6F@2759|Eukaryota,396AA@33154|Opisthokonta,3CAP2@33208|Metazoa,3DRW9@33213|Bilateria,4281Q@6656|Arthropoda,3SXPN@50557|Insecta,45A32@7147|Diptera,45MFW@7148|Nematocera	33208|Metazoa	-	-	-	-	-	-	-	-	-	-	-	-	-	-	-
105	LOC5563689	XP_001647959.1	7159.AAEL000551-PA	2.08e-193	543	COG2272@1|root,KOG1214@2759|Eukaryota,3A7ZK@33154|Opisthokonta,3BTKQ@33208|Metazoa,3DABX@33213|Bilateria,420PX@6656|Arthropoda,3SP0X@50557|Insecta,456FA@7147|Diptera,45I4S@7148|Nematocera	33208|Metazoa	O	Pacifastin inhibitor (LCMII)	-	-	-	-	-	-	-	-	-	-	-	-	Pacifastin_I
106	LOC5563693	XP_001647960.3	7165.AGAP011320-PA	4.05e-208	594	KOG3656@1|root,KOG3656@2759|Eukaryota,38X0N@33154|Opisthokonta,3BNSD@33208|Metazoa,3D4WX@33213|Bilateria,41U6T@6656|Arthropoda,3SKKD@50557|Insecta,44ZQA@7147|Diptera,45DNP@7148|Nematocera	33208|Metazoa	S	7 transmembrane receptor (rhodopsin family)	-	GO:0001653,GO:0003674,GO:0004888,GO:0004930,GO:0005575,GO:0005623,GO:0005886,GO:0005887,GO:0007154,GO:0007165,GO:0007186,GO:0007200,GO:0007218,GO:0008150,GO:0008528,GO:0009987,GO:0016020,GO:0016021,GO:0023052,GO:0031224,GO:0031226,GO:0038023,GO:0044425,GO:0044459,GO:0044464,GO:0050789,GO:0050794,GO:0050896,GO:0051716,GO:0060089,GO:0065007,GO:0071944	-	ko:K04143	ko04020,ko04022,ko04080,ko04714,ko04923,ko04924,ko04970,map04020,map04022,map04080,map04714,map04923,map04924,map04970	-	-	-	ko00000,ko00001,ko04030	-	-	-	7tm_1
107	LOC5563688	XP_001647961.1	7159.AAEL000542-PA	0	989	COG1231@1|root,KOG0029@2759|Eukaryota,38B4W@33154|Opisthokonta,3BI0V@33208|Metazoa,3CXJF@33213|Bilateria,41WYP@6656|Arthropoda,3SPXJ@50557|Insecta,44X9R@7147|Diptera,45HKF@7148|Nematocera	33208|Metazoa	Q	Flavin containing amine oxidoreductase	MAOB	GO:0000166,GO:0001505,GO:0002237,GO:0003674,GO:0003824,GO:0005488,GO:0005515,GO:0005575,GO:0005622,GO:0005623,GO:0005737,GO:0005739,GO:0005740,GO:0005741,GO:0006091,GO:0006576,GO:0006584,GO:0006725,GO:0006807,GO:0007154,GO:0007165,GO:0007166,GO:0008131,GO:0008150,GO:0008152,GO:0009055,GO:0009056,GO:0009058,GO:0009308,GO:0009310,GO:0009605,GO:0009607,GO:0009617,GO:0009636,GO:0009712,GO:0009719,GO:…	1.4.3.4	ko:K00274	ko00260,ko00330,ko00340,ko00350,ko00360,ko00380,ko00950,ko00982,ko01100,ko01110,ko04726,ko04728,ko05030,ko05031,ko05034,map00260,map00330,map00340,map00350,map00360,map00380,map00950,map00982,map01100,map01110,map04726,map04728,map05030,map05031,map05034	M00135	R02173,R02382,R02529,R02532,R02613,R02908,R02919,R04025,R04300,R04674,R04890,R04893,R04894,R04907,R04908,R08346,R08347,R08348,R11354	RC00062,RC00160,RC00225,RC00676,RC00807,RC00808,RC01808,RC02226,RC02713	ko00000,ko00001,ko00002,ko01000	-	-	-	Amino_oxidase
108	LOC5563691	XP_001647963.1	7159.AAEL000561-PA	2.89e-67	204	COG5648@1|root,KOG0381@2759|Eukaryota,3A3CM@33154|Opisthokonta,3BQTR@33208|Metazoa,3D7XA@33213|Bilateria,41ZCJ@6656|Arthropoda,3SMUZ@50557|Insecta,45498@7147|Diptera,45JG3@7148|Nematocera	33208|Metazoa	K	DNA binding	-	-	-	ko:K11670,ko:K11680	-	-	-	-	ko00000,ko03036	-	-	-	HMG_box
109	LOC5563671	XP_001647964.1	7159.AAEL000562-PA	3.83e-127	361	2CD5E@1|root,2RYX2@2759|Eukaryota,3A4TV@33154|Opisthokonta,3BSFH@33208|Metazoa,3D8ZJ@33213|Bilateria,41ZQC@6656|Arthropoda,3SN8I@50557|Insecta,4540D@7147|Diptera,45HZC@7148|Nematocera	33208|Metazoa	S	Late endosomal/lysosomal adaptor and MAPK and MTOR activator	LAMTOR1	GO:0000323,GO:0001101,GO:0001558,GO:0001919,GO:0001932,GO:0001934,GO:0005575,GO:0005622,GO:0005623,GO:0005737,GO:0005764,GO:0005768,GO:0005770,GO:0005773,GO:0006810,GO:0006996,GO:0007032,GO:0007033,GO:0007040,GO:0008104,GO:0008150,GO:0009719,GO:0009893,GO:0009966,GO:0009967,GO:0009987,GO:0010008,GO:0010033,GO:0010243,GO:0010256,GO:0010562,GO:0010604,GO:0010646,GO:0010647,GO:0010872,GO:0010874,GO:…	-	ko:K20397	ko04150,map04150	-	-	-	ko00000,ko00001	-	-	-	LAMTOR
110	LOC5563668	XP_001647965.1	7159.AAEL000559-PA	0	980	COG0438@1|root,KOG1387@2759|Eukaryota,38HCD@33154|Opisthokonta,3BBAG@33208|Metazoa,3CZP5@33213|Bilateria,41TN8@6656|Arthropoda,3SK95@50557|Insecta,44YFK@7147|Diptera,45CBQ@7148|Nematocera	33208|Metazoa	M	ALG11 mannosyltransferase N-terminus	ALG11	GO:0000026,GO:0000030,GO:0003674,GO:0003824,GO:0004376,GO:0004377,GO:0005575,GO:0005622,GO:0005623,GO:0005737,GO:0005783,GO:0005789,GO:0006464,GO:0006486,GO:0006490,GO:0006629,GO:0006807,GO:0008150,GO:0008152,GO:0009058,GO:0009059,GO:0009100,GO:0009101,GO:0009987,GO:0012505,GO:0016020,GO:0016740,GO:0016757,GO:0016758,GO:0019538,GO:0031984,GO:0033577,GO:0034645,GO:0036211,GO:0042175,GO:0043170,GO:…	2.4.1.131	ko:K03844	ko00510,ko00513,ko01100,map00510,map00513,map01100	M00055	R06127,R06128	-	ko00000,ko00001,ko00002,ko01000,ko01003	-	GT4	-	ALG11_N,Glycos_transf_1
111	LOC5563674	XP_001647973.1	7159.AAEL000556-PA	3.88e-115	328	KOG4297@1|root,KOG4297@2759|Eukaryota,38VP5@33154|Opisthokonta,3C5YX@33208|Metazoa,3DJ46@33213|Bilateria	33208|Metazoa	TV	C-type lectin (CTL) or carbohydrate-recognition domain (CRD)	-	-	-	-	-	-	-	-	-	-	-	-	Lectin_C
112	LOC5563675	XP_001647974.1	7159.AAEL000533-PA	2.93e-116	332	KOG4297@1|root,KOG4297@2759|Eukaryota,38VP5@33154|Opisthokonta,3C5YX@33208|Metazoa,3DJ46@33213|Bilateria	33208|Metazoa	TV	C-type lectin (CTL) or carbohydrate-recognition domain (CRD)	-	-	-	-	-	-	-	-	-	-	-	-	Lectin_C
113	LOC5563676	XP_001647975.3	7159.AAEL000546-PA	0	1132	COG2272@1|root,KOG1516@2759|Eukaryota,39Y33@33154|Opisthokonta,3BNNT@33208|Metazoa,3D46R@33213|Bilateria,429U3@6656|Arthropoda,3SZ8Y@50557|Insecta,459JC@7147|Diptera,45KD9@7148|Nematocera	33208|Metazoa	G	alpha/beta hydrolase fold	-	-	3.1.1.7	ko:K01049	ko00564,ko04725,map00564,map04725	-	R01026	RC00020,RC00041	ko00000,ko00001,ko00537,ko01000	-	-	-	COesterase
114	LOC5563673	XP_001647979.1	7159.AAEL000541-PB	1.82e-277	758	28Q44@1|root,2QWSY@2759|Eukaryota,3A143@33154|Opisthokonta,3BPP0@33208|Metazoa,3D6QY@33213|Bilateria,41YTF@6656|Arthropoda,3SKXA@50557|Insecta,454XY@7147|Diptera,45HWU@7148|Nematocera	33208|Metazoa	S	CD80-like C2-set immunoglobulin domain	Fas3	GO:0000003,GO:0000902,GO:0000904,GO:0002064,GO:0002065,GO:0002066,GO:0003006,GO:0003674,GO:0005102,GO:0005488,GO:0005515,GO:0005575,GO:0005622,GO:0005623,GO:0005737,GO:0005768,GO:0005886,GO:0005887,GO:0005911,GO:0005912,GO:0005913,GO:0005918,GO:0005920,GO:0006928,GO:0006935,GO:0007155,GO:0007156,GO:0007157,GO:0007275,GO:0007276,GO:0007281,GO:0007292,GO:0007399,GO:0007409,GO:0007411,GO:0007413,GO:…	-	-	-	-	-	-	-	-	-	-	C2-set_2,I-set
115	LOC5563698	XP_001647986.1	7159.AAEL000547-PA	0	1191	KOG4294@1|root,KOG4294@2759|Eukaryota,39ZFY@33154|Opisthokonta,3B9FH@33208|Metazoa,3CYGK@33213|Bilateria,41X6F@6656|Arthropoda,3SJ4X@50557|Insecta,44YWK@7147|Diptera,45KG8@7148|Nematocera	33208|Metazoa	P	Belongs to the amiloride-sensitive sodium channel (TC 1.A.6) family	-	GO:0003008,GO:0003674,GO:0005215,GO:0005216,GO:0005261,GO:0005272,GO:0005575,GO:0005623,GO:0005886,GO:0006810,GO:0006811,GO:0006812,GO:0006814,GO:0007600,GO:0007610,GO:0007626,GO:0008150,GO:0008324,GO:0008345,GO:0009581,GO:0009582,GO:0009605,GO:0009612,GO:0009628,GO:0015075,GO:0015077,GO:0015081,GO:0015267,GO:0015318,GO:0015672,GO:0016020,GO:0016021,GO:0019233,GO:0022803,GO:0022838,GO:0022857,GO:…	-	ko:K03440	-	-	-	-	ko00000,ko04040	1.A.6.1.4,1.A.6.2,1.A.6.4,1.A.6.5	-	-	ASC
116	LOC5563704	XP_001647991.1	7159.AAEL003909-PA	1.39e-298	813	COG2334@1|root,2QT7T@2759|Eukaryota,38G0M@33154|Opisthokonta,3BESY@33208|Metazoa,3CU55@33213|Bilateria,41XSF@6656|Arthropoda,3SJAK@50557|Insecta,44YJI@7147|Diptera,45E7Z@7148|Nematocera	33208|Metazoa	S	Phosphotransferase enzyme family	HYKK	GO:0003674,GO:0003824,GO:0005575,GO:0005622,GO:0005623,GO:0005737,GO:0005739,GO:0005759,GO:0006082,GO:0006520,GO:0006553,GO:0006554,GO:0006793,GO:0006796,GO:0006807,GO:0008150,GO:0008152,GO:0009056,GO:0009063,GO:0009066,GO:0009068,GO:0009987,GO:0016054,GO:0016301,GO:0016310,GO:0016740,GO:0016772,GO:0016773,GO:0019752,GO:0031974,GO:0043226,GO:0043227,GO:0043229,GO:0043231,GO:0043233,GO:0043436,GO:…	2.7.1.81	ko:K18201	ko00310,ko01100,map00310,map01100	-	R03378	RC00002,RC00428	ko00000,ko00001,ko01000	-	-	-	APH
117	LOC5563723	XP_001647993.2	7159.AAEL003913-PA	0	1105	COG0143@1|root,KOG0436@2759|Eukaryota,38HBR@33154|Opisthokonta,3B9FE@33208|Metazoa,3CXB5@33213|Bilateria,41UTR@6656|Arthropoda,3SHKA@50557|Insecta,45111@7147|Diptera,45GAD@7148|Nematocera	33208|Metazoa	J	Belongs to the class-I aminoacyl-tRNA synthetase family	MARS2	GO:0003674,GO:0003824,GO:0004812,GO:0004825,GO:0005575,GO:0005622,GO:0005623,GO:0005737,GO:0005739,GO:0005759,GO:0006082,GO:0006139,GO:0006399,GO:0006412,GO:0006418,GO:0006431,GO:0006518,GO:0006520,GO:0006725,GO:0006807,GO:0008150,GO:0008152,GO:0009058,GO:0009059,GO:0009987,GO:0010467,GO:0016070,GO:0016874,GO:0016875,GO:0019538,GO:0019752,GO:0031974,GO:0034641,GO:0034645,GO:0034660,GO:0043038,GO:…	6.1.1.10	ko:K01874	ko00450,ko00970,map00450,map00970	M00359,M00360	R03659,R04773	RC00055,RC00523	ko00000,ko00001,ko00002,ko01000,ko01007,ko03016	-	-	-	Anticodon_1,tRNA-synt_1g
118	LOC5563705	XP_001647995.2	7159.AAEL003922-PA	0	999	COG1041@1|root,KOG2671@2759|Eukaryota,38G3V@33154|Opisthokonta,3B9MX@33208|Metazoa,3CYA2@33213|Bilateria,41VRY@6656|Arthropoda,3SKBR@50557|Insecta,44YFS@7147|Diptera,45CXE@7148|Nematocera	33208|Metazoa	L	Putative RNA methylase family UPF0020	TRMT11	GO:0001510,GO:0003674,GO:0003824,GO:0004809,GO:0006139,GO:0006396,GO:0006399,GO:0006400,GO:0006725,GO:0006807,GO:0008033,GO:0008150,GO:0008152,GO:0008168,GO:0008170,GO:0008173,GO:0008175,GO:0008757,GO:0009451,GO:0009987,GO:0010467,GO:0016070,GO:0016423,GO:0016740,GO:0016741,GO:0030488,GO:0032259,GO:0034470,GO:0034641,GO:0034660,GO:0043170,GO:0043412,GO:0043414,GO:0044237,GO:0044238,GO:0044260,GO:…	2.1.1.214	ko:K15430	-	-	-	-	ko00000,ko01000,ko03016	-	-	-	UPF0020
119	LOC5563708	XP_001647996.1	7159.AAEL003912-PA	1.51e-109	315	KOG3316@1|root,KOG3316@2759|Eukaryota,38UJQ@33154|Opisthokonta,3BI70@33208|Metazoa,3D0Q7@33213|Bilateria,41YX8@6656|Arthropoda,3SMDC@50557|Insecta,45317@7147|Diptera,45E4Q@7148|Nematocera	33208|Metazoa	U	Trafficking protein particle complex	TRAPPC6B	GO:0003674,GO:0005085,GO:0005088,GO:0005488,GO:0005515,GO:0005575,GO:0005622,GO:0005623,GO:0005737,GO:0005794,GO:0005801,GO:0005802,GO:0005829,GO:0006810,GO:0006888,GO:0006900,GO:0006901,GO:0006903,GO:0006996,GO:0008150,GO:0009987,GO:0012505,GO:0016043,GO:0016050,GO:0016192,GO:0017016,GO:0017112,GO:0017137,GO:0019899,GO:0022607,GO:0030008,GO:0031267,GO:0031984,GO:0032991,GO:0043226,GO:0043227,GO:…	-	ko:K20304	-	-	-	-	ko00000,ko04131	-	-	-	TRAPP
120	LOC5563717	XP_001647999.2	7159.AAEL003903-PA	0	894	KOG3720@1|root,KOG3720@2759|Eukaryota,38FTJ@33154|Opisthokonta,3B97H@33208|Metazoa,3CVMH@33213|Bilateria,41XMX@6656|Arthropoda,3SIBZ@50557|Insecta,44Y45@7147|Diptera,45BH7@7148|Nematocera	33208|Metazoa	I	Belongs to the histidine acid phosphatase family	-	GO:0003674,GO:0003824,GO:0003993,GO:0005488,GO:0005515,GO:0005575,GO:0005576,GO:0005615,GO:0005622,GO:0005623,GO:0005634,GO:0006793,GO:0006796,GO:0008150,GO:0008152,GO:0009987,GO:0016311,GO:0016787,GO:0016788,GO:0016791,GO:0031982,GO:0042578,GO:0042802,GO:0042803,GO:0043226,GO:0043227,GO:0043229,GO:0043230,GO:0043231,GO:0044237,GO:0044421,GO:0044424,GO:0044464,GO:0046983,GO:0070062,GO:1903561	3.1.3.2,3.1.3.5	ko:K14410,ko:K19283	ko00740,ko01100,ko04142,map00740,map01100,map04142	-	R00548,R11527	RC00017	ko00000,ko00001,ko01000	-	-	-	His_Phos_2
121	LOC5563716	XP_001648000.2	7159.AAEL003915-PA	1.01e-280	765	KOG3720@1|root,KOG3720@2759|Eukaryota,38FTJ@33154|Opisthokonta,3B97H@33208|Metazoa,3CVMH@33213|Bilateria,41XMX@6656|Arthropoda,3SIBZ@50557|Insecta,44Y45@7147|Diptera,45BH7@7148|Nematocera	33208|Metazoa	I	Belongs to the histidine acid phosphatase family	-	GO:0003674,GO:0003824,GO:0003993,GO:0005488,GO:0005515,GO:0005575,GO:0005576,GO:0005615,GO:0005622,GO:0005623,GO:0005634,GO:0006793,GO:0006796,GO:0008150,GO:0008152,GO:0009987,GO:0016311,GO:0016787,GO:0016788,GO:0016791,GO:0031982,GO:0042578,GO:0042802,GO:0042803,GO:0043226,GO:0043227,GO:0043229,GO:0043230,GO:0043231,GO:0044237,GO:0044421,GO:0044424,GO:0044464,GO:0046983,GO:0070062,GO:1903561	3.1.3.2,3.1.3.5	ko:K14410,ko:K19283	ko00740,ko01100,ko04142,map00740,map01100,map04142	-	R00548,R11527	RC00017	ko00000,ko00001,ko01000	-	-	-	His_Phos_2
122	LOC5563706	XP_001648001.1	7159.AAEL003921-PA	6.5e-85	251	COG5272@1|root,KOG0001@2759|Eukaryota,3A9S7@33154|Opisthokonta,3BU8A@33208|Metazoa,3DB4T@33213|Bilateria,421DT@6656|Arthropoda,3SP89@50557|Insecta,4541Z@7147|Diptera,45IC7@7148|Nematocera	33208|Metazoa	O	Ubiquitin homologues	-	-	-	-	-	-	-	-	-	-	-	-	ubiquitin
123	LOC5563719	XP_001648002.2	7159.AAEL003906-PA	6.27e-291	793	COG0177@1|root,KOG1921@2759|Eukaryota,38GGU@33154|Opisthokonta,3BD9R@33208|Metazoa,3CTXM@33213|Bilateria,41TE3@6656|Arthropoda,3SGTT@50557|Insecta,44XQP@7147|Diptera,45G48@7148|Nematocera	33208|Metazoa	L	Bifunctional DNA N-glycosylase with associated apurinic apyrimidinic (AP) lyase function that catalyzes the first step in base excision repair (BER), the primary repair pathway for the repair of oxidative DNA damage. The DNA N-glycosylase activity releases the damaged DNA base from DNA by cleaving the N- glycosidic bond, leaving an AP site. The AP lyase activity cleaves the phosphodiester bond 3'…	NTHL1	GO:0000302,GO:0000702,GO:0000703,GO:0003674,GO:0003676,GO:0003677,GO:0003690,GO:0003824,GO:0003906,GO:0004518,GO:0004519,GO:0005488,GO:0005575,GO:0005622,GO:0005623,GO:0005634,GO:0005654,GO:0005737,GO:0005739,GO:0006139,GO:0006220,GO:0006244,GO:0006259,GO:0006281,GO:0006284,GO:0006285,GO:0006289,GO:0006296,GO:0006304,GO:0006725,GO:0006753,GO:0006793,GO:0006796,GO:0006807,GO:0006950,GO:0006974,GO:…	4.2.99.18	ko:K10773	ko03410,map03410	-	-	-	ko00000,ko00001,ko01000,ko03400	-	-	-	HhH-GPD
124	LOC5563713	XP_001648003.1	7159.AAEL003916-PA	2.88e-168	475	KOG0118@1|root,KOG0118@2759|Eukaryota,3A8HI@33154|Opisthokonta,3BU42@33208|Metazoa,3DAK8@33213|Bilateria,4216J@6656|Arthropoda,3SPJJ@50557|Insecta,4544H@7147|Diptera,45IVE@7148|Nematocera	33208|Metazoa	A	RNA recognition motif	-	GO:0003674,GO:0003676,GO:0003723,GO:0003729,GO:0005488,GO:0097159,GO:1901363	-	ko:K13187,ko:K13189	-	-	-	-	ko00000,ko03041	-	-	-	RRM_1
125	LOC5563712	XP_001648004.2	7159.AAEL003908-PA	0	1731	KOG1964@1|root,KOG1964@2759|Eukaryota,38BZM@33154|Opisthokonta,3BAHA@33208|Metazoa,3CT90@33213|Bilateria,41W41@6656|Arthropoda,3SJ9M@50557|Insecta,44X0N@7147|Diptera,45H3A@7148|Nematocera	33208|Metazoa	UY	Nuclear pore complex protein nup107	NUP107	GO:0000003,GO:0000280,GO:0000724,GO:0000725,GO:0000910,GO:0000972,GO:0000973,GO:0003006,GO:0003674,GO:0005198,GO:0005575,GO:0005622,GO:0005623,GO:0005634,GO:0005635,GO:0005643,GO:0005737,GO:0005829,GO:0006139,GO:0006259,GO:0006281,GO:0006302,GO:0006310,GO:0006355,GO:0006403,GO:0006405,GO:0006406,GO:0006606,GO:0006611,GO:0006725,GO:0006807,GO:0006810,GO:0006886,GO:0006913,GO:0006950,GO:0006974,GO:…	-	ko:K14301	ko03013,map03013	M00427	-	-	ko00000,ko00001,ko00002,ko03019,ko03036	1.I.1	-	-	Nup84_Nup100
126	LOC5563718	XP_001648006.2	7159.AAEL003905-PA	0	1134	COG1785@1|root,KOG4126@2759|Eukaryota,38GD6@33154|Opisthokonta,3B9Y3@33208|Metazoa,3CRTE@33213|Bilateria,41W4I@6656|Arthropoda,3SH5Y@50557|Insecta,450YR@7147|Diptera,45FA3@7148|Nematocera	33208|Metazoa	G	Alkaline phosphatase	-	GO:0001666,GO:0003674,GO:0003824,GO:0004035,GO:0005575,GO:0005623,GO:0006793,GO:0006796,GO:0006950,GO:0008150,GO:0008152,GO:0009628,GO:0009636,GO:0009986,GO:0009987,GO:0016311,GO:0016787,GO:0016788,GO:0016791,GO:0035094,GO:0036293,GO:0042221,GO:0042493,GO:0042578,GO:0044237,GO:0044464,GO:0050896,GO:0070482	3.1.3.1	ko:K01077	ko00730,ko00790,ko01100,ko02020,map00730,map00790,map01100,map02020	M00126	R02135,R04620	RC00017	ko00000,ko00001,ko00002,ko00537,ko01000,ko04147	-	-	-	Alk_phosphatase
127	LOC5563711	XP_001648009.2	7159.AAEL003917-PA	3.43e-164	459	COG0681@1|root,KOG0171@2759|Eukaryota,395CK@33154|Opisthokonta,3BK5H@33208|Metazoa,3CT1V@33213|Bilateria,41ZD6@6656|Arthropoda,3SNIU@50557|Insecta,453J8@7147|Diptera,45HGY@7148|Nematocera	33208|Metazoa	O	Mitochondrial inner membrane protease subunit	IMMP1L	GO:0005575,GO:0005622,GO:0005623,GO:0005737,GO:0005739,GO:0005740,GO:0005743,GO:0006465,GO:0006508,GO:0006518,GO:0006605,GO:0006626,GO:0006627,GO:0006807,GO:0006810,GO:0006839,GO:0006886,GO:0006996,GO:0007005,GO:0008104,GO:0008150,GO:0008152,GO:0009987,GO:0010467,GO:0015031,GO:0015833,GO:0016020,GO:0016043,GO:0016485,GO:0019538,GO:0019866,GO:0022607,GO:0031090,GO:0031966,GO:0031967,GO:0031975,GO:…	-	ko:K09647	ko03060,map03060	-	-	-	ko00000,ko00001,ko01000,ko01002,ko03029	-	-	-	Peptidase_S24,Peptidase_S26
128	LOC5563726	XP_001648011.1	7159.AAEL014079-PA	4.23e-306	834	COG4826@1|root,KOG2392@2759|Eukaryota,38VR6@33154|Opisthokonta,3BBFJ@33208|Metazoa,3CV81@33213|Bilateria,41YNT@6656|Arthropoda,3SM0J@50557|Insecta,458D9@7147|Diptera,45EHN@7148|Nematocera	33208|Metazoa	V	Belongs to the serpin family	srp-1	GO:0002213,GO:0002252,GO:0002376,GO:0002682,GO:0002683,GO:0003002,GO:0003674,GO:0004857,GO:0004866,GO:0004867,GO:0004869,GO:0005488,GO:0005515,GO:0005575,GO:0005576,GO:0005615,GO:0006582,GO:0006725,GO:0006950,GO:0006952,GO:0006955,GO:0007154,GO:0007165,GO:0007166,GO:0007275,GO:0007389,GO:0007610,GO:0008063,GO:0008150,GO:0008152,GO:0009605,GO:0009607,GO:0009611,GO:0009620,GO:0009636,GO:0009798,GO:…	-	ko:K13963	ko05146,map05146	-	-	-	ko00000,ko00001	-	-	-	Serpin
129	LOC5563729	XP_001648014.1	7159.AAEL014080-PA	0	979	COG1012@1|root,KOG2450@2759|Eukaryota,38CDB@33154|Opisthokonta,3BCJG@33208|Metazoa,3CU6J@33213|Bilateria,41WX8@6656|Arthropoda,3SKJT@50557|Insecta,44Z22@7147|Diptera,45CHN@7148|Nematocera	33208|Metazoa	C	belongs to the aldehyde dehydrogenase family	-	GO:0003674,GO:0003824,GO:0004029,GO:0005575,GO:0005622,GO:0005623,GO:0005737,GO:0005739,GO:0005759,GO:0006082,GO:0006090,GO:0008150,GO:0008152,GO:0009987,GO:0016491,GO:0016620,GO:0016903,GO:0019752,GO:0031974,GO:0032787,GO:0043226,GO:0043227,GO:0043229,GO:0043231,GO:0043233,GO:0043436,GO:0044237,GO:0044281,GO:0044422,GO:0044424,GO:0044429,GO:0044444,GO:0044446,GO:0044464,GO:0055114,GO:0070013,GO:…	1.2.1.3	ko:K00128	ko00010,ko00053,ko00071,ko00280,ko00310,ko00330,ko00340,ko00380,ko00410,ko00561,ko00620,ko00625,ko00903,ko00981,ko01100,ko01110,ko01120,ko01130,map00010,map00053,map00071,map00280,map00310,map00330,map00340,map00380,map00410,map00561,map00620,map00625,map00903,map00981,map01100,map01110,map01120,map01130	M00135	R00264,R00631,R00710,R00904,R01752,R01986,R02549,R02678,R02940,R02957,R03283,R03869,R04065,R04506,R04903,R05050,R05237,R05238,R05286,R06366,R08146	RC00047,RC00071,RC00080,RC00186,RC00218,RC00242,RC00816,RC01500	ko00000,ko00001,ko00002,ko01000	-	-	-	Aldedh
130	LOC5563727	XP_001648015.1	7159.AAEL014082-PA	5.12e-101	293	2C5KW@1|root,2SA47@2759|Eukaryota,3AA0K@33154|Opisthokonta,3BU3K@33208|Metazoa,3DASC@33213|Bilateria,4215U@6656|Arthropoda,3SPM0@50557|Insecta,45403@7147|Diptera,45IYQ@7148|Nematocera	33208|Metazoa	S	Odorant binding protein	Obp76a	GO:0000003,GO:0003008,GO:0003674,GO:0005488,GO:0005549,GO:0005575,GO:0005576,GO:0007600,GO:0007606,GO:0007608,GO:0007610,GO:0007617,GO:0007618,GO:0007619,GO:0007635,GO:0008144,GO:0008150,GO:0009636,GO:0010033,GO:0019098,GO:0019236,GO:0019953,GO:0022414,GO:0032501,GO:0032504,GO:0035274,GO:0035275,GO:0042048,GO:0042221,GO:0042493,GO:0044703,GO:0045471,GO:0046677,GO:0048609,GO:0050877,GO:0050896,GO:…	-	-	-	-	-	-	-	-	-	-	PBP_GOBP
131	LOC5563741	XP_001648018.2	7159.AAEL014089-PA	0	961	KOG1052@1|root,KOG1052@2759|Eukaryota,39RSD@33154|Opisthokonta,3BJ5S@33208|Metazoa,3D66X@33213|Bilateria,41VFC@6656|Arthropoda,3SKVZ@50557|Insecta,45A3K@7147|Diptera,45KBC@7148|Nematocera	33208|Metazoa	EPT	Ligand-gated ion channel	-	-	-	ko:K05313,ko:K19398	-	-	-	-	ko00000,ko03036,ko04040	1.A.10.1.14,1.A.10.1.15,1.A.10.1.16,1.A.10.1.17	-	-	Lig_chan
132	LOC5563740	XP_001648020.2	7159.AAEL014086-PA	0	933	KOG1052@1|root,KOG1052@2759|Eukaryota,39RSD@33154|Opisthokonta,3BJ5S@33208|Metazoa,3D66X@33213|Bilateria,41VFC@6656|Arthropoda,3SKVZ@50557|Insecta,454XS@7147|Diptera,45H87@7148|Nematocera	33208|Metazoa	EPT	Ionotropic glutamate receptor-invertebrate	-	-	-	ko:K05313,ko:K19398	-	-	-	-	ko00000,ko03036,ko04040	1.A.10.1.14,1.A.10.1.15,1.A.10.1.16,1.A.10.1.17	-	-	Lig_chan
133	LOC5563731	XP_001648022.2	7159.AAEL014084-PA	0	1923	COG5059@1|root,KOG0243@2759|Eukaryota,39J7K@33154|Opisthokonta,3BFQS@33208|Metazoa,3CRYP@33213|Bilateria,41TRP@6656|Arthropoda,3SHSM@50557|Insecta,45169@7147|Diptera,45G1C@7148|Nematocera	33208|Metazoa	Z	Belongs to the TRAFAC class myosin-kinesin ATPase superfamily. Kinesin family	KIF11	GO:0000003,GO:0000226,GO:0000278,GO:0000280,GO:0000922,GO:0001578,GO:0002376,GO:0002478,GO:0002495,GO:0002504,GO:0002790,GO:0003674,GO:0003774,GO:0003777,GO:0003824,GO:0005488,GO:0005515,GO:0005575,GO:0005622,GO:0005623,GO:0005634,GO:0005737,GO:0005783,GO:0005794,GO:0005813,GO:0005815,GO:0005818,GO:0005819,GO:0005829,GO:0005856,GO:0005871,GO:0005874,GO:0005875,GO:0005876,GO:0006810,GO:0006890,GO:…	-	ko:K10398	-	-	-	-	ko00000,ko03036,ko04812	-	-	-	Kinesin,Microtub_bind
134	LOC5563743	XP_001648026.2	7159.AAEL013468-PA	0	897	COG0697@1|root,KOG1443@2759|Eukaryota,38I2W@33154|Opisthokonta,3BEMK@33208|Metazoa,3CTW9@33213|Bilateria,41W4K@6656|Arthropoda,3SFUU@50557|Insecta,44XX3@7147|Diptera,45C2T@7148|Nematocera	33208|Metazoa	EG	Solute carrier family 35 member C2	SLC35C2	GO:0000138,GO:0005575,GO:0005622,GO:0005623,GO:0005634,GO:0005654,GO:0005737,GO:0005793,GO:0005794,GO:0005795,GO:0005801,GO:0006464,GO:0006486,GO:0006493,GO:0006807,GO:0006810,GO:0006811,GO:0006820,GO:0008150,GO:0008152,GO:0008593,GO:0009058,GO:0009059,GO:0009100,GO:0009101,GO:0009892,GO:0009966,GO:0009967,GO:0009987,GO:0010468,GO:0010605,GO:0010629,GO:0010646,GO:0010647,GO:0012505,GO:0015711,GO:…	-	ko:K15280	-	-	-	-	ko00000,ko02000	2.A.7	-	-	Collagen,TPT
135	LOC5563744	XP_001648027.2	7159.AAEL014099-PA	0	1929	COG0525@1|root,KOG0432@2759|Eukaryota,38BX5@33154|Opisthokonta,3BN74@33208|Metazoa,3D5RW@33213|Bilateria,41W5X@6656|Arthropoda,3SJZ1@50557|Insecta,45076@7147|Diptera,45EXJ@7148|Nematocera	33208|Metazoa	J	Belongs to the class-I aminoacyl-tRNA synthetase family	-	GO:0003674,GO:0003824,GO:0004812,GO:0004832,GO:0005575,GO:0005622,GO:0005623,GO:0005737,GO:0005739,GO:0006082,GO:0006139,GO:0006399,GO:0006412,GO:0006418,GO:0006438,GO:0006518,GO:0006520,GO:0006725,GO:0006807,GO:0008150,GO:0008152,GO:0009058,GO:0009059,GO:0009987,GO:0010467,GO:0016070,GO:0016874,GO:0016875,GO:0019538,GO:0019752,GO:0034641,GO:0034645,GO:0034660,GO:0043038,GO:0043039,GO:0043043,GO:…	6.1.1.9	ko:K01873	ko00970,map00970	M00359,M00360	R03665	RC00055,RC00523	ko00000,ko00001,ko00002,ko01000,ko01007,ko03016	-	-	-	Anticodon_1,tRNA-synt_1
136	LOC5563742	XP_001648030.2	7159.AAEL014098-PA	1.08e-215	602	KOG2748@1|root,KOG2748@2759|Eukaryota,3A19G@33154|Opisthokonta,3BPYD@33208|Metazoa,3D6GD@33213|Bilateria,42A6I@6656|Arthropoda,3SZNC@50557|Insecta,453KV@7147|Diptera,45FT7@7148|Nematocera	33208|Metazoa	B	CBX family C-terminal motif	Pc	-	-	ko:K11453,ko:K11454,ko:K11455	-	-	-	-	ko00000,ko03036	-	-	-	CBX7_C,Chromo
137	LOC5563773	XP_001648053.1	7159.AAEL003934-PA	3.67e-131	372	2E2XC@1|root,2SA3C@2759|Eukaryota,3A937@33154|Opisthokonta,3BU45@33208|Metazoa,3DBVJ@33213|Bilateria,421V7@6656|Arthropoda,3SPMI@50557|Insecta,454CC@7147|Diptera,45IYG@7148|Nematocera	33208|Metazoa	-	-	-	-	-	-	-	-	-	-	-	-	-	-	-
138	LOC5563775	XP_001648054.1	7159.AAEL003925-PA	2.49e-122	349	2E2XC@1|root,2SA3C@2759|Eukaryota,3A937@33154|Opisthokonta,3BU45@33208|Metazoa,3DBVJ@33213|Bilateria,421V7@6656|Arthropoda,3SW3S@50557|Insecta,456RR@7147|Diptera,45I9S@7148|Nematocera	33208|Metazoa	-	-	-	-	-	-	-	-	-	-	-	-	-	-	-
139	LOC5563796	XP_001648056.1	7159.AAEL003926-PA	0	1274	COG0481@1|root,KOG0462@2759|Eukaryota,38H35@33154|Opisthokonta,3B96N@33208|Metazoa,3CUGS@33213|Bilateria,41Y2A@6656|Arthropoda,3SH2T@50557|Insecta,44XBH@7147|Diptera,45EPG@7148|Nematocera	33208|Metazoa	J	Promotes mitochondrial protein synthesis. May act as a fidelity factor of the translation reaction, by catalyzing a one- codon backward translocation of tRNAs on improperly translocated ribosomes. Binds to mitochondrial ribosomes in a GTP-dependent manner	GUF1	-	-	ko:K21594,ko:K21643	-	-	-	-	ko00000,ko01000,ko03000,ko03029	-	-	-	EFG_C,GTP_EFTU,GTP_EFTU_D2,LepA_C
140	LOC5563778	XP_001648058.1	7159.AAEL003935-PA	1.63e-281	777	28HEU@1|root,2QPSW@2759|Eukaryota,39AQB@33154|Opisthokonta,3BDEI@33208|Metazoa,3CYZT@33213|Bilateria,4217P@6656|Arthropoda,3SP8X@50557|Insecta,453KB@7147|Diptera,45FD7@7148|Nematocera	33208|Metazoa	S	DNA polymerase subunit Cdc27	POLD3	GO:0000228,GO:0000723,GO:0000724,GO:0000725,GO:0000731,GO:0003674,GO:0003824,GO:0003887,GO:0005488,GO:0005515,GO:0005575,GO:0005622,GO:0005623,GO:0005634,GO:0005654,GO:0005657,GO:0005694,GO:0006139,GO:0006259,GO:0006260,GO:0006261,GO:0006281,GO:0006283,GO:0006289,GO:0006296,GO:0006297,GO:0006298,GO:0006301,GO:0006302,GO:0006310,GO:0006725,GO:0006807,GO:0006950,GO:0006974,GO:0006996,GO:0007049,GO:…	-	ko:K03504	ko00230,ko00240,ko01100,ko03030,ko03410,ko03420,ko03430,ko03440,ko05166,map00230,map00240,map01100,map03030,map03410,map03420,map03430,map03440,map05166	M00262	R00375,R00376,R00377,R00378	RC02795	ko00000,ko00001,ko00002,ko01009,ko03032,ko03400	-	-	-	CDC27
141	LOC5563791	XP_001648060.1	7159.AAEL003944-PA	9.53e-147	413	KOG4706@1|root,KOG4706@2759|Eukaryota,39UCB@33154|Opisthokonta,3BNCW@33208|Metazoa,3D03U@33213|Bilateria,41ZZG@6656|Arthropoda,3SN62@50557|Insecta,4530C@7147|Diptera,45IB7@7148|Nematocera	33208|Metazoa	S	Ribosome biogenesis protein Nop16	NOP16	GO:0003674,GO:0003676,GO:0003723,GO:0005488,GO:0005575,GO:0005622,GO:0005623,GO:0005634,GO:0005730,GO:0008150,GO:0022613,GO:0031974,GO:0031981,GO:0042254,GO:0042273,GO:0043226,GO:0043227,GO:0043228,GO:0043229,GO:0043231,GO:0043232,GO:0043233,GO:0044085,GO:0044422,GO:0044424,GO:0044428,GO:0044446,GO:0044464,GO:0070013,GO:0071840,GO:0097159,GO:1901363	-	-	-	-	-	-	-	-	-	-	Nop16
142	LOC5563788	XP_001648063.1	7159.AAEL003927-PA	4.55e-143	403	2CY7X@1|root,2S2MI@2759|Eukaryota,3A503@33154|Opisthokonta,3BRRE@33208|Metazoa,3D8KH@33213|Bilateria,4207P@6656|Arthropoda,3SN43@50557|Insecta,4545G@7147|Diptera,45IIS@7148|Nematocera	33208|Metazoa	-	-	-	-	-	-	-	-	-	-	-	-	-	-	-
143	LOC5563786	XP_001648064.1	7159.AAEL003942-PA	2.99e-65	199	COG1631@1|root,KOG3464@2759|Eukaryota,3A3DQ@33154|Opisthokonta,3BRG4@33208|Metazoa,3D8JT@33213|Bilateria,41ZR2@6656|Arthropoda,3SN0Q@50557|Insecta,453NJ@7147|Diptera,45ICV@7148|Nematocera	33208|Metazoa	J	Belongs to the eukaryotic ribosomal protein eL42 family	RPL36A	GO:0000184,GO:0000956,GO:0002181,GO:0003674,GO:0003735,GO:0005198,GO:0005575,GO:0005622,GO:0005623,GO:0005634,GO:0005737,GO:0005783,GO:0005789,GO:0005791,GO:0005829,GO:0005840,GO:0005844,GO:0005886,GO:0006139,GO:0006401,GO:0006402,GO:0006412,GO:0006413,GO:0006518,GO:0006605,GO:0006612,GO:0006613,GO:0006614,GO:0006725,GO:0006807,GO:0006810,GO:0006886,GO:0007275,GO:0008104,GO:0008150,GO:0008152,GO:…	-	ko:K02929	ko03010,map03010	M00177,M00179	-	-	br01610,ko00000,ko00001,ko00002,ko03011	-	-	-	Ribosomal_L44
144	LOC5563781	XP_001648068.1	7159.AAEL003945-PA	3.41e-295	819	KOG2393@1|root,KOG2393@2759|Eukaryota,39DN8@33154|Opisthokonta,3BA4C@33208|Metazoa,3CYGF@33213|Bilateria,41XM1@6656|Arthropoda,3SFW2@50557|Insecta,451JT@7147|Diptera,45DGC@7148|Nematocera	33208|Metazoa	K	Transcription initiation factor IIF alpha subunit	GTF2F1	GO:0000375,GO:0000377,GO:0000398,GO:0000428,GO:0001085,GO:0001091,GO:0001096,GO:0001098,GO:0001099,GO:0003674,GO:0003682,GO:0003712,GO:0003713,GO:0005488,GO:0005515,GO:0005575,GO:0005622,GO:0005623,GO:0005634,GO:0005654,GO:0005667,GO:0005669,GO:0005674,GO:0006139,GO:0006351,GO:0006352,GO:0006354,GO:0006355,GO:0006357,GO:0006366,GO:0006367,GO:0006368,GO:0006370,GO:0006396,GO:0006397,GO:0006725,GO:…	-	ko:K03138	ko03022,map03022	-	-	-	ko00000,ko00001,ko03021	-	-	-	TFIIF_alpha
145	LOC5563782	XP_001648069.1	7159.AAEL003946-PA	1.49e-75	225	KOG4104@1|root,KOG4104@2759|Eukaryota,3A3G6@33154|Opisthokonta,3BRPP@33208|Metazoa,3D9D2@33213|Bilateria,420EY@6656|Arthropoda,3SNK8@50557|Insecta,453V8@7147|Diptera,45IEG@7148|Nematocera	33208|Metazoa	J	ribosomal protein S33	MRPS33	GO:0000313,GO:0000314,GO:0003674,GO:0003735,GO:0005198,GO:0005575,GO:0005622,GO:0005623,GO:0005737,GO:0005739,GO:0005740,GO:0005743,GO:0005759,GO:0005761,GO:0005763,GO:0005840,GO:0006412,GO:0006414,GO:0006415,GO:0006518,GO:0006807,GO:0008150,GO:0008152,GO:0009058,GO:0009059,GO:0009987,GO:0010467,GO:0015935,GO:0016020,GO:0016043,GO:0019538,GO:0019866,GO:0022411,GO:0031090,GO:0031966,GO:0031967,GO:…	-	ko:K17411	-	-	-	-	br01610,ko00000,ko03011	-	-	-	MRP-S33
146	LOC5563776	XP_001648070.2	7159.AAEL003939-PA	0	1920	KOG1033@1|root,KOG1033@2759|Eukaryota,38JB6@33154|Opisthokonta,3BB0Z@33208|Metazoa,3D000@33213|Bilateria,41W5C@6656|Arthropoda,3SKC0@50557|Insecta,44X5I@7147|Diptera,45BA8@7148|Nematocera	33208|Metazoa	J	eukaryotic translation initiation factor	EIF2AK3	GO:0001501,GO:0001503,GO:0001525,GO:0001558,GO:0001568,GO:0001817,GO:0001819,GO:0001932,GO:0001934,GO:0001944,GO:0002062,GO:0002063,GO:0002119,GO:0002164,GO:0003674,GO:0003824,GO:0004672,GO:0004674,GO:0004683,GO:0004686,GO:0004694,GO:0005488,GO:0005515,GO:0005575,GO:0005622,GO:0005623,GO:0005737,GO:0005783,GO:0005789,GO:0006355,GO:0006356,GO:0006357,GO:0006412,GO:0006417,GO:0006446,GO:0006464,GO:…	2.7.11.1	ko:K08860	ko04137,ko04140,ko04141,ko04210,ko04214,ko04932,ko05010,ko05160,ko05162,ko05164,ko05168,ko05169,map04137,map04140,map04141,map04210,map04214,map04932,map05010,map05160,map05162,map05164,map05168,map05169	-	-	-	ko00000,ko00001,ko01000,ko01001	-	-	-	PQQ,PQQ_2,Pkinase
147	LOC5563784	XP_001648071.1	7159.AAEL003938-PA	2.81e-280	769	KOG0640@1|root,KOG0640@2759|Eukaryota,38BJC@33154|Opisthokonta,3BBST@33208|Metazoa,3CTR3@33213|Bilateria,41TWC@6656|Arthropoda,3SHJK@50557|Insecta,44WRJ@7147|Diptera,45BSA@7148|Nematocera	33208|Metazoa	A	Cleavage stimulation factor subunit 1, dimerisation domain	CSTF1	GO:0000375,GO:0000377,GO:0000398,GO:0005575,GO:0005622,GO:0005623,GO:0005634,GO:0005654,GO:0005848,GO:0005849,GO:0006139,GO:0006351,GO:0006353,GO:0006366,GO:0006369,GO:0006396,GO:0006397,GO:0006725,GO:0006807,GO:0008150,GO:0008152,GO:0008380,GO:0009058,GO:0009059,GO:0009987,GO:0010467,GO:0016070,GO:0016071,GO:0018130,GO:0019438,GO:0031123,GO:0031124,GO:0031974,GO:0031981,GO:0032774,GO:0032991,GO:…	-	ko:K14406	ko03015,map03015	-	-	-	ko00000,ko00001,ko03019	-	-	-	CSTF1_dimer,WD40
148	LOC5563787	XP_001648072.2	7176.CPIJ018253-PA	7.72e-10	68.2	2E6GV@1|root,2SD6H@2759|Eukaryota,3AD0Y@33154|Opisthokonta,3BW17@33208|Metazoa,3DCEC@33213|Bilateria,421GQ@6656|Arthropoda,3SPUR@50557|Insecta,454DJ@7147|Diptera,45JGG@7148|Nematocera	33208|Metazoa	S	Domain of unknown function (DUF4775)	-	GO:0003008,GO:0007610,GO:0007611,GO:0007613,GO:0007616,GO:0008150,GO:0032501,GO:0050877,GO:0050890	-	-	-	-	-	-	-	-	-	-	DUF4775
149	LOC5563787	XP_001648073.2	7176.CPIJ018253-PA	7.66e-10	68.2	2E6GV@1|root,2SD6H@2759|Eukaryota,3AD0Y@33154|Opisthokonta,3BW17@33208|Metazoa,3DCEC@33213|Bilateria,421GQ@6656|Arthropoda,3SPUR@50557|Insecta,454DJ@7147|Diptera,45JGG@7148|Nematocera	33208|Metazoa	S	Domain of unknown function (DUF4775)	-	GO:0003008,GO:0007610,GO:0007611,GO:0007613,GO:0007616,GO:0008150,GO:0032501,GO:0050877,GO:0050890	-	-	-	-	-	-	-	-	-	-	DUF4775
150	LOC5563794	XP_001648074.1	7159.AAEL003936-PA	7.89e-88	261	2BT7Q@1|root,2S20C@2759|Eukaryota,3A56U@33154|Opisthokonta,3BRHX@33208|Metazoa,3D8XJ@33213|Bilateria,41ZTT@6656|Arthropoda,3SN2D@50557|Insecta,45391@7147|Diptera,45JED@7148|Nematocera	33208|Metazoa	-	-	-	-	-	-	-	-	-	-	-	-	-	-	-
151	LOC5579632	XP_001648084.1	7159.AAEL014130-PA	2.05000000000007e-312	852	KOG2546@1|root,KOG2546@2759|Eukaryota,39RBS@33154|Opisthokonta,3BB23@33208|Metazoa,3CR6M@33213|Bilateria,41VK7@6656|Arthropoda,3SGR1@50557|Insecta,451HN@7147|Diptera,45EB3@7148|Nematocera	33208|Metazoa	TZ	Abl interactor 2	ABI2	GO:0000003,GO:0000902,GO:0000904,GO:0001501,GO:0001654,GO:0001667,GO:0001736,GO:0001738,GO:0001756,GO:0001764,GO:0001932,GO:0001934,GO:0002009,GO:0002064,GO:0002065,GO:0002066,GO:0002252,GO:0002253,GO:0002376,GO:0002429,GO:0002431,GO:0002433,GO:0002520,GO:0002682,GO:0002684,GO:0002757,GO:0002764,GO:0002768,GO:0003002,GO:0003006,GO:0003008,GO:0003674,GO:0003676,GO:0003677,GO:0005488,GO:0005515,GO:…	-	ko:K05751	ko04810,map04810	-	-	-	ko00000,ko00001	-	-	-	Abi_HHR,SH3_1,SH3_9
152	LOC5563803	XP_001648086.1	7159.AAEL014135-PA	8.22e-119	342	KOG4065@1|root,KOG4065@2759|Eukaryota,392AT@33154|Opisthokonta,3C7QV@33208|Metazoa,3DNR7@33213|Bilateria,4250S@6656|Arthropoda,3SRQM@50557|Insecta,453R3@7147|Diptera,45JCN@7148|Nematocera	33208|Metazoa	S	EF-hand domain pair	-	-	-	ko:K20364	-	-	-	-	ko00000,ko04131	-	-	-	EF-hand_7
153	LOC5563804	XP_001648087.1	7159.AAEL014136-PA	3.28e-157	441	2C4B8@1|root,2S7VZ@2759|Eukaryota,3A8NW@33154|Opisthokonta,3BU3Z@33208|Metazoa,3DAXE@33213|Bilateria,4213T@6656|Arthropoda,3SPAB@50557|Insecta,45428@7147|Diptera,45I0Z@7148|Nematocera	33208|Metazoa	-	-	-	-	-	-	-	-	-	-	-	-	-	-	-
154	LOC5563808	XP_001648088.2	7159.AAEL014138-PA	0	978	COG4826@1|root,KOG2392@2759|Eukaryota,39ZKM@33154|Opisthokonta,3BNVU@33208|Metazoa,3D4HI@33213|Bilateria,41YB0@6656|Arthropoda,3SFX4@50557|Insecta,455IS@7147|Diptera,45C2C@7148|Nematocera	33208|Metazoa	V	Belongs to the serpin family	SRPN16	GO:0002682,GO:0002683,GO:0003674,GO:0004857,GO:0004866,GO:0004867,GO:0005575,GO:0005576,GO:0005615,GO:0006950,GO:0008150,GO:0009611,GO:0009892,GO:0010466,GO:0010605,GO:0010951,GO:0019222,GO:0030162,GO:0030234,GO:0030414,GO:0031323,GO:0031324,GO:0031347,GO:0031348,GO:0032268,GO:0032269,GO:0035007,GO:0035009,GO:0043086,GO:0043455,GO:0044092,GO:0044421,GO:0045088,GO:0045824,GO:0045861,GO:0048519,GO:…	-	ko:K13963	ko05146,map05146	-	-	-	ko00000,ko00001	-	-	-	Serpin
155	LOC5563805	XP_001648089.1	7159.AAEL014139-PA	8.73e-262	715	COG5640@1|root,KOG3627@2759|Eukaryota,3A0PZ@33154|Opisthokonta,3BQ4K@33208|Metazoa,3D72Z@33213|Bilateria,41YRY@6656|Arthropoda,3SM5D@50557|Insecta,455U0@7147|Diptera,45K8S@7148|Nematocera	33208|Metazoa	O	Belongs to the peptidase S1 family	-	GO:0002225,GO:0002376,GO:0002682,GO:0002684,GO:0002697,GO:0002699,GO:0002700,GO:0002702,GO:0002759,GO:0002760,GO:0002784,GO:0002788,GO:0002804,GO:0002831,GO:0002833,GO:0002920,GO:0002922,GO:0003674,GO:0003824,GO:0004175,GO:0004252,GO:0005488,GO:0005509,GO:0005575,GO:0005576,GO:0006508,GO:0006807,GO:0006950,GO:0006952,GO:0006955,GO:0008150,GO:0008152,GO:0008233,GO:0008236,GO:0008592,GO:0009605,GO:…	-	ko:K20673	ko04624,map04624	-	-	-	ko00000,ko00001,ko01000,ko01002	-	-	-	CLIP,Trypsin
156	LOC5563806	XP_001648090.1	7159.AAEL014137-PA	5.39e-277	755	COG5640@1|root,KOG3627@2759|Eukaryota,3A0PZ@33154|Opisthokonta,3BQ4K@33208|Metazoa,3D72Z@33213|Bilateria,41YRY@6656|Arthropoda,3SM5D@50557|Insecta,455U0@7147|Diptera,45HX0@7148|Nematocera	33208|Metazoa	O	Belongs to the peptidase S1 family	-	GO:0002225,GO:0002376,GO:0002682,GO:0002684,GO:0002697,GO:0002699,GO:0002700,GO:0002702,GO:0002759,GO:0002760,GO:0002784,GO:0002788,GO:0002804,GO:0002831,GO:0002833,GO:0002920,GO:0002922,GO:0003674,GO:0003824,GO:0004175,GO:0004252,GO:0005488,GO:0005509,GO:0005575,GO:0005576,GO:0006508,GO:0006807,GO:0006950,GO:0006952,GO:0006955,GO:0008150,GO:0008152,GO:0008233,GO:0008236,GO:0008592,GO:0009605,GO:…	-	ko:K20673	ko04624,map04624	-	-	-	ko00000,ko00001,ko01000,ko01002	-	-	-	CLIP,Trypsin
157	LOC5563809	XP_001648091.1	7159.AAEL014140-PA	4.04e-267	729	COG5640@1|root,KOG3627@2759|Eukaryota,3A0PZ@33154|Opisthokonta,3BQ4K@33208|Metazoa,3D72Z@33213|Bilateria,41YRY@6656|Arthropoda,3SM5D@50557|Insecta,455U0@7147|Diptera,45HX0@7148|Nematocera	33208|Metazoa	O	Belongs to the peptidase S1 family	-	GO:0002225,GO:0002376,GO:0002682,GO:0002684,GO:0002697,GO:0002699,GO:0002700,GO:0002702,GO:0002759,GO:0002760,GO:0002784,GO:0002788,GO:0002804,GO:0002831,GO:0002833,GO:0002920,GO:0002922,GO:0003674,GO:0003824,GO:0004175,GO:0004252,GO:0005488,GO:0005509,GO:0005575,GO:0005576,GO:0006508,GO:0006807,GO:0006950,GO:0006952,GO:0006955,GO:0008150,GO:0008152,GO:0008233,GO:0008236,GO:0008592,GO:0009605,GO:…	-	ko:K20673	ko04624,map04624	-	-	-	ko00000,ko00001,ko01000,ko01002	-	-	-	CLIP,Trypsin
158	LOC5563807	XP_001648092.1	7159.AAEL014141-PB	0	917	COG4826@1|root,KOG2392@2759|Eukaryota,39ZKM@33154|Opisthokonta,3BNVU@33208|Metazoa,3D4HI@33213|Bilateria,41YB0@6656|Arthropoda,3SFX4@50557|Insecta,450R0@7147|Diptera,45EGJ@7148|Nematocera	33208|Metazoa	V	Belongs to the serpin family	SRPN5	GO:0002682,GO:0002683,GO:0003674,GO:0004857,GO:0004866,GO:0004867,GO:0005575,GO:0005576,GO:0005615,GO:0006950,GO:0008150,GO:0009611,GO:0009892,GO:0010466,GO:0010605,GO:0010951,GO:0019222,GO:0030162,GO:0030234,GO:0030414,GO:0031323,GO:0031324,GO:0031347,GO:0031348,GO:0032268,GO:0032269,GO:0035007,GO:0035009,GO:0043086,GO:0043455,GO:0044092,GO:0044421,GO:0045088,GO:0045824,GO:0045861,GO:0048519,GO:…	-	ko:K13963	ko05146,map05146	-	-	-	ko00000,ko00001	-	-	-	Serpin
159	LOC5563807	XP_001648093.1	7159.AAEL014141-PB	0	917	COG4826@1|root,KOG2392@2759|Eukaryota,39ZKM@33154|Opisthokonta,3BNVU@33208|Metazoa,3D4HI@33213|Bilateria,41YB0@6656|Arthropoda,3SFX4@50557|Insecta,450R0@7147|Diptera,45EGJ@7148|Nematocera	33208|Metazoa	V	Belongs to the serpin family	SRPN5	GO:0002682,GO:0002683,GO:0003674,GO:0004857,GO:0004866,GO:0004867,GO:0005575,GO:0005576,GO:0005615,GO:0006950,GO:0008150,GO:0009611,GO:0009892,GO:0010466,GO:0010605,GO:0010951,GO:0019222,GO:0030162,GO:0030234,GO:0030414,GO:0031323,GO:0031324,GO:0031347,GO:0031348,GO:0032268,GO:0032269,GO:0035007,GO:0035009,GO:0043086,GO:0043455,GO:0044092,GO:0044421,GO:0045088,GO:0045824,GO:0045861,GO:0048519,GO:…	-	ko:K13963	ko05146,map05146	-	-	-	ko00000,ko00001	-	-	-	Serpin
160	LOC5563812	XP_001648095.1	7159.AAEL014142-PA	4.49e-159	446	COG0558@1|root,KOG3240@2759|Eukaryota,38FK1@33154|Opisthokonta,3BHX4@33208|Metazoa,3D08V@33213|Bilateria,41W84@6656|Arthropoda,3SG8A@50557|Insecta,451VT@7147|Diptera,45E5G@7148|Nematocera	33208|Metazoa	I	CDP-diacylglycerol--inositol 3-phosphatidyltransferase	CDIPT	GO:0000139,GO:0003674,GO:0003824,GO:0003881,GO:0005488,GO:0005575,GO:0005622,GO:0005623,GO:0005737,GO:0005783,GO:0005789,GO:0005794,GO:0005886,GO:0006139,GO:0006220,GO:0006629,GO:0006644,GO:0006650,GO:0006661,GO:0006725,GO:0006753,GO:0006793,GO:0006796,GO:0006807,GO:0007154,GO:0007165,GO:0007602,GO:0008150,GO:0008152,GO:0008289,GO:0008610,GO:0008654,GO:0009058,GO:0009117,GO:0009314,GO:0009416,GO:…	2.7.8.11	ko:K00999	ko00562,ko00564,ko01100,ko04070,map00562,map00564,map01100,map04070	-	R01802	RC00002,RC00078,RC02795	ko00000,ko00001,ko01000	-	-	-	CDP-OH_P_transf
161	LOC5563813	XP_001648098.1	7159.AAEL014152-PA	8.67e-255	699	28JN9@1|root,2QS1E@2759|Eukaryota,39UA3@33154|Opisthokonta,3BAY9@33208|Metazoa,3CUG5@33213|Bilateria,41XQH@6656|Arthropoda,3SKQX@50557|Insecta,45038@7147|Diptera,45C81@7148|Nematocera	33208|Metazoa	S	Domain of unknown function (DUF4203)	TMEM198	GO:0005575,GO:0005622,GO:0005623,GO:0005737,GO:0005886,GO:0008150,GO:0009966,GO:0009967,GO:0010646,GO:0010647,GO:0012506,GO:0016020,GO:0023051,GO:0023056,GO:0030111,GO:0030177,GO:0031090,GO:0031410,GO:0031982,GO:0043226,GO:0043227,GO:0043229,GO:0044422,GO:0044424,GO:0044444,GO:0044464,GO:0048518,GO:0048522,GO:0048583,GO:0048584,GO:0050789,GO:0050794,GO:0060828,GO:0065007,GO:0071944,GO:0090263,GO:…	-	-	-	-	-	-	-	-	-	-	DUF4203
162	LOC5563815	XP_001648099.1	7159.AAEL014146-PA	0	968	KOG3621@1|root,KOG3621@2759|Eukaryota,39IMC@33154|Opisthokonta,3BH15@33208|Metazoa,3CXSS@33213|Bilateria,41Y3X@6656|Arthropoda,3SI6P@50557|Insecta,4509T@7147|Diptera,45F89@7148|Nematocera	33208|Metazoa	S	WD40 repeats	TECPR2	-	-	-	-	-	-	-	-	-	-	-	Hyd_WA
163	LOC5563814	XP_001648100.2	7159.AAEL014147-PA	3.58e-157	454	KOG1721@1|root,KOG1721@2759|Eukaryota,38BZ9@33154|Opisthokonta,3BA9A@33208|Metazoa,3DM2A@33213|Bilateria,426PP@6656|Arthropoda,3SUJ7@50557|Insecta,457ZG@7147|Diptera,45K0G@7148|Nematocera	33208|Metazoa	S	Zinc finger, C2H2 type	-	GO:0000976,GO:0001067,GO:0003674,GO:0003676,GO:0003677,GO:0003690,GO:0003700,GO:0005488,GO:0005575,GO:0005622,GO:0005623,GO:0005634,GO:0006355,GO:0008150,GO:0009889,GO:0010468,GO:0010556,GO:0019219,GO:0019222,GO:0031323,GO:0031326,GO:0043226,GO:0043227,GO:0043229,GO:0043231,GO:0043565,GO:0044212,GO:0044424,GO:0044464,GO:0050789,GO:0050794,GO:0051171,GO:0051252,GO:0060255,GO:0065007,GO:0080090,GO:…	-	-	-	-	-	-	-	-	-	-	zf-AD,zf-C2H2,zf-C2H2_6
164	LOC5563820	XP_001648101.2	7159.AAEL014149-PA	4.63e-284	781	KOG1721@1|root,KOG1721@2759|Eukaryota,38BZ9@33154|Opisthokonta,3BA9A@33208|Metazoa,3DM2A@33213|Bilateria,426PP@6656|Arthropoda,3SUJ7@50557|Insecta,457ZG@7147|Diptera,45K0G@7148|Nematocera	33208|Metazoa	S	Zinc finger, C2H2 type	-	-	-	ko:K09228	-	-	-	-	ko00000,ko03000	-	-	-	zf-AD,zf-C2H2,zf-C2H2_4,zf-C2H2_6,zf-met
165	LOC5579646	XP_001648105.2	7159.AAEL003978-PA	0	973	KOG2462@1|root,KOG2462@2759|Eukaryota,39Z90@33154|Opisthokonta,3BKX1@33208|Metazoa,3D60G@33213|Bilateria,41UQI@6656|Arthropoda,3SGXS@50557|Insecta,44XIT@7147|Diptera,45BC0@7148|Nematocera	33208|Metazoa	K	C2H2-type zinc finger	-	GO:0000228,GO:0005575,GO:0005622,GO:0005623,GO:0005634,GO:0005694,GO:0031974,GO:0031981,GO:0043226,GO:0043227,GO:0043228,GO:0043229,GO:0043231,GO:0043232,GO:0043233,GO:0044422,GO:0044424,GO:0044428,GO:0044446,GO:0044464,GO:0070013	-	ko:K09219	-	-	-	-	ko00000,ko03000	-	-	-	zf-C2H2,zf-C2H2_6
166	LOC5579795	XP_001648107.1	7159.AAEL003957-PC	1.66e-101	294	KOG1735@1|root,KOG1735@2759|Eukaryota,398E2@33154|Opisthokonta,3BJA1@33208|Metazoa,3CSWM@33213|Bilateria,41WMD@6656|Arthropoda,3SJMD@50557|Insecta,451YS@7147|Diptera,45CS4@7148|Nematocera	33208|Metazoa	Z	Belongs to the actin-binding proteins ADF family	DSTN	GO:0000003,GO:0000226,GO:0000278,GO:0000281,GO:0000902,GO:0000904,GO:0000910,GO:0000912,GO:0000915,GO:0001654,GO:0001667,GO:0001736,GO:0001737,GO:0001738,GO:0001745,GO:0001751,GO:0001754,GO:0001894,GO:0002009,GO:0002064,GO:0002065,GO:0002066,GO:0002165,GO:0002791,GO:0002793,GO:0003002,GO:0003006,GO:0003674,GO:0003779,GO:0005488,GO:0005515,GO:0005575,GO:0005622,GO:0005623,GO:0005737,GO:0005856,GO:…	-	ko:K05765,ko:K10363	ko04360,ko04666,ko04810,ko05133,map04360,map04666,map04810,map05133	-	-	-	ko00000,ko00001,ko04131,ko04147,ko04812	-	-	-	Cofilin_ADF
167	LOC5579795	XP_001648108.1	7159.AAEL003957-PC	1.66e-101	294	KOG1735@1|root,KOG1735@2759|Eukaryota,398E2@33154|Opisthokonta,3BJA1@33208|Metazoa,3CSWM@33213|Bilateria,41WMD@6656|Arthropoda,3SJMD@50557|Insecta,451YS@7147|Diptera,45CS4@7148|Nematocera	33208|Metazoa	Z	Belongs to the actin-binding proteins ADF family	DSTN	GO:0000003,GO:0000226,GO:0000278,GO:0000281,GO:0000902,GO:0000904,GO:0000910,GO:0000912,GO:0000915,GO:0001654,GO:0001667,GO:0001736,GO:0001737,GO:0001738,GO:0001745,GO:0001751,GO:0001754,GO:0001894,GO:0002009,GO:0002064,GO:0002065,GO:0002066,GO:0002165,GO:0002791,GO:0002793,GO:0003002,GO:0003006,GO:0003674,GO:0003779,GO:0005488,GO:0005515,GO:0005575,GO:0005622,GO:0005623,GO:0005737,GO:0005856,GO:…	-	ko:K05765,ko:K10363	ko04360,ko04666,ko04810,ko05133,map04360,map04666,map04810,map05133	-	-	-	ko00000,ko00001,ko04131,ko04147,ko04812	-	-	-	Cofilin_ADF
168	LOC5579796	XP_001648109.1	7159.AAEL003976-PA	0	974	COG5296@1|root,KOG2402@2759|Eukaryota,38DGU@33154|Opisthokonta,3BEV8@33208|Metazoa,3CTCG@33213|Bilateria,41WEF@6656|Arthropoda,3SIYJ@50557|Insecta,44XMN@7147|Diptera,45HMD@7148|Nematocera	33208|Metazoa	K	DNA binding. It is involved in the biological process described with histone modification	RTF1	GO:0000122,GO:0000428,GO:0000785,GO:0000988,GO:0000989,GO:0000993,GO:0001076,GO:0001098,GO:0001099,GO:0001701,GO:0001704,GO:0001706,GO:0001711,GO:0001824,GO:0001832,GO:0003674,GO:0003676,GO:0003677,GO:0003697,GO:0003824,GO:0005488,GO:0005515,GO:0005575,GO:0005622,GO:0005623,GO:0005634,GO:0005654,GO:0005694,GO:0005730,GO:0006139,GO:0006325,GO:0006351,GO:0006354,GO:0006355,GO:0006357,GO:0006366,GO:…	-	ko:K15178	-	-	-	-	ko00000,ko03021	-	-	-	Plus-3
169	LOC5579797	XP_001648110.2	7159.AAEL003972-PA	1.12e-129	368	KOG0324@1|root,KOG0324@2759|Eukaryota,39IQ8@33154|Opisthokonta,3BBMD@33208|Metazoa,3CVRX@33213|Bilateria,41WM6@6656|Arthropoda,3SI51@50557|Insecta,44YFG@7147|Diptera,45DPT@7148|Nematocera	33208|Metazoa	S	PPPDE putative peptidase domain	DESI2	GO:0002009,GO:0003674,GO:0003824,GO:0005575,GO:0005622,GO:0005623,GO:0005737,GO:0006464,GO:0006508,GO:0006807,GO:0007275,GO:0007369,GO:0008150,GO:0008152,GO:0009653,GO:0009790,GO:0009888,GO:0009987,GO:0016579,GO:0016787,GO:0019538,GO:0032501,GO:0032502,GO:0036211,GO:0043170,GO:0043412,GO:0044237,GO:0044238,GO:0044260,GO:0044267,GO:0044424,GO:0044464,GO:0048598,GO:0048729,GO:0048856,GO:0060026,GO:…	-	ko:K20057	-	-	-	-	ko00000,ko04131	-	-	-	Peptidase_C97
170	LOC5579798	XP_001648111.1	7159.AAEL003973-PB	1.09e-218	611	KOG4795@1|root,KOG4795@2759|Eukaryota,38HWP@33154|Opisthokonta,3BI8P@33208|Metazoa,3CWA9@33213|Bilateria,41YZ2@6656|Arthropoda,3SKXI@50557|Insecta,44X20@7147|Diptera,45F5N@7148|Nematocera	33208|Metazoa	K	RNA polymerase II transcription elongation factor	EAF1	GO:0000976,GO:0000977,GO:0000981,GO:0001012,GO:0001067,GO:0001228,GO:0001558,GO:0003674,GO:0003676,GO:0003677,GO:0003690,GO:0003700,GO:0005488,GO:0005515,GO:0005575,GO:0005576,GO:0005622,GO:0005623,GO:0005634,GO:0005654,GO:0006139,GO:0006351,GO:0006354,GO:0006355,GO:0006357,GO:0006366,GO:0006368,GO:0006725,GO:0006807,GO:0006915,GO:0006950,GO:0007154,GO:0007165,GO:0008023,GO:0008134,GO:0008150,GO:…	-	ko:K15186	-	-	-	-	ko00000,ko03021	-	-	-	EAF
171	LOC5579798	XP_001648112.1	7159.AAEL003973-PB	8.32e-227	632	KOG4795@1|root,KOG4795@2759|Eukaryota,38HWP@33154|Opisthokonta,3BI8P@33208|Metazoa,3CWA9@33213|Bilateria,41YZ2@6656|Arthropoda,3SKXI@50557|Insecta,44X20@7147|Diptera,45F5N@7148|Nematocera	33208|Metazoa	K	RNA polymerase II transcription elongation factor	EAF1	GO:0000976,GO:0000977,GO:0000981,GO:0001012,GO:0001067,GO:0001228,GO:0001558,GO:0003674,GO:0003676,GO:0003677,GO:0003690,GO:0003700,GO:0005488,GO:0005515,GO:0005575,GO:0005576,GO:0005622,GO:0005623,GO:0005634,GO:0005654,GO:0006139,GO:0006351,GO:0006354,GO:0006355,GO:0006357,GO:0006366,GO:0006368,GO:0006725,GO:0006807,GO:0006915,GO:0006950,GO:0007154,GO:0007165,GO:0008023,GO:0008134,GO:0008150,GO:…	-	ko:K15186	-	-	-	-	ko00000,ko03021	-	-	-	EAF
172	LOC5579803	XP_001648116.2	7159.AAEL003967-PA	0	1249	KOG0045@1|root,KOG0045@2759|Eukaryota,38EV4@33154|Opisthokonta,3B9DB@33208|Metazoa,3CTBR@33213|Bilateria,41TMQ@6656|Arthropoda,3SHN2@50557|Insecta	33208|Metazoa	OT	Belongs to the peptidase C2 family	-	-	-	ko:K08578,ko:K08585	-	-	-	-	ko00000,ko01000,ko01002	-	-	-	Calpain_III,EF-hand_6,EF-hand_8,Peptidase_C2
173	LOC5579807	XP_001648120.2	7159.AAEL003954-PA	2.22e-297	811	2AMXB@1|root,2RZD1@2759|Eukaryota,3A3T0@33154|Opisthokonta,3BRAG@33208|Metazoa,3D7BN@33213|Bilateria,42276@6656|Arthropoda,3SQNS@50557|Insecta,455D1@7147|Diptera,45HW5@7148|Nematocera	33208|Metazoa	S	Juvenile hormone-inducible protein	-	GO:0003008,GO:0007275,GO:0007423,GO:0007444,GO:0007600,GO:0008150,GO:0009888,GO:0019233,GO:0022416,GO:0032501,GO:0032502,GO:0035220,GO:0035295,GO:0048513,GO:0048731,GO:0048856,GO:0050877,GO:0060429	-	-	-	-	-	-	-	-	-	-	EcKinase
174	LOC5579808	XP_001648121.2	7159.AAEL003971-PA	2.39e-295	805	2AMXB@1|root,2RZD1@2759|Eukaryota,3A3T0@33154|Opisthokonta,3BRAG@33208|Metazoa,3D7BN@33213|Bilateria,42276@6656|Arthropoda,3SQNS@50557|Insecta,455D1@7147|Diptera,45HW5@7148|Nematocera	33208|Metazoa	S	Juvenile hormone-inducible protein	-	GO:0003008,GO:0007275,GO:0007423,GO:0007444,GO:0007600,GO:0008150,GO:0009888,GO:0019233,GO:0022416,GO:0032501,GO:0032502,GO:0035220,GO:0035295,GO:0048513,GO:0048731,GO:0048856,GO:0050877,GO:0060429	-	-	-	-	-	-	-	-	-	-	EcKinase
175	LOC5579666	XP_001648122.2	7159.AAEL003963-PA	0	1525	KOG0045@1|root,KOG0045@2759|Eukaryota,38EV4@33154|Opisthokonta,3B9DB@33208|Metazoa,3CTBR@33213|Bilateria,41TMQ@6656|Arthropoda,3SHN2@50557|Insecta,44ZHV@7147|Diptera,45GFP@7148|Nematocera	33208|Metazoa	OT	Belongs to the peptidase C2 family	-	-	-	ko:K08578,ko:K08585	-	-	-	-	ko00000,ko01000,ko01002	-	-	-	Calpain_III,EF-hand_6,EF-hand_8,Peptidase_C2
176	LOC5579650	XP_001648123.2	7159.AAEL003965-PA	0	1658	KOG0045@1|root,KOG0045@2759|Eukaryota,38EV4@33154|Opisthokonta,3B9DB@33208|Metazoa,3CTBR@33213|Bilateria,41TMQ@6656|Arthropoda,3SHN2@50557|Insecta,4559C@7147|Diptera,45ER7@7148|Nematocera	33208|Metazoa	OT	EF-hand, calcium binding motif	CAPN1	GO:0000003,GO:0000323,GO:0000768,GO:0000785,GO:0001101,GO:0001666,GO:0001667,GO:0001701,GO:0001775,GO:0001824,GO:0002064,GO:0002065,GO:0002066,GO:0002252,GO:0002263,GO:0002274,GO:0002275,GO:0002283,GO:0002366,GO:0002376,GO:0002443,GO:0002444,GO:0002446,GO:0003002,GO:0003006,GO:0003674,GO:0003824,GO:0004175,GO:0004197,GO:0004198,GO:0005102,GO:0005198,GO:0005488,GO:0005509,GO:0005515,GO:0005575,GO:…	3.4.22.52,3.4.22.53,3.4.22.54	ko:K01367,ko:K03853,ko:K08573,ko:K08577,ko:K08578,ko:K08585	ko04141,ko04210,ko04217,ko04218,ko04510,ko05010,map04141,map04210,map04217,map04218,map04510,map05010	-	-	-	ko00000,ko00001,ko01000,ko01002	-	-	-	Calpain_III,Calpain_u2,EF-hand_5,EF-hand_8,Peptidase_C2
177	LOC5579653	XP_001648127.2	7159.AAEL003964-PA	0	1210	COG0053@1|root,KOG2802@2759|Eukaryota,38GDV@33154|Opisthokonta,3BDGH@33208|Metazoa,3CR6I@33213|Bilateria,41VUA@6656|Arthropoda,3SIX3@50557|Insecta,45112@7147|Diptera,45FQG@7148|Nematocera	33208|Metazoa	P	Cation efflux family	SLC30A9	GO:0000041,GO:0000981,GO:0003674,GO:0003682,GO:0003700,GO:0003712,GO:0003713,GO:0005102,GO:0005215,GO:0005385,GO:0005488,GO:0005515,GO:0005575,GO:0005622,GO:0005623,GO:0005634,GO:0005737,GO:0005783,GO:0005856,GO:0006139,GO:0006259,GO:0006281,GO:0006289,GO:0006355,GO:0006357,GO:0006725,GO:0006807,GO:0006810,GO:0006811,GO:0006812,GO:0006829,GO:0006873,GO:0006875,GO:0006882,GO:0006950,GO:0006974,GO:…	-	ko:K14696	-	-	-	-	ko00000,ko02000	2.A.4.6	-	-	Cation_efflux
178	LOC5579654	XP_001648128.2	7176.CPIJ011041-PA	4.18e-301	825	COG0814@1|root,KOG1304@2759|Eukaryota,39RYR@33154|Opisthokonta,3BM4S@33208|Metazoa,3D3WT@33213|Bilateria,41Y8G@6656|Arthropoda,3SFQB@50557|Insecta,44XJ1@7147|Diptera,45MGH@7148|Nematocera	33208|Metazoa	E	Transmembrane amino acid transporter protein	-	GO:0003333,GO:0003674,GO:0005215,GO:0005342,GO:0005575,GO:0005622,GO:0005623,GO:0005737,GO:0005773,GO:0005774,GO:0006810,GO:0006811,GO:0006820,GO:0006865,GO:0008150,GO:0008509,GO:0008514,GO:0015075,GO:0015171,GO:0015318,GO:0015711,GO:0015849,GO:0016020,GO:0022857,GO:0031090,GO:0034220,GO:0043226,GO:0043227,GO:0043229,GO:0043231,GO:0044422,GO:0044424,GO:0044437,GO:0044444,GO:0044446,GO:0044464,GO:…	-	ko:K14209	ko04138,map04138	-	-	-	ko00000,ko00001,ko02000,ko04131	2.A.18.8	-	-	Aa_trans
179	LOC5579655	XP_001648129.1	7159.AAEL003956-PA	9.42000000022299e-314	855	COG0814@1|root,KOG1304@2759|Eukaryota,39RYR@33154|Opisthokonta,3BM4S@33208|Metazoa,3D3WT@33213|Bilateria,41Y8G@6656|Arthropoda,3SFQB@50557|Insecta,4562F@7147|Diptera,45E2E@7148|Nematocera	33208|Metazoa	E	amino acid transporter	-	GO:0003333,GO:0003674,GO:0005215,GO:0005342,GO:0005575,GO:0005622,GO:0005623,GO:0005737,GO:0005773,GO:0005774,GO:0006810,GO:0006811,GO:0006820,GO:0006865,GO:0008150,GO:0008509,GO:0008514,GO:0015075,GO:0015171,GO:0015318,GO:0015711,GO:0015849,GO:0016020,GO:0022857,GO:0031090,GO:0034220,GO:0043226,GO:0043227,GO:0043229,GO:0043231,GO:0044422,GO:0044424,GO:0044437,GO:0044444,GO:0044446,GO:0044464,GO:…	-	ko:K14209	ko04138,map04138	-	-	-	ko00000,ko00001,ko02000,ko04131	2.A.18.8	-	-	Aa_trans
180	LOC5579656	XP_001648130.1	7159.AAEL003968-PA	0	1858	COG0553@1|root,KOG0385@2759|Eukaryota,38F01@33154|Opisthokonta,3BDBS@33208|Metazoa,3CRHS@33213|Bilateria,41Y9X@6656|Arthropoda,3SI9J@50557|Insecta,44WZE@7147|Diptera,45EX1@7148|Nematocera	33208|Metazoa	B	HAND	SMARCA5	GO:0000003,GO:0000166,GO:0000183,GO:0000228,GO:0000733,GO:0000785,GO:0000790,GO:0000793,GO:0000981,GO:0001650,GO:0003006,GO:0003674,GO:0003676,GO:0003677,GO:0003678,GO:0003700,GO:0003824,GO:0004386,GO:0005488,GO:0005515,GO:0005524,GO:0005575,GO:0005622,GO:0005623,GO:0005634,GO:0005654,GO:0005667,GO:0005677,GO:0005694,GO:0005700,GO:0005730,GO:0006139,GO:0006259,GO:0006323,GO:0006325,GO:0006333,GO:…	-	ko:K11654,ko:K11727	-	-	-	-	ko00000,ko01000,ko03021,ko03036	-	-	-	DBINO,HAND,Helicase_C,SLIDE,SNF2_N
181	LOC5579657	XP_001648131.1	7159.AAEL003950-PA	0	1401	COG0553@1|root,KOG0385@2759|Eukaryota,38F01@33154|Opisthokonta,3BDBS@33208|Metazoa,3CRHS@33213|Bilateria,41Y9X@6656|Arthropoda,3SI9J@50557|Insecta,455VR@7147|Diptera,45GQX@7148|Nematocera	33208|Metazoa	L	SNF2 family N-terminal domain	-	-	-	ko:K11654,ko:K19001	-	-	-	-	ko00000,ko01000,ko03021,ko03036	-	-	-	Helicase_C,SNF2_N
182	LOC5579658	XP_001648132.1	7159.AAEL003949-PA	0	1204	KOG4547@1|root,KOG4547@2759|Eukaryota,38HDH@33154|Opisthokonta,3BCIP@33208|Metazoa,3CURG@33213|Bilateria,41W9T@6656|Arthropoda,3SK5J@50557|Insecta,44Y3X@7147|Diptera,45DZG@7148|Nematocera	33208|Metazoa	S	Dip2/Utp12 Family	WDR43	GO:0001650,GO:0005575,GO:0005622,GO:0005623,GO:0005634,GO:0005654,GO:0005730,GO:0006139,GO:0006355,GO:0006356,GO:0006364,GO:0006396,GO:0006725,GO:0006807,GO:0006950,GO:0007154,GO:0008150,GO:0008152,GO:0009267,GO:0009605,GO:0009889,GO:0009891,GO:0009893,GO:0009987,GO:0009991,GO:0010467,GO:0010468,GO:0010556,GO:0010557,GO:0010604,GO:0010628,GO:0016070,GO:0016072,GO:0019219,GO:0019222,GO:0022613,GO:…	-	ko:K14546	ko03008,map03008	-	-	-	ko00000,ko00001,ko03009	-	-	-	Utp12,WD40
183	LOC5579660	XP_001648134.2	7159.AAEL003959-PA	1.38e-227	627	COG1028@1|root,KOG1205@2759|Eukaryota,38HW1@33154|Opisthokonta,3BFJM@33208|Metazoa,3CYPY@33213|Bilateria,41VEC@6656|Arthropoda,3SK1Z@50557|Insecta,450QP@7147|Diptera,45EX8@7148|Nematocera	33208|Metazoa	Q	Belongs to the short-chain dehydrogenases reductases (SDR) family	DHRS7	-	-	ko:K11165	-	-	-	-	ko00000,ko01000	-	-	-	adh_short
184	LOC5579661	XP_001648135.2	7159.AAEL003961-PA	7.79e-236	648	COG1028@1|root,KOG1205@2759|Eukaryota,38HW1@33154|Opisthokonta,3BFJM@33208|Metazoa,3CYPY@33213|Bilateria,41VEC@6656|Arthropoda,3SK1Z@50557|Insecta,450QP@7147|Diptera,45EX8@7148|Nematocera	33208|Metazoa	Q	Belongs to the short-chain dehydrogenases reductases (SDR) family	DHRS7	-	-	ko:K11165	-	-	-	-	ko00000,ko01000	-	-	-	adh_short
185	LOC5579662	XP_001648136.1	7159.AAEL003977-PA	4.98e-221	607	KOG3071@1|root,KOG3071@2759|Eukaryota,38BJ3@33154|Opisthokonta,3BE6P@33208|Metazoa,3CT2T@33213|Bilateria,41VJJ@6656|Arthropoda,3SIKR@50557|Insecta,451DE@7147|Diptera,45HGW@7148|Nematocera	33208|Metazoa	I	Elongation of very long chain fatty acids protein	ELOVL4	GO:0000038,GO:0001676,GO:0003674,GO:0003824,GO:0004312,GO:0004888,GO:0004930,GO:0005575,GO:0005622,GO:0005623,GO:0005737,GO:0005783,GO:0005789,GO:0006082,GO:0006629,GO:0006631,GO:0006633,GO:0006643,GO:0006665,GO:0006807,GO:0007154,GO:0007165,GO:0007186,GO:0008020,GO:0008150,GO:0008152,GO:0008610,GO:0009058,GO:0009314,GO:0009416,GO:0009581,GO:0009582,GO:0009583,GO:0009584,GO:0009605,GO:0009628,GO:…	2.3.1.199	ko:K10249	ko00062,ko01110,map00062,map01110	M00415	R09419,R10825	RC00004,RC02888,RC02997	ko00000,ko00001,ko00002,ko01000,ko01004	-	-	-	ELO
186	LOC5563823	XP_001648145.2	7159.AAEL008139-PA	8.63e-274	749	2C99S@1|root,2S0MB@2759|Eukaryota,3A2W5@33154|Opisthokonta,3BQJ4@33208|Metazoa,3D7ME@33213|Bilateria,41Z7S@6656|Arthropoda,3SJGA@50557|Insecta,450V0@7147|Diptera,45H30@7148|Nematocera	33208|Metazoa	I	Phosphotransferase activity, for other substituted phosphate groups. It is involved in the biological process described with phospholipid biosynthetic process	-	-	-	-	-	-	-	-	-	-	-	-	CDP-OH_P_transf
187	LOC5563836	XP_001648152.1	7159.AAEL002980-PA	2.31e-148	418	KOG4206@1|root,KOG4206@2759|Eukaryota,38FK2@33154|Opisthokonta,3BEDU@33208|Metazoa,3CRNJ@33213|Bilateria,41UMU@6656|Arthropoda,3SGSG@50557|Insecta,44WXE@7147|Diptera,45EE4@7148|Nematocera	33208|Metazoa	A	Small nuclear ribonucleoprotein	SNRPA	GO:0000003,GO:0000375,GO:0000377,GO:0000381,GO:0000398,GO:0001650,GO:0003006,GO:0003674,GO:0003676,GO:0003723,GO:0003727,GO:0003729,GO:0005488,GO:0005515,GO:0005575,GO:0005622,GO:0005623,GO:0005634,GO:0005654,GO:0005681,GO:0005684,GO:0005685,GO:0005686,GO:0005730,GO:0006139,GO:0006325,GO:0006342,GO:0006355,GO:0006396,GO:0006397,GO:0006725,GO:0006807,GO:0006996,GO:0007275,GO:0007276,GO:0007281,GO:…	-	ko:K11091,ko:K11094	ko03040,map03040	M00351,M00352	-	-	ko00000,ko00001,ko00002,ko03041	-	-	-	RRM_1
188	LOC5563838	XP_001648155.1	7159.AAEL014169-PA	7.83e-60	184	COG1958@1|root,KOG1775@2759|Eukaryota,3A5M3@33154|Opisthokonta,3BRGF@33208|Metazoa,3D8F7@33213|Bilateria,4201Y@6656|Arthropoda,3SN6X@50557|Insecta,4589N@7147|Diptera,45IRH@7148|Nematocera	33208|Metazoa	A	snRNP Sm proteins	LSM5	GO:0000288,GO:0000291,GO:0000375,GO:0000377,GO:0000398,GO:0000956,GO:0003674,GO:0003676,GO:0003723,GO:0005488,GO:0005515,GO:0005575,GO:0005622,GO:0005623,GO:0005634,GO:0005654,GO:0005681,GO:0005688,GO:0005737,GO:0005829,GO:0006139,GO:0006396,GO:0006397,GO:0006401,GO:0006402,GO:0006725,GO:0006807,GO:0008150,GO:0008152,GO:0008380,GO:0009056,GO:0009057,GO:0009892,GO:0009987,GO:0010467,GO:0010468,GO:…	-	ko:K12624	ko03018,ko03040,map03018,map03040	M00354,M00396,M00397	-	-	ko00000,ko00001,ko00002,ko03019,ko03041	-	-	-	LSM
189	LOC5563842	XP_001648156.1	7159.AAEL014170-PA	1.63e-128	369	2FAHB@1|root,2TBQ3@2759|Eukaryota,39709@33154|Opisthokonta,3CBBM@33208|Metazoa,3DSKT@33213|Bilateria,428Q5@6656|Arthropoda,3SXKM@50557|Insecta,459WY@7147|Diptera,45M5Y@7148|Nematocera	33208|Metazoa	-	-	-	-	-	-	-	-	-	-	-	-	-	-	-
190	LOC5563841	XP_001648157.1	7159.AAEL014171-PA	6.37e-160	448	2BY6D@1|root,2SG3A@2759|Eukaryota,3ACJ1@33154|Opisthokonta,3BWMU@33208|Metazoa,3DCKA@33213|Bilateria,421UX@6656|Arthropoda,3SPT9@50557|Insecta,453ER@7147|Diptera,45IF6@7148|Nematocera	33208|Metazoa	-	-	-	-	-	-	-	-	-	-	-	-	-	-	-
191	LOC5563844	XP_001648160.2	7159.AAEL014174-PA	0	1028	KOG2933@1|root,KOG2933@2759|Eukaryota,3A5HB@33154|Opisthokonta,3BSAJ@33208|Metazoa,3D8VB@33213|Bilateria,4208D@6656|Arthropoda,3SN2B@50557|Insecta,4562U@7147|Diptera,45GSR@7148|Nematocera	33208|Metazoa	S	non-motile cilium assembly	-	-	-	-	-	-	-	-	-	-	-	-	CLASP_N
192	LOC5563849	XP_001648164.1	7159.AAEL014177-PA	3.83e-127	361	COG1100@1|root,KOG0072@2759|Eukaryota,38G98@33154|Opisthokonta,3BD95@33208|Metazoa,3D078@33213|Bilateria,41TW0@6656|Arthropoda,3SKE0@50557|Insecta,452E1@7147|Diptera,45DAE@7148|Nematocera	33208|Metazoa	U	Belongs to the small GTPase superfamily. Arf family	ARL1	GO:0000139,GO:0000166,GO:0001505,GO:0001882,GO:0001883,GO:0003674,GO:0003824,GO:0003924,GO:0005488,GO:0005515,GO:0005525,GO:0005575,GO:0005622,GO:0005623,GO:0005737,GO:0005794,GO:0005802,GO:0005829,GO:0006403,GO:0006810,GO:0006836,GO:0006897,GO:0006996,GO:0007029,GO:0007030,GO:0007154,GO:0007267,GO:0007268,GO:0007269,GO:0007275,GO:0007431,GO:0007444,GO:0008047,GO:0008104,GO:0008150,GO:0008152,GO:…	-	ko:K07942	-	-	-	-	ko00000,ko04031,ko04131	-	-	-	Arf
193	LOC5563854	XP_001648168.1	7159.AAEL014180-PA	0	1121	2D8KQ@1|root,2TAP3@2759|Eukaryota,395P6@33154|Opisthokonta,3CA69@33208|Metazoa,3DRB5@33213|Bilateria,42CHT@6656|Arthropoda,3STN2@50557|Insecta,45874@7147|Diptera,45JZR@7148|Nematocera	33208|Metazoa	-	-	-	-	-	-	-	-	-	-	-	-	-	-	-
194	LOC5563851	XP_001648170.1	7159.AAEL014183-PB	6.76e-308	839	KOG2552@1|root,KOG2552@2759|Eukaryota,38ENE@33154|Opisthokonta,3B9A2@33208|Metazoa,3CRD7@33213|Bilateria,41V6K@6656|Arthropoda,3SGP7@50557|Insecta,44XDT@7147|Diptera,45H75@7148|Nematocera	33208|Metazoa	S	GPI transamidase subunit PIG-U	PIGU	GO:0005575,GO:0005622,GO:0005623,GO:0005737,GO:0005783,GO:0005789,GO:0005886,GO:0006464,GO:0006497,GO:0006505,GO:0006506,GO:0006629,GO:0006643,GO:0006644,GO:0006650,GO:0006661,GO:0006664,GO:0006793,GO:0006796,GO:0006807,GO:0008150,GO:0008152,GO:0008610,GO:0008654,GO:0009058,GO:0009059,GO:0009247,GO:0009966,GO:0009987,GO:0010646,GO:0012505,GO:0016020,GO:0016021,GO:0016255,GO:0019538,GO:0019637,GO:…	-	ko:K05293	ko00563,ko01100,map00563,map01100	-	-	-	ko00000,ko00001	-	-	-	PIG-U
195	LOC5563857	XP_001648171.2	7159.AAEL014187-PA	4.82e-254	697	KOG2830@1|root,KOG2830@2759|Eukaryota,38DGV@33154|Opisthokonta,3BD26@33208|Metazoa,3D0GK@33213|Bilateria,41VZ8@6656|Arthropoda,3SI5U@50557|Insecta,451Q1@7147|Diptera,45BT7@7148|Nematocera	33208|Metazoa	T	TAP42-like family	IGBP1	GO:0000122,GO:0000159,GO:0000226,GO:0000278,GO:0001932,GO:0001933,GO:0002009,GO:0002165,GO:0003674,GO:0004857,GO:0004864,GO:0005488,GO:0005515,GO:0005575,GO:0005622,GO:0005623,GO:0005737,GO:0005829,GO:0005856,GO:0005874,GO:0006355,GO:0006357,GO:0006996,GO:0007010,GO:0007017,GO:0007049,GO:0007051,GO:0007052,GO:0007154,GO:0007165,GO:0007275,GO:0007444,GO:0007472,GO:0007552,GO:0007560,GO:0008104,GO:…	-	ko:K17606	ko04136,ko04138,ko04140,map04136,map04138,map04140	-	-	-	ko00000,ko00001,ko01009	-	-	-	TAP42
196	LOC5563863	XP_001648177.2	7159.AAEL003983-PA	9.78e-225	628	KOG2816@1|root,KOG2816@2759|Eukaryota,39VY0@33154|Opisthokonta,3BMCN@33208|Metazoa,3D0H7@33213|Bilateria,41YD6@6656|Arthropoda,3SGUN@50557|Insecta,4554W@7147|Diptera,45EFB@7148|Nematocera	33208|Metazoa	S	Major Facilitator Superfamily	-	-	-	ko:K14613,ko:K17917,ko:K20840	ko01523,ko04144,map01523,map04144	-	-	-	ko00000,ko00001,ko02000,ko04131	2.A.1.50.1,2.A.1.50.3,2.A.1.50.4	-	-	MFS_1
197	LOC5563871	XP_001648185.1	7159.AAEL014193-PA	3.56e-282	770	2D27T@1|root,2SKSY@2759|Eukaryota,39XXG@33154|Opisthokonta,3BII1@33208|Metazoa,3D50R@33213|Bilateria,41YI1@6656|Arthropoda,3SKVN@50557|Insecta,453X4@7147|Diptera,45KV5@7148|Nematocera	33208|Metazoa	S	BTB And C-terminal Kelch	-	-	-	-	-	-	-	-	-	-	-	-	BACK,BTB,DUF4734,IQ
198	LOC5563874	XP_001648188.2	7159.AAEL014196-PA	1.94e-58	182	2C73J@1|root,2T958@2759|Eukaryota,393VH@33154|Opisthokonta,3C92Y@33208|Metazoa,3DQ5Y@33213|Bilateria,426CR@6656|Arthropoda,3SW10@50557|Insecta,45B2J@7147|Diptera,45KXX@7148|Nematocera	7159.AAEL014196-PA|-	-	-	-	-	-	-	-	-	-	-	-	-	-	-	-
199	LOC5563873	XP_001648189.3	7176.CPIJ017911-PA	6.47e-44	165	2F9TG@1|root,2TAZC@2759|Eukaryota,3961Q@33154|Opisthokonta,3CAFE@33208|Metazoa,3DRMF@33213|Bilateria,427TF@6656|Arthropoda,3SXHF@50557|Insecta,459RY@7147|Diptera,45KVY@7148|Nematocera	33208|Metazoa	-	-	-	-	-	-	-	-	-	-	-	-	-	-	-
200	LOC5563879	XP_001648190.1	7159.AAEL014201-PA	2.33e-237	651	KOG2435@1|root,KOG2435@2759|Eukaryota,39UTK@33154|Opisthokonta,3BCP9@33208|Metazoa,3CYB2@33213|Bilateria,41VMK@6656|Arthropoda,3SKIT@50557|Insecta,44ZMV@7147|Diptera,45FNE@7148|Nematocera	33208|Metazoa	S	Complex I intermediate-associated protein 30 (CIA30)	NDUFAF1	GO:0001666,GO:0003674,GO:0005488,GO:0005515,GO:0005575,GO:0005622,GO:0005623,GO:0005737,GO:0005739,GO:0005740,GO:0005743,GO:0005746,GO:0005747,GO:0005829,GO:0006091,GO:0006119,GO:0006120,GO:0006139,GO:0006163,GO:0006725,GO:0006753,GO:0006793,GO:0006796,GO:0006807,GO:0006950,GO:0006996,GO:0007005,GO:0008150,GO:0008152,GO:0009117,GO:0009123,GO:0009126,GO:0009141,GO:0009144,GO:0009150,GO:0009161,GO:…	-	ko:K18159	ko04714,map04714	-	-	-	ko00000,ko00001,ko03029	-	-	-	CIA30
201	LOC5563880	XP_001648191.1	7159.AAEL014198-PA	3.75e-243	668	COG0558@1|root,KOG1617@2759|Eukaryota,38BTA@33154|Opisthokonta,3BFWV@33208|Metazoa,3CWJD@33213|Bilateria,41WTJ@6656|Arthropoda,3SHCW@50557|Insecta,451GC@7147|Diptera,45CWC@7148|Nematocera	33208|Metazoa	I	CDP-alcohol phosphatidyltransferase	CRLS1	GO:0001101,GO:0003674,GO:0003824,GO:0003841,GO:0005575,GO:0005622,GO:0005623,GO:0005737,GO:0005739,GO:0005740,GO:0005743,GO:0006139,GO:0006163,GO:0006164,GO:0006629,GO:0006644,GO:0006650,GO:0006655,GO:0006725,GO:0006753,GO:0006754,GO:0006793,GO:0006796,GO:0006807,GO:0006996,GO:0007005,GO:0007006,GO:0008150,GO:0008152,GO:0008374,GO:0008610,GO:0008654,GO:0008808,GO:0009058,GO:0009117,GO:0009123,GO:…	2.7.8.41	ko:K08744	ko00564,ko01100,map00564,map01100	-	R02030	RC00002,RC00017	ko00000,ko00001,ko01000	-	-	-	CDP-OH_P_transf
202	LOC5563882	XP_001648196.1	7159.AAEL014204-PA	8.74e-184	510	COG0363@1|root,KOG3147@2759|Eukaryota,39U1J@33154|Opisthokonta,3BEMD@33208|Metazoa,3CW6A@33213|Bilateria,41YN7@6656|Arthropoda,3SKXJ@50557|Insecta,453IZ@7147|Diptera,45HKY@7148|Nematocera	33208|Metazoa	G	Glucosamine-6-phosphate isomerases/6-phosphogluconolactonase	PGLS	GO:0003674,GO:0003824,GO:0005488,GO:0005575,GO:0005622,GO:0005623,GO:0005737,GO:0005829,GO:0006081,GO:0006098,GO:0006139,GO:0006725,GO:0006732,GO:0006733,GO:0006739,GO:0006753,GO:0006793,GO:0006796,GO:0006807,GO:0008150,GO:0008152,GO:0009051,GO:0009117,GO:0009987,GO:0016787,GO:0016788,GO:0017057,GO:0019362,GO:0019637,GO:0019682,GO:0019693,GO:0030246,GO:0034641,GO:0036094,GO:0044237,GO:0044238,GO:…	3.1.1.31	ko:K01057	ko00030,ko01100,ko01110,ko01120,ko01130,ko01200,map00030,map01100,map01110,map01120,map01130,map01200	M00004,M00006,M00008	R02035	RC00537	ko00000,ko00001,ko00002,ko01000	-	-	-	Glucosamine_iso
203	LOC5563893	XP_001648202.2	7159.AAEL015543-PA	5.66e-17	91.3	KOG1721@1|root,KOG1721@2759|Eukaryota,38VQS@33154|Opisthokonta,3C7XG@33208|Metazoa,3DNY2@33213|Bilateria,42577@6656|Arthropoda,3SUPN@50557|Insecta,45557@7147|Diptera,45D93@7148|Nematocera	33208|Metazoa	S	Zinc finger, C2H2 type	-	-	-	-	-	-	-	-	-	-	-	-	zf-C2H2
204	LOC5563890	XP_001648205.1	7159.AAEL014212-PA	0	2283	KOG1525@1|root,KOG1525@2759|Eukaryota,38H93@33154|Opisthokonta,3BE3G@33208|Metazoa,3CUTC@33213|Bilateria,41YE7@6656|Arthropoda,3SJZ4@50557|Insecta,44X2C@7147|Diptera,45EKP@7148|Nematocera	33208|Metazoa	D	Sister chromatid cohesion protein PDS5 homolog	PDS5A	GO:0000003,GO:0000070,GO:0000166,GO:0000278,GO:0000280,GO:0000775,GO:0000785,GO:0000819,GO:0001654,GO:0001655,GO:0001656,GO:0001822,GO:0002088,GO:0003002,GO:0003006,GO:0003007,GO:0003674,GO:0003676,GO:0003677,GO:0005488,GO:0005524,GO:0005575,GO:0005622,GO:0005623,GO:0005634,GO:0005654,GO:0005694,GO:0005700,GO:0005737,GO:0005829,GO:0005886,GO:0006139,GO:0006259,GO:0006275,GO:0006281,GO:0006725,GO:…	-	ko:K11267	-	-	-	-	ko00000,ko03036	-	-	-	-
205	LOC5563913	XP_001648213.2	7159.AAEL003994-PA	1.41e-295	807	COG0016@1|root,KOG2783@2759|Eukaryota,38BR2@33154|Opisthokonta,3BD42@33208|Metazoa,3CVJ8@33213|Bilateria,41XJ5@6656|Arthropoda,3SHPZ@50557|Insecta,44WZ5@7147|Diptera,45H45@7148|Nematocera	33208|Metazoa	J	phenylalanyl-tRNA synthetase	FARS2	GO:0000049,GO:0003674,GO:0003676,GO:0003723,GO:0003824,GO:0004812,GO:0004826,GO:0005488,GO:0005575,GO:0005622,GO:0005623,GO:0005737,GO:0005739,GO:0005759,GO:0006082,GO:0006139,GO:0006396,GO:0006399,GO:0006412,GO:0006418,GO:0006432,GO:0006518,GO:0006520,GO:0006725,GO:0006807,GO:0008033,GO:0008150,GO:0008152,GO:0009058,GO:0009059,GO:0009987,GO:0010467,GO:0016070,GO:0016874,GO:0016875,GO:0019538,GO:…	6.1.1.20	ko:K01889	ko00970,map00970	M00359,M00360	R03660	RC00055,RC00523	ko00000,ko00001,ko00002,ko01000,ko01007,ko03016	-	-	-	FDX-ACB,tRNA-synt_2d
206	LOC5563904	XP_001648219.1	7159.AAEL003993-PA	1.78e-208	576	COG1024@1|root,KOG1680@2759|Eukaryota,38F58@33154|Opisthokonta,3BC2F@33208|Metazoa,3D1QF@33213|Bilateria,41UX9@6656|Arthropoda,3SI6C@50557|Insecta,44XPP@7147|Diptera,45DMY@7148|Nematocera	33208|Metazoa	I	Belongs to the enoyl-CoA hydratase isomerase family	ECHS1	GO:0003674,GO:0003824,GO:0004300,GO:0005575,GO:0005622,GO:0005623,GO:0005737,GO:0005739,GO:0005759,GO:0006082,GO:0006629,GO:0006631,GO:0006635,GO:0008150,GO:0008152,GO:0009056,GO:0009062,GO:0009987,GO:0016042,GO:0016054,GO:0016829,GO:0016835,GO:0016836,GO:0019395,GO:0019752,GO:0030258,GO:0031974,GO:0032787,GO:0034440,GO:0043226,GO:0043227,GO:0043229,GO:0043231,GO:0043233,GO:0043436,GO:0044237,GO:…	4.2.1.17	ko:K07511	ko00062,ko00071,ko00280,ko00310,ko00380,ko00410,ko00627,ko00640,ko00650,ko00930,ko01100,ko01110,ko01120,ko01130,ko01200,ko01212,map00062,map00071,map00280,map00310,map00380,map00410,map00627,map00640,map00650,map00930,map01100,map01110,map01120,map01130,map01200,map01212	M00013,M00032,M00085,M00087	R02685,R03026,R03045,R04137,R04170,R04204,R04224,R04738,R04740,R04744,R04746,R04749,R05595,R06942	RC00770,RC00831,RC00834,RC01086,RC01095,RC01098,RC01103	ko00000,ko00001,ko00002,ko01000	-	-	-	ECH_1
207	LOC5563914	XP_001648220.1	7159.AAEL003995-PA	5.04e-257	704	COG0604@1|root,KOG0025@2759|Eukaryota,38GDB@33154|Opisthokonta,3B9JT@33208|Metazoa,3CSB2@33213|Bilateria,41UC6@6656|Arthropoda,3SGAK@50557|Insecta,44XBA@7147|Diptera,45C8S@7148|Nematocera	33208|Metazoa	CK	Alcohol dehydrogenase GroES-like domain	MECR	GO:0001655,GO:0001822,GO:0003674,GO:0003824,GO:0005102,GO:0005488,GO:0005515,GO:0005575,GO:0005622,GO:0005623,GO:0005634,GO:0005737,GO:0005739,GO:0005759,GO:0005829,GO:0006082,GO:0006629,GO:0006631,GO:0006635,GO:0007275,GO:0008134,GO:0008150,GO:0008152,GO:0009056,GO:0009062,GO:0009888,GO:0009987,GO:0016042,GO:0016054,GO:0016491,GO:0016627,GO:0016628,GO:0016922,GO:0019166,GO:0019395,GO:0019752,GO:…	1.3.1.38	ko:K07512	ko00062,ko01100,ko01212,map00062,map01100,map01212	M00085	R01278,R03776,R03856,R03989,R04753,R06985,R07162	RC00052	ko00000,ko00001,ko00002,ko01000	-	-	-	ADH_N,ADH_zinc_N
208	LOC5563915	XP_001648221.2	7159.AAEL003997-PA	7.6e-246	676	KOG4033@1|root,KOG4033@2759|Eukaryota,38I5N@33154|Opisthokonta,3B9BC@33208|Metazoa,3CXP1@33213|Bilateria,420NF@6656|Arthropoda,3SNTR@50557|Insecta,453RR@7147|Diptera,45E5V@7148|Nematocera	33208|Metazoa	S	Organic solute transport protein 1	OSCP1	GO:0003674,GO:0005488,GO:0005515,GO:0005575,GO:0005622,GO:0005623,GO:0005634,GO:0005737,GO:0005739,GO:0005783,GO:0005794,GO:0005886,GO:0006996,GO:0008150,GO:0009925,GO:0009987,GO:0012505,GO:0016020,GO:0016043,GO:0016323,GO:0022607,GO:0030030,GO:0030031,GO:0042802,GO:0042803,GO:0043226,GO:0043227,GO:0043229,GO:0043231,GO:0044085,GO:0044424,GO:0044425,GO:0044444,GO:0044459,GO:0044464,GO:0044782,GO:…	-	-	-	-	-	-	-	-	-	-	Oscp1
209	LOC5563912	XP_001648222.2	7159.AAEL003992-PA	0	1209	COG2940@1|root,KOG2084@2759|Eukaryota,38DMQ@33154|Opisthokonta,3BDP3@33208|Metazoa,3D0T1@33213|Bilateria,41YE1@6656|Arthropoda,3SK83@50557|Insecta,44X13@7147|Diptera,45C3V@7148|Nematocera	33208|Metazoa	B	MYND finger	-	GO:0001654,GO:0001745,GO:0001751,GO:0001754,GO:0003674,GO:0005488,GO:0005515,GO:0005575,GO:0005622,GO:0005623,GO:0005634,GO:0005737,GO:0007275,GO:0007399,GO:0007423,GO:0008150,GO:0009653,GO:0009887,GO:0009892,GO:0009987,GO:0010468,GO:0010605,GO:0010629,GO:0019222,GO:0019899,GO:0022008,GO:0030154,GO:0030182,GO:0032501,GO:0032502,GO:0042051,GO:0042461,GO:0042462,GO:0042826,GO:0043226,GO:0043227,GO:…	-	ko:K11426	-	-	-	-	ko00000,ko03036	-	-	-	SET,zf-MYND
210	LOC5563911	XP_001648224.1	7159.AAEL003990-PA	1.96e-223	616	KOG4049@1|root,KOG4049@2759|Eukaryota,38CDS@33154|Opisthokonta,3BG6G@33208|Metazoa,3CYXU@33213|Bilateria,41ZKK@6656|Arthropoda,3SMRY@50557|Insecta,44Z06@7147|Diptera,45FCW@7148|Nematocera	33208|Metazoa	S	Myelodysplasia-myeloid leukemia factor 1-interacting protein	Mlf	GO:0002682,GO:0002684,GO:0003674,GO:0005488,GO:0005515,GO:0005575,GO:0005622,GO:0005623,GO:0005634,GO:0005694,GO:0005700,GO:0005705,GO:0005737,GO:0006355,GO:0008134,GO:0008150,GO:0008593,GO:0009889,GO:0009966,GO:0009968,GO:0010468,GO:0010556,GO:0010646,GO:0010648,GO:0019219,GO:0019222,GO:0022603,GO:0023051,GO:0023057,GO:0031323,GO:0031326,GO:0031647,GO:0042127,GO:0042689,GO:0042691,GO:0043226,GO:…	-	ko:K15622	ko05202,map05202	-	-	-	ko00000,ko00001	-	-	-	Mlf1IP
211	LOC5563911	XP_001648225.1	7159.AAEL003990-PA	1.96e-223	616	KOG4049@1|root,KOG4049@2759|Eukaryota,38CDS@33154|Opisthokonta,3BG6G@33208|Metazoa,3CYXU@33213|Bilateria,41ZKK@6656|Arthropoda,3SMRY@50557|Insecta,44Z06@7147|Diptera,45FCW@7148|Nematocera	33208|Metazoa	S	Myelodysplasia-myeloid leukemia factor 1-interacting protein	Mlf	GO:0002682,GO:0002684,GO:0003674,GO:0005488,GO:0005515,GO:0005575,GO:0005622,GO:0005623,GO:0005634,GO:0005694,GO:0005700,GO:0005705,GO:0005737,GO:0006355,GO:0008134,GO:0008150,GO:0008593,GO:0009889,GO:0009966,GO:0009968,GO:0010468,GO:0010556,GO:0010646,GO:0010648,GO:0019219,GO:0019222,GO:0022603,GO:0023051,GO:0023057,GO:0031323,GO:0031326,GO:0031647,GO:0042127,GO:0042689,GO:0042691,GO:0043226,GO:…	-	ko:K15622	ko05202,map05202	-	-	-	ko00000,ko00001	-	-	-	Mlf1IP
212	LOC5563909	XP_001648228.1	7159.AAEL003998-PA	0	938	2CAXR@1|root,2TD32@2759|Eukaryota,398QD@33154|Opisthokonta,3CCXV@33208|Metazoa,3DU8K@33213|Bilateria,42BRI@6656|Arthropoda,3SV80@50557|Insecta,4588J@7147|Diptera,45K21@7148|Nematocera	33208|Metazoa	S	BEN	-	-	-	-	-	-	-	-	-	-	-	-	BEN,zf-AD
213	LOC5563908	XP_001648230.2	7159.AAEL003987-PA	2.09e-199	566	2FJFP@1|root,2TKX2@2759|Eukaryota,39I2T@33154|Opisthokonta,3CMW4@33208|Metazoa,3E3I7@33213|Bilateria,423N6@6656|Arthropoda,3SVMV@50557|Insecta,45B0K@7147|Diptera,45KWF@7148|Nematocera	7159.AAEL003987-PA|-	-	-	-	-	-	-	-	-	-	-	-	-	-	-	-
214	LOC5563917	XP_001648235.2	43151.ADAC002982-PA	7.66e-109	333	28IQH@1|root,2QR1N@2759|Eukaryota,38HVV@33154|Opisthokonta,3BDHK@33208|Metazoa,3CVMJ@33213|Bilateria,41YVJ@6656|Arthropoda,3SRU2@50557|Insecta,452FM@7147|Diptera,45I0U@7148|Nematocera	33208|Metazoa	O	Zinc ion binding	-	GO:0005575,GO:0005622,GO:0005623,GO:0005634,GO:0006355,GO:0007275,GO:0007399,GO:0008037,GO:0008038,GO:0008039,GO:0008150,GO:0009889,GO:0009890,GO:0009892,GO:0009987,GO:0010468,GO:0010556,GO:0010558,GO:0010605,GO:0010629,GO:0019219,GO:0019222,GO:0022008,GO:0030154,GO:0030182,GO:0031323,GO:0031324,GO:0031326,GO:0031327,GO:0032501,GO:0032502,GO:0043226,GO:0043227,GO:0043229,GO:0043231,GO:0044424,GO:…	-	-	-	-	-	-	-	-	-	-	RNF220,zf-C3HC4_2
215	LOC5563916	XP_001648237.2	7159.AAEL004001-PA	1.07e-131	374	COG2036@1|root,KOG1745@2759|Eukaryota	2759|Eukaryota	B	protein heterodimerization activity	CSE4	GO:0000070,GO:0000228,GO:0000278,GO:0000280,GO:0000775,GO:0000776,GO:0000779,GO:0000780,GO:0000785,GO:0000786,GO:0000793,GO:0000794,GO:0000819,GO:0003674,GO:0003676,GO:0003677,GO:0003682,GO:0003690,GO:0005488,GO:0005575,GO:0005622,GO:0005623,GO:0005634,GO:0005694,GO:0005727,GO:0005729,GO:0006276,GO:0006323,GO:0006325,GO:0006333,GO:0006334,GO:0006996,GO:0007049,GO:0007059,GO:0008150,GO:0009987,GO:…	-	ko:K11253	ko05034,ko05202,ko05322,map05034,map05202,map05322	-	-	-	ko00000,ko00001,ko03036,ko04147	-	-	-	Histone
216	LOC5563905	XP_001648238.1	7159.AAEL004000-PA	0	1931	COG4886@1|root,KOG4641@2759|Eukaryota,39TR3@33154|Opisthokonta,3BIK6@33208|Metazoa,3D2U6@33213|Bilateria,41U9B@6656|Arthropoda,3SJQF@50557|Insecta,455XJ@7147|Diptera,45FA6@7148|Nematocera	33208|Metazoa	T	TIR domain	TOLL10	-	-	-	-	-	-	-	-	-	-	-	LRR_8,TIR,TIR_2
217	LOC5563932	XP_001648253.1	7159.AAEL014237-PA	2.32e-217	602	28N5N@1|root,2QUQX@2759|Eukaryota,38DQ0@33154|Opisthokonta,3BCHW@33208|Metazoa,3CVX9@33213|Bilateria,41Y2F@6656|Arthropoda,3SJ7Y@50557|Insecta,450M3@7147|Diptera,45F8Z@7148|Nematocera	33208|Metazoa	S	PAPA-1-like conserved region	INO80B	GO:0000228,GO:0000785,GO:0000790,GO:0005575,GO:0005622,GO:0005623,GO:0005634,GO:0005654,GO:0005694,GO:0005730,GO:0006464,GO:0006508,GO:0006807,GO:0008150,GO:0008152,GO:0009987,GO:0016579,GO:0019538,GO:0031011,GO:0031974,GO:0031981,GO:0032991,GO:0033202,GO:0036211,GO:0043170,GO:0043226,GO:0043227,GO:0043228,GO:0043229,GO:0043231,GO:0043232,GO:0043233,GO:0043412,GO:0044237,GO:0044238,GO:0044260,GO:…	-	ko:K11666	-	-	-	-	ko00000,ko03036	-	-	-	PAPA-1,zf-HIT
218	LOC5563942	XP_001648257.1	7159.AAEL014239-PA	4.06e-185	516	2910G@1|root,2R7W4@2759|Eukaryota,393X4@33154|Opisthokonta,3C94F@33208|Metazoa,3DQ7P@33213|Bilateria,426EC@6656|Arthropoda,3SW2V@50557|Insecta,45B2V@7147|Diptera,45KY3@7148|Nematocera	33208|Metazoa	S	Conserved hypothetical protein	-	-	-	-	-	-	-	-	-	-	-	-	-
219	LOC5563939	XP_001648258.1	7159.AAEL014241-PA	3.47e-174	489	29ND3@1|root,2RVPT@2759|Eukaryota,38XDA@33154|Opisthokonta,3C5I9@33208|Metazoa,3DRNX@33213|Bilateria,42CG5@6656|Arthropoda,3SXIM@50557|Insecta,459UB@7147|Diptera,45M0Q@7148|Nematocera	33208|Metazoa	-	-	-	-	-	-	-	-	-	-	-	-	-	-	-
220	LOC5563938	XP_001648259.1	7159.AAEL014245-PA	5.16e-189	526	29ND3@1|root,2RVPT@2759|Eukaryota,38XDA@33154|Opisthokonta,3C5I9@33208|Metazoa,3DRNX@33213|Bilateria,42CG5@6656|Arthropoda,3SXIM@50557|Insecta,459UB@7147|Diptera,45M0Q@7148|Nematocera	33208|Metazoa	-	-	-	-	-	-	-	-	-	-	-	-	-	-	-
221	LOC5563936	XP_001648260.1	7159.AAEL014240-PA	2.01e-189	528	29ND3@1|root,2RVPT@2759|Eukaryota,38XDA@33154|Opisthokonta,3C5I9@33208|Metazoa,3DRNX@33213|Bilateria,42CG5@6656|Arthropoda,3SXIM@50557|Insecta,459UB@7147|Diptera,45M0Q@7148|Nematocera	33208|Metazoa	-	-	-	-	-	-	-	-	-	-	-	-	-	-	-
222	LOC5563943	XP_001648261.2	7159.AAEL014243-PA	9.4e-156	437	KOG4108@1|root,KOG4108@2759|Eukaryota,3A8B4@33154|Opisthokonta,3BTX1@33208|Metazoa,3DB2Q@33213|Bilateria,42157@6656|Arthropoda,3SPJ2@50557|Insecta,45453@7147|Diptera,45H5Z@7148|Nematocera	33208|Metazoa	N	Tctex-1 family	-	GO:0003674,GO:0003824,GO:0005575,GO:0005622,GO:0005623,GO:0005856,GO:0005875,GO:0006928,GO:0007017,GO:0007018,GO:0008150,GO:0009987,GO:0015630,GO:0016462,GO:0016787,GO:0016817,GO:0016818,GO:0016887,GO:0017111,GO:0030286,GO:0032991,GO:0042623,GO:0043226,GO:0043228,GO:0043229,GO:0043232,GO:0044422,GO:0044424,GO:0044430,GO:0044446,GO:0044464,GO:1902494	-	-	-	-	-	-	-	-	-	-	Tctex-1
223	LOC5563940	XP_001648263.1	7165.AGAP009091-PB	0	892	COG0076@1|root,KOG0628@2759|Eukaryota,38EZZ@33154|Opisthokonta,3B9Z3@33208|Metazoa,3CSPZ@33213|Bilateria,41XBM@6656|Arthropoda,3SFQK@50557|Insecta,44YIB@7147|Diptera,45H9S@7148|Nematocera	33208|Metazoa	E	decarboxylase	DDC	GO:0000003,GO:0001505,GO:0003008,GO:0003674,GO:0003824,GO:0004058,GO:0005488,GO:0005515,GO:0005575,GO:0005622,GO:0005623,GO:0005737,GO:0005829,GO:0006082,GO:0006520,GO:0006568,GO:0006570,GO:0006576,GO:0006584,GO:0006585,GO:0006586,GO:0006587,GO:0006725,GO:0006807,GO:0006810,GO:0006836,GO:0006950,GO:0007275,GO:0007444,GO:0007562,GO:0007564,GO:0007568,GO:0007591,GO:0007593,GO:0007610,GO:0007611,GO:…	4.1.1.105,4.1.1.22,4.1.1.25,4.1.1.28	ko:K01590,ko:K01593,ko:K22329	ko00340,ko00350,ko00360,ko00380,ko00901,ko00950,ko00965,ko01100,ko01110,ko04726,ko04728,ko05030,ko05031,ko05034,map00340,map00350,map00360,map00380,map00901,map00950,map00965,map01100,map01110,map04726,map04728,map05030,map05031,map05034	M00037,M00042	R00685,R00699,R00736,R01167,R02080,R02701,R04909	RC00299	ko00000,ko00001,ko00002,ko01000,ko04147	-	-	-	Pyridoxal_deC
224	LOC5563940	XP_001648264.1	7176.CPIJ013307-PA	0	890	COG0076@1|root,KOG0628@2759|Eukaryota,38EZZ@33154|Opisthokonta,3B9Z3@33208|Metazoa,3CSPZ@33213|Bilateria,41XBM@6656|Arthropoda,3SFQK@50557|Insecta,44YIB@7147|Diptera,45H9S@7148|Nematocera	33208|Metazoa	E	decarboxylase	DDC	GO:0000003,GO:0001505,GO:0003008,GO:0003674,GO:0003824,GO:0004058,GO:0005488,GO:0005515,GO:0005575,GO:0005622,GO:0005623,GO:0005737,GO:0005829,GO:0006082,GO:0006520,GO:0006568,GO:0006570,GO:0006576,GO:0006584,GO:0006585,GO:0006586,GO:0006587,GO:0006725,GO:0006807,GO:0006810,GO:0006836,GO:0006950,GO:0007275,GO:0007444,GO:0007562,GO:0007564,GO:0007568,GO:0007591,GO:0007593,GO:0007610,GO:0007611,GO:…	4.1.1.105,4.1.1.22,4.1.1.25,4.1.1.28	ko:K01590,ko:K01593,ko:K22329	ko00340,ko00350,ko00360,ko00380,ko00901,ko00950,ko00965,ko01100,ko01110,ko04726,ko04728,ko05030,ko05031,ko05034,map00340,map00350,map00360,map00380,map00901,map00950,map00965,map01100,map01110,map04726,map04728,map05030,map05031,map05034	M00037,M00042	R00685,R00699,R00736,R01167,R02080,R02701,R04909	RC00299	ko00000,ko00001,ko00002,ko01000,ko04147	-	-	-	Pyridoxal_deC
225	LOC5563944	XP_001648266.1	7159.AAEL014251-PA	6.59e-105	302	KOG1101@1|root,KOG1101@2759|Eukaryota,3A8RC@33154|Opisthokonta,3BUE8@33208|Metazoa,3DAVJ@33213|Bilateria,420X9@6656|Arthropoda,3SP6H@50557|Insecta,4545M@7147|Diptera,45IQR@7148|Nematocera	33208|Metazoa	D	Baculoviral inhibition of apoptosis protein repeat	BIRC5	GO:0000003,GO:0000022,GO:0000070,GO:0000075,GO:0000086,GO:0000226,GO:0000228,GO:0000278,GO:0000280,GO:0000281,GO:0000775,GO:0000776,GO:0000777,GO:0000779,GO:0000793,GO:0000819,GO:0000910,GO:0000912,GO:0000915,GO:0001944,GO:0002791,GO:0003008,GO:0003674,GO:0003824,GO:0004842,GO:0004857,GO:0004866,GO:0004869,GO:0005102,GO:0005488,GO:0005515,GO:0005575,GO:0005622,GO:0005623,GO:0005634,GO:0005654,GO:…	-	ko:K08731	ko01524,ko04210,ko04215,ko04390,ko05161,ko05200,ko05210,map01524,map04210,map04215,map04390,map05161,map05200,map05210	-	-	-	ko00000,ko00001,ko03036	-	-	-	BIR
226	LOC5563945	XP_001648267.1	7159.AAEL014248-PA	0	1059	KOG4255@1|root,KOG4255@2759|Eukaryota,38F27@33154|Opisthokonta,3BF98@33208|Metazoa,3CX22@33213|Bilateria,41WCT@6656|Arthropoda,3SKUF@50557|Insecta,450KP@7147|Diptera,45GS1@7148|Nematocera	33208|Metazoa	S	Protein of unknown function (DUF1011)	SLC52A3	GO:0003008,GO:0003674,GO:0005215,GO:0005575,GO:0005623,GO:0005886,GO:0005887,GO:0006766,GO:0006767,GO:0006771,GO:0006807,GO:0006810,GO:0006811,GO:0006820,GO:0006855,GO:0006950,GO:0007275,GO:0007600,GO:0007605,GO:0008150,GO:0008152,GO:0008509,GO:0008514,GO:0009266,GO:0009408,GO:0009628,GO:0009790,GO:0009792,GO:0009987,GO:0015075,GO:0015238,GO:0015711,GO:0015893,GO:0016020,GO:0016021,GO:0017144,GO:…	-	ko:K14620	ko04977,map04977	-	-	-	ko00000,ko00001,ko02000	2.A.125.1.2,2.A.125.1.5	-	-	DUF1011
227	LOC5563946	XP_001648269.1	7159.AAEL014250-PA	1.23e-172	482	COG5235@1|root,KOG3108@2759|Eukaryota,38FC9@33154|Opisthokonta,3BC9G@33208|Metazoa,3CTFD@33213|Bilateria,420FI@6656|Arthropoda,3SZ0W@50557|Insecta,458IM@7147|Diptera,45CDF@7148|Nematocera	33208|Metazoa	L	Insect replication protein a	RPA2	GO:0000018,GO:0000075,GO:0000076,GO:0000077,GO:0000082,GO:0000228,GO:0000278,GO:0000723,GO:0000724,GO:0000725,GO:0000731,GO:0000785,GO:0003674,GO:0003676,GO:0003677,GO:0003684,GO:0003697,GO:0005488,GO:0005515,GO:0005575,GO:0005622,GO:0005623,GO:0005634,GO:0005654,GO:0005657,GO:0005662,GO:0005694,GO:0006139,GO:0006259,GO:0006260,GO:0006261,GO:0006281,GO:0006282,GO:0006283,GO:0006284,GO:0006289,GO:…	-	ko:K10739	ko03030,ko03420,ko03430,ko03440,ko03460,map03030,map03420,map03430,map03440,map03460	M00288	-	-	ko00000,ko00001,ko00002,ko03032,ko03400	-	-	-	RPA_C
228	LOC5563982	XP_001648272.2	7159.AAEL004007-PA	0	969	COG0486@1|root,KOG1191@2759|Eukaryota,38CEV@33154|Opisthokonta,3BE5G@33208|Metazoa,3CV3A@33213|Bilateria,41WRN@6656|Arthropoda,3SKF8@50557|Insecta,44ZEK@7147|Diptera,45D78@7148|Nematocera	33208|Metazoa	J	Belongs to the TRAFAC class TrmE-Era-EngA-EngB-Septin- like GTPase superfamily. TrmE GTPase family	GTPBP3	GO:0005575,GO:0005622,GO:0005623,GO:0005634,GO:0005737,GO:0005739,GO:0007275,GO:0008150,GO:0009790,GO:0032501,GO:0032502,GO:0043226,GO:0043227,GO:0043229,GO:0043231,GO:0044424,GO:0044444,GO:0044464,GO:0048513,GO:0048568,GO:0048731,GO:0048856	-	ko:K03650,ko:K10769	-	-	R08701	RC00053,RC00209,RC00870	ko00000,ko01000,ko03016	-	-	-	MMR_HSR1,MnmE_helical,TrmE_N
229	LOC5563968	XP_001648274.2	7159.AAEL004030-PA	9.27e-294	800	2ER3H@1|root,2STZ7@2759|Eukaryota,3ART4@33154|Opisthokonta,3C25J@33208|Metazoa,3DIZ2@33213|Bilateria,422XT@6656|Arthropoda,3SP9Z@50557|Insecta,451K5@7147|Diptera,45FRP@7148|Nematocera	33208|Metazoa	S	DM4/DM12 family	-	-	-	-	-	-	-	-	-	-	-	-	DM4_12
230	LOC5563950	XP_001648275.2	7159.AAEL004018-PA	1.06e-234	646	2D88K@1|root,2T972@2759|Eukaryota,393Y3@33154|Opisthokonta,3C95B@33208|Metazoa,3DQ8N@33213|Bilateria,426FF@6656|Arthropoda,3SRNF@50557|Insecta,4537E@7147|Diptera,45H3P@7148|Nematocera	33208|Metazoa	S	DM4/DM12 family	-	-	-	-	-	-	-	-	-	-	-	-	DM4_12
231	LOC5563949	XP_001648276.2	7159.AAEL004020-PA	8.98e-165	461	2C57V@1|root,2S2XG@2759|Eukaryota,3A56E@33154|Opisthokonta,3BSBS@33208|Metazoa,3D8FD@33213|Bilateria,42078@6656|Arthropoda,3SN9X@50557|Insecta,453BG@7147|Diptera,45E1M@7148|Nematocera	33208|Metazoa	S	DM4/DM12 family	-	-	-	-	-	-	-	-	-	-	-	-	DM4_12
232	LOC5563976	XP_001648277.2	7159.AAEL004016-PA	2.06e-165	462	2C57V@1|root,2S2XG@2759|Eukaryota,3A56E@33154|Opisthokonta,3BSBS@33208|Metazoa,3D8FD@33213|Bilateria,42078@6656|Arthropoda,3SN9X@50557|Insecta,453BG@7147|Diptera,45E1M@7148|Nematocera	33208|Metazoa	S	DM4/DM12 family	-	-	-	-	-	-	-	-	-	-	-	-	DM4_12
233	LOC5563970	XP_001648279.1	7159.AAEL004032-PA	0	1155	KOG3645@1|root,KOG3645@2759|Eukaryota,38BP2@33154|Opisthokonta,3BD2A@33208|Metazoa,3CS0W@33213|Bilateria,41TJA@6656|Arthropoda,3SFSQ@50557|Insecta,44YUG@7147|Diptera,45DNV@7148|Nematocera	33208|Metazoa	T	Acetylcholine receptor protein alpha 1, 2, 3, 4 invertebrate	nAChRa2	GO:0003008,GO:0003674,GO:0005215,GO:0005216,GO:0005230,GO:0005231,GO:0005261,GO:0005575,GO:0005623,GO:0005886,GO:0005887,GO:0005892,GO:0006810,GO:0006811,GO:0006812,GO:0006816,GO:0006873,GO:0006874,GO:0006875,GO:0006937,GO:0007154,GO:0007165,GO:0007166,GO:0007204,GO:0007267,GO:0007268,GO:0007271,GO:0007274,GO:0007275,GO:0008150,GO:0008324,GO:0009791,GO:0009987,GO:0015075,GO:0015267,GO:0015276,GO:…	-	ko:K05312	-	-	-	-	ko00000,ko04040	1.A.9.1	-	-	Neur_chan_LBD,Neur_chan_memb
234	LOC5563952	XP_001648280.1	7159.AAEL004022-PA	0	1261	COG2272@1|root,KOG1516@2759|Eukaryota,38GWK@33154|Opisthokonta,3BMUV@33208|Metazoa,3CWK0@33213|Bilateria,41TFS@6656|Arthropoda,3SGCT@50557|Insecta,44XR7@7147|Diptera,45H1X@7148|Nematocera	33208|Metazoa	I	Carboxylesterase family	-	GO:0003674,GO:0003824,GO:0016787,GO:0016788,GO:0052689	-	-	-	-	-	-	-	-	-	-	COesterase
235	LOC5563974	XP_001648285.1	7159.AAEL004035-PA	0	1937	COG5657@1|root,KOG1993@2759|Eukaryota,38EA7@33154|Opisthokonta,3BE4T@33208|Metazoa,3CXXI@33213|Bilateria,41Y6A@6656|Arthropoda,3SHP4@50557|Insecta,44WT0@7147|Diptera,45ESD@7148|Nematocera	33208|Metazoa	UY	Importin-beta N-terminal domain	IPO11	GO:0001650,GO:0003674,GO:0005215,GO:0005575,GO:0005622,GO:0005623,GO:0005634,GO:0005635,GO:0005730,GO:0005737,GO:0005829,GO:0006606,GO:0006610,GO:0006810,GO:0006886,GO:0006913,GO:0008104,GO:0008150,GO:0008565,GO:0012505,GO:0015031,GO:0015833,GO:0017038,GO:0031967,GO:0031974,GO:0031975,GO:0031981,GO:0033036,GO:0033365,GO:0034504,GO:0034613,GO:0042886,GO:0043226,GO:0043227,GO:0043228,GO:0043229,GO:…	-	-	-	-	-	-	-	-	-	-	IBN_N
236	LOC5563972	XP_001648286.1	7159.AAEL004039-PA	0	2706	COG0514@1|root,KOG0351@2759|Eukaryota,38DX0@33154|Opisthokonta,3BCRK@33208|Metazoa,3CU2E@33213|Bilateria,41WA0@6656|Arthropoda,3SGI0@50557|Insecta,44YJ8@7147|Diptera,45GNS@7148|Nematocera	33208|Metazoa	L	RQC	BLM	GO:0000003,GO:0000018,GO:0000019,GO:0000075,GO:0000077,GO:0000079,GO:0000166,GO:0000217,GO:0000228,GO:0000278,GO:0000280,GO:0000400,GO:0000403,GO:0000405,GO:0000723,GO:0000724,GO:0000725,GO:0000726,GO:0000729,GO:0000731,GO:0000732,GO:0000733,GO:0000781,GO:0000793,GO:0000794,GO:0000795,GO:0000800,GO:0001325,GO:0001673,GO:0001775,GO:0001932,GO:0002039,GO:0002376,GO:0002520,GO:0002521,GO:0002682,GO:…	3.6.4.12	ko:K10901	ko03440,ko03460,map03440,map03460	M00295,M00414	-	-	ko00000,ko00001,ko00002,ko01000,ko03032,ko03400	-	-	-	BDHCT,BDHCT_assoc,BLM_N,DEAD,HRDC,Helicase_C,RQC,RecQ_Zn_bind
237	LOC5563984	XP_001648287.1	7159.AAEL004034-PA	1.12e-104	302	COG0360@1|root,KOG4708@2759|Eukaryota,3A40E@33154|Opisthokonta,3BRI7@33208|Metazoa,3D8VC@33213|Bilateria,42004@6656|Arthropoda,3SZFY@50557|Insecta,458VB@7147|Diptera,45I53@7148|Nematocera	33208|Metazoa	J	ribosomal protein, S6	MRPS6	GO:0000313,GO:0000314,GO:0003674,GO:0003676,GO:0003723,GO:0003735,GO:0005198,GO:0005488,GO:0005575,GO:0005622,GO:0005623,GO:0005737,GO:0005739,GO:0005740,GO:0005743,GO:0005759,GO:0005761,GO:0005763,GO:0005840,GO:0006412,GO:0006414,GO:0006415,GO:0006518,GO:0006807,GO:0008150,GO:0008152,GO:0009058,GO:0009059,GO:0009987,GO:0010467,GO:0015935,GO:0016020,GO:0016043,GO:0019538,GO:0019843,GO:0019866,GO:…	-	ko:K02990,ko:K14383	ko03010,map03010	M00178	-	-	br01610,ko00000,ko00001,ko00002,ko02000,ko03011,ko03029	2.A.21.3.5	-	-	Ribosomal_S6
238	LOC5563977	XP_001648288.1	7159.AAEL004017-PA	0	2115	KOG1926@1|root,KOG1926@2759|Eukaryota,390BU@33154|Opisthokonta,3BBZ4@33208|Metazoa,3CWM7@33213|Bilateria,41XB6@6656|Arthropoda,3SK9V@50557|Insecta,44WTB@7147|Diptera,45FP5@7148|Nematocera	33208|Metazoa	K	DNA polymerase phi	MYBBP1A	GO:0000976,GO:0000977,GO:0000978,GO:0000987,GO:0001012,GO:0001067,GO:0003674,GO:0003676,GO:0003677,GO:0003690,GO:0003712,GO:0003714,GO:0005488,GO:0005515,GO:0005575,GO:0005622,GO:0005623,GO:0005634,GO:0005654,GO:0005730,GO:0005737,GO:0006091,GO:0006355,GO:0006356,GO:0006915,GO:0006950,GO:0007154,GO:0007165,GO:0007623,GO:0008134,GO:0008150,GO:0008152,GO:0008219,GO:0008270,GO:0009267,GO:0009605,GO:…	2.7.7.7	ko:K02331	-	-	-	-	ko00000,ko01000,ko03036,ko03400	-	-	-	DNA_pol_phi
239	LOC5563960	XP_001648290.2	7159.AAEL004010-PC	9.25e-172	487	KOG0118@1|root,KOG0118@2759|Eukaryota,38THR@33154|Opisthokonta,3BCZ7@33208|Metazoa,3CY97@33213|Bilateria,41YX4@6656|Arthropoda,3SM9V@50557|Insecta,44ZAK@7147|Diptera,45F6W@7148|Nematocera	33208|Metazoa	A	RNA recognition motif	EIF4H	GO:0000003,GO:0001731,GO:0002181,GO:0002183,GO:0003674,GO:0003676,GO:0003723,GO:0003725,GO:0003727,GO:0003729,GO:0003743,GO:0003824,GO:0004386,GO:0005488,GO:0005575,GO:0005622,GO:0005623,GO:0005737,GO:0005829,GO:0005844,GO:0006412,GO:0006413,GO:0006417,GO:0006446,GO:0006518,GO:0006807,GO:0008135,GO:0008150,GO:0008152,GO:0009058,GO:0009059,GO:0009889,GO:0009987,GO:0010467,GO:0010468,GO:0010556,GO:…	-	-	-	-	-	-	-	-	-	-	RRM_1
240	LOC5563960	XP_001648291.2	7159.AAEL004010-PC	5.43e-168	476	KOG0118@1|root,KOG0118@2759|Eukaryota,38THR@33154|Opisthokonta,3BCZ7@33208|Metazoa,3CY97@33213|Bilateria,41YX4@6656|Arthropoda,3SM9V@50557|Insecta,44ZAK@7147|Diptera,45F6W@7148|Nematocera	33208|Metazoa	A	RNA recognition motif	EIF4H	GO:0000003,GO:0001731,GO:0002181,GO:0002183,GO:0003674,GO:0003676,GO:0003723,GO:0003725,GO:0003727,GO:0003729,GO:0003743,GO:0003824,GO:0004386,GO:0005488,GO:0005575,GO:0005622,GO:0005623,GO:0005737,GO:0005829,GO:0005844,GO:0006412,GO:0006413,GO:0006417,GO:0006446,GO:0006518,GO:0006807,GO:0008135,GO:0008150,GO:0008152,GO:0009058,GO:0009059,GO:0009889,GO:0009987,GO:0010467,GO:0010468,GO:0010556,GO:…	-	-	-	-	-	-	-	-	-	-	RRM_1
241	LOC5563960	XP_001648292.2	7159.AAEL004010-PC	6.07e-167	474	KOG0118@1|root,KOG0118@2759|Eukaryota,38THR@33154|Opisthokonta,3BCZ7@33208|Metazoa,3CY97@33213|Bilateria,41YX4@6656|Arthropoda,3SM9V@50557|Insecta,44ZAK@7147|Diptera,45F6W@7148|Nematocera	33208|Metazoa	A	RNA recognition motif	EIF4H	GO:0000003,GO:0001731,GO:0002181,GO:0002183,GO:0003674,GO:0003676,GO:0003723,GO:0003725,GO:0003727,GO:0003729,GO:0003743,GO:0003824,GO:0004386,GO:0005488,GO:0005575,GO:0005622,GO:0005623,GO:0005737,GO:0005829,GO:0005844,GO:0006412,GO:0006413,GO:0006417,GO:0006446,GO:0006518,GO:0006807,GO:0008135,GO:0008150,GO:0008152,GO:0009058,GO:0009059,GO:0009889,GO:0009987,GO:0010467,GO:0010468,GO:0010556,GO:…	-	-	-	-	-	-	-	-	-	-	RRM_1
242	LOC5563960	XP_001648293.2	7159.AAEL004010-PC	6.1e-182	513	KOG0118@1|root,KOG0118@2759|Eukaryota,38THR@33154|Opisthokonta,3BCZ7@33208|Metazoa,3CY97@33213|Bilateria,41YX4@6656|Arthropoda,3SM9V@50557|Insecta,44ZAK@7147|Diptera,45F6W@7148|Nematocera	33208|Metazoa	A	RNA recognition motif	EIF4H	GO:0000003,GO:0001731,GO:0002181,GO:0002183,GO:0003674,GO:0003676,GO:0003723,GO:0003725,GO:0003727,GO:0003729,GO:0003743,GO:0003824,GO:0004386,GO:0005488,GO:0005575,GO:0005622,GO:0005623,GO:0005737,GO:0005829,GO:0005844,GO:0006412,GO:0006413,GO:0006417,GO:0006446,GO:0006518,GO:0006807,GO:0008135,GO:0008150,GO:0008152,GO:0009058,GO:0009059,GO:0009889,GO:0009987,GO:0010467,GO:0010468,GO:0010556,GO:…	-	-	-	-	-	-	-	-	-	-	RRM_1
243	LOC5563971	XP_001648294.1	7159.AAEL004023-PA	0	866	2AMXB@1|root,2RXUB@2759|Eukaryota,3A0CG@33154|Opisthokonta,3BPG9@33208|Metazoa,3D6V3@33213|Bilateria,41Z10@6656|Arthropoda,3SJGJ@50557|Insecta,450PP@7147|Diptera,45FC8@7148|Nematocera	33208|Metazoa	S	ZnF_C4 abd HLH domain containing kinases domain	-	-	-	-	-	-	-	-	-	-	-	-	DUF1679,EcKinase
244	LOC5563959	XP_001648297.2	7159.AAEL004028-PA	0	1321	COG2303@1|root,KOG1238@2759|Eukaryota,38UEK@33154|Opisthokonta,3BMXI@33208|Metazoa,3CZU0@33213|Bilateria,41UDX@6656|Arthropoda,3SFUR@50557|Insecta,44Z3K@7147|Diptera,45CTV@7148|Nematocera	33208|Metazoa	E	Belongs to the GMC oxidoreductase family	-	GO:0002165,GO:0003674,GO:0003824,GO:0005575,GO:0005623,GO:0006629,GO:0007275,GO:0008150,GO:0008152,GO:0008202,GO:0009791,GO:0009987,GO:0010817,GO:0016491,GO:0030312,GO:0032501,GO:0032502,GO:0034754,GO:0042180,GO:0042445,GO:0042600,GO:0044237,GO:0044238,GO:0044281,GO:0044464,GO:0045455,GO:0048856,GO:0055114,GO:0065007,GO:0065008,GO:0071704,GO:0071944,GO:1901360	1.1.3.49,1.1.5.9	ko:K00115,ko:K21270	ko00030,ko01100,ko01110,ko01130,map00030,map01100,map01110,map01130	-	R00305	RC00066	ko00000,ko00001,ko01000	-	-	-	GMC_oxred_C,GMC_oxred_N
245	LOC5563975	XP_001648300.1	7159.AAEL004036-PA	0	1360	COG2303@1|root,KOG1238@2759|Eukaryota,38UEK@33154|Opisthokonta,3BBXZ@33208|Metazoa,3CRXP@33213|Bilateria,41W6Q@6656|Arthropoda,3SG9X@50557|Insecta,450C1@7147|Diptera,45HT3@7148|Nematocera	33208|Metazoa	E	Belongs to the GMC oxidoreductase family	-	GO:0002165,GO:0003674,GO:0003824,GO:0006629,GO:0007275,GO:0008150,GO:0008152,GO:0008202,GO:0009791,GO:0009987,GO:0010817,GO:0016491,GO:0032501,GO:0032502,GO:0034754,GO:0042180,GO:0042445,GO:0044237,GO:0044238,GO:0044281,GO:0045455,GO:0048856,GO:0055114,GO:0065007,GO:0065008,GO:0071704,GO:1901360	1.1.3.49,1.1.99.1	ko:K00108,ko:K21270	ko00260,ko01100,map00260,map01100	M00555	R01025	RC00087	ko00000,ko00001,ko00002,ko01000	-	-	-	GMC_oxred_C,GMC_oxred_N
246	LOC5563981	XP_001648302.1	7159.AAEL004003-PA	0	1263	COG2303@1|root,KOG1238@2759|Eukaryota,38UEK@33154|Opisthokonta,3BBXZ@33208|Metazoa,3CRXP@33213|Bilateria,41U7M@6656|Arthropoda,3SFS2@50557|Insecta,4507E@7147|Diptera,45FMS@7148|Nematocera	33208|Metazoa	E	Belongs to the GMC oxidoreductase family	-	GO:0002165,GO:0003674,GO:0003824,GO:0006629,GO:0006950,GO:0007275,GO:0008150,GO:0008152,GO:0008202,GO:0009791,GO:0009987,GO:0010817,GO:0016491,GO:0032501,GO:0032502,GO:0033554,GO:0034754,GO:0034976,GO:0042180,GO:0042445,GO:0044237,GO:0044238,GO:0044281,GO:0045455,GO:0048856,GO:0050896,GO:0051716,GO:0055114,GO:0065007,GO:0065008,GO:0071704,GO:1901360	1.1.3.49,1.1.99.1	ko:K00108,ko:K21270	ko00260,ko01100,map00260,map01100	M00555	R01025	RC00087	ko00000,ko00001,ko00002,ko01000	-	-	-	GMC_oxred_C,GMC_oxred_N
247	LOC5563953	XP_001648304.2	7159.AAEL004031-PA	5.57e-270	741	2D88K@1|root,2T972@2759|Eukaryota,393Y3@33154|Opisthokonta,3C95B@33208|Metazoa,3DQ8N@33213|Bilateria,426FF@6656|Arthropoda,3SRNF@50557|Insecta,4537E@7147|Diptera,45H3P@7148|Nematocera	33208|Metazoa	S	DM4/DM12 family	-	-	-	-	-	-	-	-	-	-	-	-	DM4_12
248	LOC5563956	XP_001648305.2	7159.AAEL004013-PA	0	1273	COG2303@1|root,KOG1238@2759|Eukaryota,38UEK@33154|Opisthokonta,3BBXZ@33208|Metazoa,3CRXP@33213|Bilateria,42205@6656|Arthropoda,3SQCY@50557|Insecta,44ZNS@7147|Diptera,45CWQ@7148|Nematocera	33208|Metazoa	E	Belongs to the GMC oxidoreductase family	-	GO:0002165,GO:0003674,GO:0003824,GO:0006629,GO:0007275,GO:0008150,GO:0008152,GO:0008202,GO:0009791,GO:0009987,GO:0010817,GO:0016491,GO:0032501,GO:0032502,GO:0034754,GO:0042180,GO:0042445,GO:0044237,GO:0044238,GO:0044281,GO:0045455,GO:0048856,GO:0055114,GO:0065007,GO:0065008,GO:0071704,GO:1901360	1.1.3.49,1.1.99.1	ko:K00108,ko:K21270	ko00260,ko01100,map00260,map01100	M00555	R01025	RC00087	ko00000,ko00001,ko00002,ko01000	-	-	-	GMC_oxred_C,GMC_oxred_N
249	LOC5563973	XP_001648306.2	7159.AAEL004015-PA	0	1147	COG2303@1|root,KOG1238@2759|Eukaryota,38UEK@33154|Opisthokonta,3BBXZ@33208|Metazoa,3CRXP@33213|Bilateria,42205@6656|Arthropoda,3SQCY@50557|Insecta,44ZNS@7147|Diptera,45KKV@7148|Nematocera	33208|Metazoa	E	GMC oxidoreductase	-	GO:0002165,GO:0003674,GO:0003824,GO:0006629,GO:0007275,GO:0008150,GO:0008152,GO:0008202,GO:0009791,GO:0009987,GO:0010817,GO:0016491,GO:0032501,GO:0032502,GO:0034754,GO:0042180,GO:0042445,GO:0044237,GO:0044238,GO:0044281,GO:0045455,GO:0048856,GO:0055114,GO:0065007,GO:0065008,GO:0071704,GO:1901360	1.1.3.49,1.1.99.1	ko:K00108,ko:K21270	ko00260,ko01100,map00260,map01100	M00555	R01025	RC00087	ko00000,ko00001,ko00002,ko01000	-	-	-	GMC_oxred_C,GMC_oxred_N
250	LOC5563958	XP_001648307.2	7159.AAEL004009-PA	0	1255	COG2303@1|root,KOG1238@2759|Eukaryota,38UEK@33154|Opisthokonta,3BBXZ@33208|Metazoa,3CRXP@33213|Bilateria,42205@6656|Arthropoda,3SQKZ@50557|Insecta,455BH@7147|Diptera,45CRV@7148|Nematocera	33208|Metazoa	E	Glucose dehydrogenase	-	-	1.1.3.49,1.1.99.1	ko:K00108,ko:K21270	ko00260,ko01100,map00260,map01100	M00555	R01025	RC00087	ko00000,ko00001,ko00002,ko01000	-	-	-	GMC_oxred_C,GMC_oxred_N
251	LOC5563955	XP_001648308.1	7159.AAEL004040-PA	6.16e-237	649	COG0639@1|root,KOG0372@2759|Eukaryota,38D1F@33154|Opisthokonta,3BG75@33208|Metazoa,3CW5Z@33213|Bilateria,41VCH@6656|Arthropoda,3SG62@50557|Insecta,44ZGE@7147|Diptera,45HAF@7148|Nematocera	33208|Metazoa	GT	Serine threonine-protein phosphatase	PPP4C	GO:0000003,GO:0000018,GO:0000278,GO:0000775,GO:0000902,GO:0000904,GO:0001525,GO:0001568,GO:0001944,GO:0003002,GO:0003674,GO:0003824,GO:0004704,GO:0004721,GO:0004722,GO:0005488,GO:0005515,GO:0005521,GO:0005575,GO:0005622,GO:0005623,GO:0005634,GO:0005654,GO:0005694,GO:0005737,GO:0005813,GO:0005815,GO:0005829,GO:0005856,GO:0005886,GO:0006282,GO:0006355,GO:0006357,GO:0006464,GO:0006468,GO:0006470,GO:…	3.1.3.16	ko:K15423	ko04922,map04922	-	-	-	ko00000,ko00001,ko01000,ko01009,ko03400	-	-	-	Metallophos
252	LOC5563967	XP_001648309.2	7159.AAEL004004-PA	1.1e-227	626	COG0846@1|root,KOG2683@2759|Eukaryota,38FF4@33154|Opisthokonta,3B9R8@33208|Metazoa,3CW2N@33213|Bilateria,41VT0@6656|Arthropoda,3SHP0@50557|Insecta,44ZBM@7147|Diptera,45EA7@7148|Nematocera	33208|Metazoa	BK	NAD-dependent protein deacylase. Catalyzes the NAD- dependent hydrolysis of acyl groups from lysine residues	SIRT4	GO:0000820,GO:0002791,GO:0002792,GO:0003674,GO:0003824,GO:0003950,GO:0004407,GO:0005575,GO:0005622,GO:0005623,GO:0005737,GO:0005739,GO:0005740,GO:0005743,GO:0005759,GO:0006082,GO:0006325,GO:0006342,GO:0006355,GO:0006464,GO:0006471,GO:0006476,GO:0006520,GO:0006521,GO:0006541,GO:0006807,GO:0006950,GO:0006974,GO:0006996,GO:0007005,GO:0008150,GO:0008152,GO:0009064,GO:0009889,GO:0009890,GO:0009891,GO:…	-	ko:K11414	-	-	-	-	ko00000,ko01000,ko03036	-	-	-	SIR2
253	LOC5563994	XP_001648314.1	7159.AAEL014257-PA	3.56000000012833e-314	856	2F9U5@1|root,2TB01@2759|Eukaryota,3962K@33154|Opisthokonta,3CAG9@33208|Metazoa,3DRN9@33213|Bilateria,427U9@6656|Arthropoda,3SXI4@50557|Insecta,459T9@7147|Diptera,45KYK@7148|Nematocera	33208|Metazoa	-	-	-	-	-	-	-	-	-	-	-	-	-	-	-
254	LOC5563992	XP_001648316.1	7159.AAEL014256-PA	0	1366	COG1643@1|root,KOG0924@2759|Eukaryota,39N4J@33154|Opisthokonta,3CPPV@33208|Metazoa,3E5UY@33213|Bilateria,42AXC@6656|Arthropoda,3T0B9@50557|Insecta,451T0@7147|Diptera,45FQA@7148|Nematocera	33208|Metazoa	A	ATP-dependent RNA helicase	-	GO:0003674,GO:0003676,GO:0003723,GO:0003724,GO:0003824,GO:0004004,GO:0004386,GO:0005488,GO:0005575,GO:0005622,GO:0005623,GO:0005634,GO:0005730,GO:0005737,GO:0006139,GO:0006396,GO:0006725,GO:0006807,GO:0008026,GO:0008150,GO:0008152,GO:0008186,GO:0009987,GO:0010467,GO:0016070,GO:0016462,GO:0016787,GO:0016817,GO:0016818,GO:0016887,GO:0017111,GO:0031974,GO:0031981,GO:0034641,GO:0042623,GO:0043170,GO:…	3.6.4.13	ko:K17820	ko04621,map04621	-	-	-	ko00000,ko00001,ko01000,ko03009	-	-	-	DEAD,HA2,Helicase_C,OB_NTP_bind
255	LOC5563997	XP_001648319.1	7159.AAEL014108-PA	9.1e-191	529	2A80J@1|root,2RYFD@2759|Eukaryota,39V25@33154|Opisthokonta,3BDI1@33208|Metazoa,3D3KZ@33213|Bilateria,41YBF@6656|Arthropoda,3SGP1@50557|Insecta,450FA@7147|Diptera,45BUK@7148|Nematocera	33208|Metazoa	U	Belongs to the MIP aquaporin (TC 1.A.8) family	AQP12B	GO:0005575,GO:0005622,GO:0005623,GO:0005737,GO:0044424,GO:0044464	-	ko:K09871,ko:K09884	-	-	-	-	ko00000,ko02000	1.A.8	-	-	MIP
256	LOC5564001	XP_001648322.2	7159.AAEL010259-PA	7.65e-36	143	KOG1721@1|root,KOG1721@2759|Eukaryota,38BZ9@33154|Opisthokonta,3BA9A@33208|Metazoa,3CT35@33213|Bilateria	33208|Metazoa	C	nucleic acid binding	-	-	-	ko:K09228,ko:K09229	-	-	-	-	ko00000,ko03000	-	-	-	zf-AD,zf-C2H2,zf-C2H2_4,zf-C2H2_6,zf-met
257	LOC5564006	XP_001648330.1	7159.AAEL014267-PA	2.49e-301	820	KOG2132@1|root,KOG2132@2759|Eukaryota,39FCN@33154|Opisthokonta,3B9P1@33208|Metazoa,3CW37@33213|Bilateria,41Z9V@6656|Arthropoda,3SMJR@50557|Insecta,44ZAC@7147|Diptera,45CJP@7148|Nematocera	33208|Metazoa	BT	Cupin superfamily protein	HSPBAP1	GO:0005575,GO:0005622,GO:0005623,GO:0005737,GO:0044424,GO:0044464	-	ko:K19375	-	-	-	-	ko00000,ko03110	-	-	-	Cupin_8
258	LOC5564013	XP_001648333.1	7159.AAEL014274-PA	9.17e-155	438	2C85P@1|root,2S33U@2759|Eukaryota,3A3P2@33154|Opisthokonta,3BRWA@33208|Metazoa,3D919@33213|Bilateria,41ZRA@6656|Arthropoda,3SNBH@50557|Insecta,451W5@7147|Diptera,45HCU@7148|Nematocera	33208|Metazoa	-	-	-	-	-	-	-	-	-	-	-	-	-	-	-
259	LOC5564012	XP_001648334.2	7159.AAEL014275-PA	3.21e-244	669	COG3217@1|root,KOG2362@2759|Eukaryota,38ENX@33154|Opisthokonta,3BBBX@33208|Metazoa,3CS49@33213|Bilateria,41YND@6656|Arthropoda,3SMMZ@50557|Insecta,453D7@7147|Diptera,45DNE@7148|Nematocera	33208|Metazoa	S	MOSC domain	-	-	-	-	-	-	-	-	-	-	-	-	MOSC,MOSC_N
260	LOC5564011	XP_001648335.2	7159.AAEL014272-PA	3.79e-250	686	COG3217@1|root,KOG2362@2759|Eukaryota,38ENX@33154|Opisthokonta,3BBBX@33208|Metazoa,3CS49@33213|Bilateria,41YND@6656|Arthropoda,3SMMZ@50557|Insecta,453D7@7147|Diptera,45FRX@7148|Nematocera	33208|Metazoa	S	MOSC domain	-	-	-	-	-	-	-	-	-	-	-	-	MOSC,MOSC_N
261	LOC5564014	XP_001648337.2	7159.AAEL014276-PA	4.11e-160	449	28NIZ@1|root,2TB9C@2759|Eukaryota,396EG@33154|Opisthokonta,3CAT1@33208|Metazoa,3DS0M@33213|Bilateria,4285M@6656|Arthropoda,3SXQU@50557|Insecta,459TC@7147|Diptera,45KYS@7148|Nematocera	33208|Metazoa	S	LIN37	-	-	-	ko:K21774	ko04218,map04218	-	-	-	ko00000,ko00001	-	-	-	LIN37
262	LOC5564016	XP_001648340.2	7159.AAEL014277-PA	5.77e-267	731	KOG0489@1|root,KOG0489@2759|Eukaryota,39PD5@33154|Opisthokonta,3B9KH@33208|Metazoa,3E41C@33213|Bilateria,420K5@6656|Arthropoda,3SP72@50557|Insecta,458Q5@7147|Diptera,45J9P@7148|Nematocera	33208|Metazoa	K	Homeodomain	HOXA3	GO:0000981,GO:0001501,GO:0001503,GO:0001525,GO:0001568,GO:0001944,GO:0001974,GO:0002376,GO:0002520,GO:0003002,GO:0003674,GO:0003676,GO:0003677,GO:0003700,GO:0005488,GO:0005515,GO:0005575,GO:0005622,GO:0005623,GO:0005634,GO:0005654,GO:0006355,GO:0006357,GO:0006810,GO:0006811,GO:0006812,GO:0006816,GO:0007275,GO:0007389,GO:0007399,GO:0008150,GO:0008152,GO:0008284,GO:0009653,GO:0009790,GO:0009792,GO:…	-	ko:K09303,ko:K09311	-	-	-	-	ko00000,ko03000	-	-	-	DUF4074,Homeobox
263	LOC5564020	XP_001648342.1	7159.AAEL014280-PA	4.39e-88	259	2CY43@1|root,2S1VY@2759|Eukaryota,3A575@33154|Opisthokonta,3BRJ0@33208|Metazoa,3D85G@33213|Bilateria,41ZVJ@6656|Arthropoda,3SNI6@50557|Insecta,453NA@7147|Diptera,45ICU@7148|Nematocera	33208|Metazoa	S	Component of the biogenesis of lysosome-related organelles complex-1 (BLOC-1) involved in pigment granule biogenesis	-	GO:0001505,GO:0003674,GO:0005488,GO:0005515,GO:0005575,GO:0005622,GO:0005623,GO:0005737,GO:0005829,GO:0006810,GO:0006836,GO:0006887,GO:0007154,GO:0007267,GO:0007268,GO:0007269,GO:0008021,GO:0008150,GO:0009987,GO:0012505,GO:0016043,GO:0016079,GO:0016082,GO:0016192,GO:0017156,GO:0022607,GO:0023052,GO:0023061,GO:0030133,GO:0031082,GO:0031083,GO:0031410,GO:0031982,GO:0032940,GO:0032991,GO:0034622,GO:…	2.1.1.297	ko:K19589,ko:K20002	-	-	-	-	ko00000,ko01000,ko03012,ko04131	-	-	-	Snapin_Pallidin
264	LOC5564021	XP_001648343.1	7159.AAEL014283-PA	5.06e-196	543	KOG4705@1|root,KOG4705@2759|Eukaryota,39TCX@33154|Opisthokonta,3BFY2@33208|Metazoa,3CZPB@33213|Bilateria,41YKZ@6656|Arthropoda,3SIN4@50557|Insecta,4546E@7147|Diptera,45CNI@7148|Nematocera	33208|Metazoa	S	Ydr279p protein family (RNase H2 complex component)	RNASEH2B	GO:0001701,GO:0003674,GO:0003824,GO:0004518,GO:0004519,GO:0004521,GO:0004523,GO:0004540,GO:0005575,GO:0005622,GO:0005623,GO:0005634,GO:0005654,GO:0006139,GO:0006401,GO:0006725,GO:0006753,GO:0006793,GO:0006796,GO:0006807,GO:0007275,GO:0007346,GO:0008150,GO:0008152,GO:0008284,GO:0009056,GO:0009057,GO:0009117,GO:0009259,GO:0009790,GO:0009792,GO:0009892,GO:0009987,GO:0010389,GO:0010468,GO:0010564,GO:…	-	ko:K10744	ko03030,map03030	-	-	-	ko00000,ko00001,ko03032	-	-	-	RNase_H2-Ydr279
265	LOC5564023	XP_001648344.3	7159.AAEL014286-PB	0	1192	COG5147@1|root,KOG0048@2759|Eukaryota,38EUR@33154|Opisthokonta,3BAYQ@33208|Metazoa,3CXMK@33213|Bilateria,41WU6@6656|Arthropoda,3SHYD@50557|Insecta,451Q4@7147|Diptera,45GNP@7148|Nematocera	33208|Metazoa	K	C-myb, C-terminal	MYBL1	GO:0000003,GO:0000082,GO:0000086,GO:0000117,GO:0000122,GO:0000226,GO:0000228,GO:0000278,GO:0000280,GO:0000281,GO:0000785,GO:0000790,GO:0000791,GO:0000910,GO:0000976,GO:0000977,GO:0000978,GO:0000981,GO:0000982,GO:0000987,GO:0000988,GO:0000989,GO:0001012,GO:0001067,GO:0001076,GO:0001077,GO:0001134,GO:0001135,GO:0001228,GO:0001701,GO:0001775,GO:0002064,GO:0002065,GO:0002066,GO:0002376,GO:0002520,GO:…	-	ko:K09420,ko:K09421,ko:K21769	ko04151,ko04218,ko05166,map04151,map04218,map05166	-	-	-	ko00000,ko00001,ko03000	-	-	-	Cmyb_C,LMSTEN,Myb_DNA-binding
266	LOC5564022	XP_001648345.1	7159.AAEL014287-PA	1.48e-146	412	COG2131@1|root,KOG3127@2759|Eukaryota,38HPY@33154|Opisthokonta,3BK0N@33208|Metazoa,3CY4Q@33213|Bilateria,41YPN@6656|Arthropoda,3SKYS@50557|Insecta,4539Y@7147|Diptera,45CI8@7148|Nematocera	33208|Metazoa	F	MafB19-like deaminase	DCTD	GO:0003674,GO:0003824,GO:0004132,GO:0005488,GO:0005515,GO:0005575,GO:0005622,GO:0005623,GO:0005737,GO:0005829,GO:0006139,GO:0006220,GO:0006221,GO:0006226,GO:0006231,GO:0006725,GO:0006753,GO:0006793,GO:0006796,GO:0006807,GO:0008150,GO:0008152,GO:0009058,GO:0009117,GO:0009123,GO:0009124,GO:0009129,GO:0009130,GO:0009157,GO:0009162,GO:0009165,GO:0009176,GO:0009177,GO:0009219,GO:0009221,GO:0009262,GO:…	3.5.4.12	ko:K01493	ko00240,ko01100,map00240,map01100	M00429	R01663	RC00074	ko00000,ko00001,ko00002,ko01000,ko02044	-	-	-	dCMP_cyt_deam_1
267	LOC5564024	XP_001648346.1	7159.AAEL014282-PA	1.22e-248	684	COG1310@1|root,KOG3050@2759|Eukaryota,38DQP@33154|Opisthokonta,3BEPM@33208|Metazoa,3CT4K@33213|Bilateria,41VXT@6656|Arthropoda,3SK3M@50557|Insecta,44XVY@7147|Diptera,45BGY@7148|Nematocera	33208|Metazoa	OT	Maintenance of mitochondrial structure and function	COPS6	GO:0000003,GO:0000338,GO:0000715,GO:0002009,GO:0003006,GO:0003674,GO:0005488,GO:0005515,GO:0005575,GO:0005622,GO:0005623,GO:0005634,GO:0005654,GO:0005737,GO:0005829,GO:0006139,GO:0006259,GO:0006281,GO:0006283,GO:0006289,GO:0006464,GO:0006508,GO:0006725,GO:0006807,GO:0006950,GO:0006974,GO:0006996,GO:0007276,GO:0007281,GO:0007283,GO:0008150,GO:0008152,GO:0008180,GO:0009653,GO:0009888,GO:0009987,GO:…	-	ko:K12179	-	-	-	-	ko00000,ko04121	-	-	-	JAB,MitMem_reg
268	LOC5564027	XP_001648347.1	7159.AAEL014281-PA	3.41e-207	575	2C2D9@1|root,2QRJT@2759|Eukaryota,38BMP@33154|Opisthokonta,3BA1W@33208|Metazoa,3CYVG@33213|Bilateria,41XCP@6656|Arthropoda,3SFWX@50557|Insecta,44ZCE@7147|Diptera,45C8G@7148|Nematocera	33208|Metazoa	S	NOA36 protein	ZNF330	GO:0000775,GO:0002164,GO:0002376,GO:0002520,GO:0003674,GO:0005488,GO:0005575,GO:0005622,GO:0005623,GO:0005634,GO:0005694,GO:0005730,GO:0007275,GO:0008150,GO:0009791,GO:0030097,GO:0030496,GO:0031974,GO:0031981,GO:0032501,GO:0032502,GO:0035166,GO:0035167,GO:0043167,GO:0043169,GO:0043226,GO:0043227,GO:0043228,GO:0043229,GO:0043231,GO:0043232,GO:0043233,GO:0044422,GO:0044424,GO:0044427,GO:0044428,GO:…	-	-	-	-	-	-	-	-	-	-	NOA36
269	LOC5564025	XP_001648348.3	7159.AAEL014284-PA	0	1036	COG5025@1|root,KOG2294@2759|Eukaryota,39QCU@33154|Opisthokonta,3BEAI@33208|Metazoa,3CYYB@33213|Bilateria,41ZB2@6656|Arthropoda,3SMS7@50557|Insecta,44Z7D@7147|Diptera,45CEA@7148|Nematocera	33208|Metazoa	K	FORKHEAD	Foxd3	GO:0000003,GO:0000122,GO:0000902,GO:0000904,GO:0000976,GO:0000977,GO:0000981,GO:0001012,GO:0001067,GO:0003006,GO:0003674,GO:0003676,GO:0003677,GO:0003690,GO:0003700,GO:0005488,GO:0005515,GO:0005575,GO:0005622,GO:0005623,GO:0005634,GO:0006355,GO:0006357,GO:0006928,GO:0006935,GO:0007275,GO:0007399,GO:0007409,GO:0007411,GO:0007548,GO:0008104,GO:0008150,GO:0009605,GO:0009653,GO:0009790,GO:0009792,GO:…	-	ko:K09397	-	-	-	-	ko00000,ko03000	-	-	-	Forkhead
270	LOC5564029	XP_001648351.2	7159.AAEL014289-PA	0	1229	KOG1721@1|root,KOG1721@2759|Eukaryota,3947G@33154|Opisthokonta,3C9D3@33208|Metazoa,3DQH8@33213|Bilateria,426PQ@6656|Arthropoda,3SWQW@50557|Insecta,459SU@7147|Diptera,45KJ6@7148|Nematocera	33208|Metazoa	S	Zinc finger, C2H2 type	-	-	-	-	-	-	-	-	-	-	-	-	zf-C2H2
271	LOC5564030	XP_001648352.1	7159.AAEL014291-PA	0	1100	KOG1721@1|root,KOG1721@2759|Eukaryota,39RDA@33154|Opisthokonta,3BKE3@33208|Metazoa,3CWQP@33213|Bilateria,41UKG@6656|Arthropoda,3SGCA@50557|Insecta	33208|Metazoa	S	Zinc finger protein	-	-	-	-	-	-	-	-	-	-	-	-	zf-AD,zf-C2H2,zf-C2H2_4,zf-C2H2_6,zf-met
272	LOC5564074	XP_001648356.2	7159.AAEL004075-PA	0	1635	KOG0110@1|root,KOG0110@2759|Eukaryota,38IY3@33154|Opisthokonta,3BET5@33208|Metazoa,3CUKS@33213|Bilateria,41UXF@6656|Arthropoda,3SIIE@50557|Insecta,450A4@7147|Diptera,45C76@7148|Nematocera	33208|Metazoa	A	Multiple RNA-binding domain-containing protein 1	RBM19	GO:0000003,GO:0000469,GO:0000478,GO:0002119,GO:0002164,GO:0003006,GO:0003674,GO:0003676,GO:0003723,GO:0003729,GO:0003824,GO:0004386,GO:0005488,GO:0005575,GO:0005622,GO:0005623,GO:0005634,GO:0005654,GO:0005694,GO:0005730,GO:0005737,GO:0006139,GO:0006364,GO:0006396,GO:0006725,GO:0006807,GO:0007275,GO:0007548,GO:0008150,GO:0008152,GO:0008406,GO:0009791,GO:0009987,GO:0010467,GO:0016070,GO:0016072,GO:…	-	ko:K14787	-	-	-	-	ko00000,ko03009	-	-	-	RRM_1
273	LOC5564047	XP_001648357.1	7159.AAEL004071-PA	3.6e-101	293	COG0822@1|root,KOG3361@2759|Eukaryota,3A1JG@33154|Opisthokonta,3BPFS@33208|Metazoa,3D6D7@33213|Bilateria,41YUX@6656|Arthropoda,3SM0M@50557|Insecta,452WM@7147|Diptera,45I00@7148|Nematocera	33208|Metazoa	C	Scaffold protein for the de novo synthesis of iron- sulfur (Fe-S) clusters within mitochondria, which is required for maturation of both mitochondrial and cytoplasmic 2Fe-2S and 4Fe-4S proteins	ISCU	GO:0003674,GO:0003824,GO:0005198,GO:0005488,GO:0005506,GO:0005515,GO:0005575,GO:0005622,GO:0005623,GO:0005634,GO:0005737,GO:0005739,GO:0005759,GO:0005829,GO:0006790,GO:0006807,GO:0006873,GO:0006875,GO:0006879,GO:0008150,GO:0008152,GO:0008198,GO:0009987,GO:0010467,GO:0016043,GO:0016226,GO:0016740,GO:0016782,GO:0019538,GO:0019725,GO:0022607,GO:0030003,GO:0031163,GO:0031974,GO:0032947,GO:0032991,GO:…	-	ko:K22068	-	-	-	-	ko00000,ko03029	-	-	-	NifU_N
274	LOC5564058	XP_001648358.1	7159.AAEL004069-PA	8.67e-88	258	COG0199@1|root,KOG1741@2759|Eukaryota,3A1I2@33154|Opisthokonta,3BQCY@33208|Metazoa,3D76K@33213|Bilateria,420AZ@6656|Arthropoda,3SNUD@50557|Insecta,453Z3@7147|Diptera,45IIA@7148|Nematocera	33208|Metazoa	J	Mitochondrial 28S ribosomal protein S14	MRPS14	GO:0000313,GO:0000314,GO:0003674,GO:0003735,GO:0005198,GO:0005575,GO:0005622,GO:0005623,GO:0005737,GO:0005739,GO:0005740,GO:0005743,GO:0005759,GO:0005761,GO:0005763,GO:0005840,GO:0006412,GO:0006414,GO:0006415,GO:0006518,GO:0006807,GO:0008150,GO:0008152,GO:0009058,GO:0009059,GO:0009987,GO:0010467,GO:0015935,GO:0016020,GO:0016043,GO:0019538,GO:0019866,GO:0022411,GO:0031090,GO:0031966,GO:0031967,GO:…	-	ko:K02954,ko:K19514	ko03010,ko04614,map03010,map04614	M00178,M00179	-	-	br01610,ko00000,ko00001,ko00002,ko03011	-	-	-	Ribosomal_S14
275	LOC5564072	XP_001648359.1	7159.AAEL004067-PA	8.76e-131	370	COG3476@1|root,KOG3797@2759|Eukaryota,39ZMY@33154|Opisthokonta,3BPKS@33208|Metazoa,3D6E9@33213|Bilateria,420CZ@6656|Arthropoda,3SMZ4@50557|Insecta,453CX@7147|Diptera,45HYT@7148|Nematocera	33208|Metazoa	T	Translocator protein	TSPO	GO:0001505,GO:0001817,GO:0001818,GO:0002082,GO:0002237,GO:0003254,GO:0003674,GO:0005215,GO:0005319,GO:0005488,GO:0005496,GO:0005497,GO:0005515,GO:0005575,GO:0005622,GO:0005623,GO:0005737,GO:0005739,GO:0005740,GO:0005741,GO:0006140,GO:0006605,GO:0006626,GO:0006629,GO:0006694,GO:0006700,GO:0006725,GO:0006778,GO:0006779,GO:0006783,GO:0006807,GO:0006810,GO:0006811,GO:0006820,GO:0006821,GO:0006839,GO:…	-	ko:K05770	ko04080,ko04214,ko04979,ko05166,map04080,map04214,map04979,map05166	-	-	-	ko00000,ko00001,ko02000	9.A.24	-	-	TspO_MBR
276	LOC5564039	XP_001648362.2	7159.AAEL004065-PA	8.86e-133	377	KOG4083@1|root,KOG4083@2759|Eukaryota,3AD0Z@33154|Opisthokonta,3BVGU@33208|Metazoa,3DC22@33213|Bilateria,42153@6656|Arthropoda,3SPB0@50557|Insecta,453JS@7147|Diptera,45HZX@7148|Nematocera	33208|Metazoa	K	Protein of Unknown function (DUF1690)	-	GO:0005575,GO:0005622,GO:0005623,GO:0005737,GO:0005739,GO:0005740,GO:0005743,GO:0006996,GO:0007005,GO:0007006,GO:0007007,GO:0008053,GO:0008150,GO:0009987,GO:0016020,GO:0016043,GO:0019866,GO:0031090,GO:0031966,GO:0031967,GO:0031975,GO:0042407,GO:0043226,GO:0043227,GO:0043229,GO:0043231,GO:0044422,GO:0044424,GO:0044429,GO:0044444,GO:0044446,GO:0044464,GO:0048284,GO:0061024,GO:0061025,GO:0071840	-	ko:K17563	-	-	-	-	ko00000,ko01009,ko03029	-	-	-	DUF1690
277	LOC5564061	XP_001648364.2	7159.AAEL004043-PA	6.79e-220	606	2D0XY@1|root,2SFZ1@2759|Eukaryota,39WJE@33154|Opisthokonta,3BN1M@33208|Metazoa,3DMU7@33213|Bilateria,42328@6656|Arthropoda,3SRFU@50557|Insecta,452BE@7147|Diptera,45IQY@7148|Nematocera	33208|Metazoa	S	FR47-like protein	-	-	-	-	-	-	-	-	-	-	-	-	FR47
278	LOC5564038	XP_001648366.2	7159.AAEL004055-PA	0	970	KOG2139@1|root,KOG2139@2759|Eukaryota,38G4A@33154|Opisthokonta,3BJFY@33208|Metazoa,3CU8Z@33213|Bilateria,41USK@6656|Arthropoda,3SFVF@50557|Insecta,44YCR@7147|Diptera,45HFF@7148|Nematocera	33208|Metazoa	S	WD40 repeats	AAAS	GO:0000003,GO:0003008,GO:0005575,GO:0005622,GO:0005623,GO:0005634,GO:0005635,GO:0005643,GO:0005654,GO:0005737,GO:0005813,GO:0005815,GO:0005829,GO:0005856,GO:0006403,GO:0006405,GO:0006406,GO:0006611,GO:0006810,GO:0006886,GO:0006913,GO:0007610,GO:0007611,GO:0007612,GO:0008104,GO:0008150,GO:0008152,GO:0009566,GO:0010467,GO:0012505,GO:0015031,GO:0015630,GO:0015833,GO:0015931,GO:0016020,GO:0016032,GO:…	-	ko:K14320	ko03013,map03013	M00427	-	-	ko00000,ko00001,ko00002,ko03019	-	-	-	ANAPC4_WD40,PD40,WD40
279	LOC5564062	XP_001648368.1	7159.AAEL004056-PB	7.85e-84	247	2A8R2@1|root,2RYGZ@2759|Eukaryota,3A01U@33154|Opisthokonta,3BPQM@33208|Metazoa,3D8W8@33213|Bilateria,4202M@6656|Arthropoda,3SZ0V@50557|Insecta,458IK@7147|Diptera,45IZC@7148|Nematocera	33208|Metazoa	G	Mitogen-activated protein kinase kinase 1 interacting	LAMTOR3	GO:0000165,GO:0000186,GO:0000323,GO:0001101,GO:0001775,GO:0001932,GO:0001934,GO:0002252,GO:0002263,GO:0002274,GO:0002275,GO:0002283,GO:0002366,GO:0002376,GO:0002443,GO:0002444,GO:0002446,GO:0003674,GO:0005575,GO:0005622,GO:0005623,GO:0005737,GO:0005764,GO:0005765,GO:0005768,GO:0005770,GO:0005773,GO:0005774,GO:0005886,GO:0006464,GO:0006468,GO:0006793,GO:0006796,GO:0006807,GO:0006810,GO:0006887,GO:…	-	ko:K04370	ko04010,ko04150,map04010,map04150	-	-	-	ko00000,ko00001	-	-	-	MAPKK1_Int
280	LOC5564034	XP_001648370.1	7159.AAEL004053-PA	1.79e-244	671	KOG4285@1|root,KOG4285@2759|Eukaryota,38DK6@33154|Opisthokonta,3B9SE@33208|Metazoa,3CWD6@33213|Bilateria,420BH@6656|Arthropoda,3SNRA@50557|Insecta,453BH@7147|Diptera,45HZF@7148|Nematocera	33208|Metazoa	D	Functions as a component of the nuclear pore complex (NPC). NPC components, collectively referred to as nucleoporins (NUPs)	NUP35	GO:0003674,GO:0003676,GO:0003677,GO:0003697,GO:0005198,GO:0005488,GO:0005515,GO:0005543,GO:0005575,GO:0005622,GO:0005623,GO:0005634,GO:0005635,GO:0005643,GO:0005652,GO:0005654,GO:0005886,GO:0006355,GO:0006403,GO:0006405,GO:0006406,GO:0006606,GO:0006607,GO:0006611,GO:0006810,GO:0006886,GO:0006913,GO:0006996,GO:0006997,GO:0006999,GO:0007088,GO:0007096,GO:0007275,GO:0007346,GO:0008104,GO:0008150,GO:…	-	ko:K14313	ko03013,map03013	M00427	-	-	ko00000,ko00001,ko00002,ko03019	1.I.1	-	-	Nup35_RRM
281	LOC5564055	XP_001648371.1	7159.AAEL004052-PA	6.11e-159	446	KOG2659@1|root,KOG2659@2759|Eukaryota,396D9@33154|Opisthokonta,3BE83@33208|Metazoa,3CZCH@33213|Bilateria,41VK1@6656|Arthropoda,3SJVM@50557|Insecta,44ZYR@7147|Diptera,45DQK@7148|Nematocera	33208|Metazoa	Z	CTLH/CRA C-terminal to LisH motif domain	GID8	GO:0005575,GO:0005622,GO:0005623,GO:0005634,GO:0005654,GO:0005737,GO:0006508,GO:0006511,GO:0006807,GO:0008150,GO:0008152,GO:0009056,GO:0009057,GO:0009987,GO:0010498,GO:0019538,GO:0019941,GO:0030054,GO:0030163,GO:0031974,GO:0031981,GO:0043161,GO:0043170,GO:0043226,GO:0043227,GO:0043229,GO:0043231,GO:0043233,GO:0043632,GO:0044237,GO:0044238,GO:0044248,GO:0044257,GO:0044260,GO:0044265,GO:0044267,GO:…	-	-	-	-	-	-	-	-	-	-	CLTH,LisH
282	LOC5564041	XP_001648374.1	7176.CPIJ009417-PA	1.44e-122	352	COG0454@1|root,KOG3396@2759|Eukaryota,3A46N@33154|Opisthokonta,3B9HC@33208|Metazoa,3D1D8@33213|Bilateria,41YY7@6656|Arthropoda,3SM7W@50557|Insecta,4528H@7147|Diptera,45ENR@7148|Nematocera	33208|Metazoa	M	N-acetyltransferase activity	GNPNAT1	GO:0000003,GO:0003006,GO:0003674,GO:0003824,GO:0004343,GO:0005488,GO:0005515,GO:0005575,GO:0005622,GO:0005623,GO:0005737,GO:0005768,GO:0005770,GO:0005793,GO:0005794,GO:0005829,GO:0006022,GO:0006023,GO:0006030,GO:0006031,GO:0006040,GO:0006041,GO:0006044,GO:0006047,GO:0006048,GO:0006139,GO:0006725,GO:0006793,GO:0006807,GO:0007276,GO:0007281,GO:0007292,GO:0008080,GO:0008150,GO:0008152,GO:0009058,GO:…	2.3.1.4	ko:K00621	ko00520,map00520	-	R02058	RC00004,RC00166	ko00000,ko00001,ko01000	-	-	-	Acetyltransf_1
283	LOC5564064	XP_001648376.1	7159.AAEL004054-PA	0	1123	COG2124@1|root,KOG0157@2759|Eukaryota,38CHP@33154|Opisthokonta,3B9GY@33208|Metazoa,3CSG8@33213|Bilateria,41U3I@6656|Arthropoda,3SHJ4@50557|Insecta,450NK@7147|Diptera,45CNE@7148|Nematocera	33208|Metazoa	Q	cytochrome P450	-	GO:0003008,GO:0007600,GO:0008150,GO:0019233,GO:0032501,GO:0050877	-	ko:K15001	-	-	-	-	ko00000,ko00199,ko01000	-	-	-	p450
284	LOC5564063	XP_001648378.2	7159.AAEL004068-PA	0	1259	2FBSA@1|root,2TD05@2759|Eukaryota,398MC@33154|Opisthokonta,3CCUX@33208|Metazoa,3DU5G@33213|Bilateria,425H7@6656|Arthropoda,3SV1X@50557|Insecta,45872@7147|Diptera,45JZP@7148|Nematocera	33208|Metazoa	-	-	-	-	-	-	-	-	-	-	-	-	-	-	-
285	LOC5564054	XP_001648381.1	7159.AAEL004048-PA	0	977	KOG3097@1|root,KOG3097@2759|Eukaryota,39NH3@33154|Opisthokonta,3BCBB@33208|Metazoa,3CYBR@33213|Bilateria,41VW6@6656|Arthropoda,3SG3N@50557|Insecta,44YC2@7147|Diptera,45ECP@7148|Nematocera	33208|Metazoa	S	Ion channel regulatory protein UNC-93	unc-93	GO:0003674,GO:0005575,GO:0005622,GO:0005623,GO:0005737,GO:0005886,GO:0005887,GO:0006937,GO:0008150,GO:0010959,GO:0015459,GO:0016020,GO:0016021,GO:0016247,GO:0031224,GO:0031226,GO:0032879,GO:0043226,GO:0043228,GO:0043229,GO:0043232,GO:0043266,GO:0043269,GO:0043292,GO:0044057,GO:0044422,GO:0044424,GO:0044425,GO:0044444,GO:0044449,GO:0044459,GO:0044464,GO:0050789,GO:0051049,GO:0051239,GO:0055120,GO:…	-	-	-	-	-	-	-	-	-	-	MFS_1,UNC-93
286	LOC5564053	XP_001648383.1	7159.AAEL004060-PB	3.33e-35	119	KOG3495@1|root,KOG3495@2759|Eukaryota,3A9YV@33154|Opisthokonta,3BUTM@33208|Metazoa,3DCP0@33213|Bilateria,42145@6656|Arthropoda,3SPC9@50557|Insecta,454TB@7147|Diptera,45JIH@7148|Nematocera	33208|Metazoa	C	Mitochondrial ATP synthase epsilon chain	sun	GO:0000275,GO:0001664,GO:0003674,GO:0005102,GO:0005488,GO:0005515,GO:0005575,GO:0005576,GO:0005615,GO:0005622,GO:0005623,GO:0005737,GO:0005739,GO:0005740,GO:0005743,GO:0005753,GO:0006139,GO:0006163,GO:0006164,GO:0006725,GO:0006753,GO:0006754,GO:0006793,GO:0006796,GO:0006807,GO:0006810,GO:0006811,GO:0006812,GO:0006950,GO:0006979,GO:0007275,GO:0007568,GO:0008150,GO:0008152,GO:0008277,GO:0008340,GO:…	-	ko:K02135	ko00190,ko01100,ko04714,ko05010,ko05012,ko05016,map00190,map01100,map04714,map05010,map05012,map05016	M00158	-	-	ko00000,ko00001,ko00002	3.A.2.1	-	-	ATP-synt_Eps
287	LOC5564040	XP_001648384.2	7159.AAEL004050-PA	7.65e-273	746	COG3407@1|root,KOG2833@2759|Eukaryota,38DKK@33154|Opisthokonta,3BDUF@33208|Metazoa,3CU7A@33213|Bilateria,41UBI@6656|Arthropoda,3SHZI@50557|Insecta,44ZR5@7147|Diptera,45HJ8@7148|Nematocera	33208|Metazoa	I	Performs the first committed step in the biosynthesis of isoprenes	MVD	GO:0003674,GO:0003824,GO:0004163,GO:0005488,GO:0005515,GO:0005575,GO:0005622,GO:0005623,GO:0005737,GO:0005777,GO:0005782,GO:0005829,GO:0006066,GO:0006084,GO:0006139,GO:0006163,GO:0006464,GO:0006486,GO:0006487,GO:0006488,GO:0006489,GO:0006490,GO:0006629,GO:0006637,GO:0006644,GO:0006694,GO:0006695,GO:0006720,GO:0006725,GO:0006732,GO:0006753,GO:0006790,GO:0006793,GO:0006796,GO:0006807,GO:0008150,GO:…	4.1.1.33	ko:K01597	ko00900,ko01100,ko01110,ko01130,map00900,map01100,map01110,map01130	M00095	R01121	RC00453	ko00000,ko00001,ko00002,ko01000	-	-	-	GHMP_kinases_N
288	LOC5564052	XP_001648386.2	7159.AAEL004070-PA	0	883	2BQFB@1|root,2S1U6@2759|Eukaryota,3A3HH@33154|Opisthokonta,3BRJN@33208|Metazoa,3D8TV@33213|Bilateria,41ZQS@6656|Arthropoda,3SMY9@50557|Insecta,44YXS@7147|Diptera,45J5I@7148|Nematocera	33208|Metazoa	-	-	-	GO:0003008,GO:0007154,GO:0007267,GO:0007268,GO:0007274,GO:0007610,GO:0007611,GO:0007613,GO:0007616,GO:0008150,GO:0009987,GO:0023052,GO:0032501,GO:0050877,GO:0050890,GO:0098916,GO:0099536,GO:0099537	-	-	-	-	-	-	-	-	-	-	-
289	LOC5564033	XP_001648388.2	7159.AAEL004074-PA	0	1419	28PF1@1|root,2QW2Z@2759|Eukaryota,38F45@33154|Opisthokonta,3BKYX@33208|Metazoa,3D34G@33213|Bilateria,41YBU@6656|Arthropoda,3SICC@50557|Insecta,4510C@7147|Diptera,45HBQ@7148|Nematocera	33208|Metazoa	-	-	-	GO:0003008,GO:0007154,GO:0007267,GO:0007268,GO:0007274,GO:0007610,GO:0007611,GO:0007613,GO:0007616,GO:0008150,GO:0009987,GO:0023052,GO:0032501,GO:0050877,GO:0050890,GO:0098916,GO:0099536,GO:0099537	-	-	-	-	-	-	-	-	-	-	Beta_helix,LRR_5
290	LOC5564056	XP_001648394.2	7159.AAEL004059-PA	1.07e-285	782	COG0626@1|root,KOG0053@2759|Eukaryota,38CST@33154|Opisthokonta,3BFVK@33208|Metazoa,3CXAE@33213|Bilateria,41XH4@6656|Arthropoda,3SGQ3@50557|Insecta,451EM@7147|Diptera,45C20@7148|Nematocera	33208|Metazoa	E	cystathionine	CTH	GO:0000096,GO:0000097,GO:0000098,GO:0001558,GO:0003674,GO:0003824,GO:0003962,GO:0004121,GO:0004123,GO:0005488,GO:0005515,GO:0005575,GO:0005622,GO:0005623,GO:0005737,GO:0005829,GO:0006082,GO:0006355,GO:0006464,GO:0006518,GO:0006520,GO:0006534,GO:0006555,GO:0006575,GO:0006749,GO:0006750,GO:0006790,GO:0006807,GO:0006950,GO:0006986,GO:0007154,GO:0007165,GO:0008144,GO:0008150,GO:0008152,GO:0008285,GO:…	4.4.1.1	ko:K01758	ko00260,ko00270,ko00450,ko01100,ko01130,ko01230,map00260,map00270,map00450,map01100,map01130,map01230	M00338	R00782,R01001,R02408,R04770,R04930,R09366	RC00056,RC00069,RC00348,RC00382,RC00710,RC01209,RC01210,RC01245,RC02303	ko00000,ko00001,ko00002,ko01000,ko04147	-	-	-	Cys_Met_Meta_PP
291	LOC5564065	XP_001648396.2	7159.AAEL004081-PA	2.46e-126	360	COG0693@1|root,KOG2764@2759|Eukaryota,3A1YC@33154|Opisthokonta,3BQJG@33208|Metazoa,3CY3Z@33213|Bilateria,41ZIH@6656|Arthropoda,3SMUP@50557|Insecta,4536J@7147|Diptera,45J82@7148|Nematocera	33208|Metazoa	V	DJ-1/PfpI family	PARK7	GO:0000003,GO:0000302,GO:0000785,GO:0001504,GO:0001505,GO:0001817,GO:0001819,GO:0001932,GO:0001933,GO:0001934,GO:0001963,GO:0002020,GO:0002082,GO:0002237,GO:0002673,GO:0002675,GO:0002682,GO:0002684,GO:0002790,GO:0002861,GO:0002863,GO:0002864,GO:0002866,GO:0003674,GO:0003676,GO:0003712,GO:0003713,GO:0003723,GO:0003729,GO:0003824,GO:0005102,GO:0005488,GO:0005507,GO:0005515,GO:0005575,GO:0005576,GO:…	3.5.1.124	ko:K05687	ko05012,map05012	-	-	-	ko00000,ko00001,ko01000,ko01002,ko04147	-	-	-	DJ-1_PfpI
292	LOC5564078	XP_001648403.1	7159.AAEL014296-PA	0	1025	COG5066@1|root,KOG1471@1|root,KOG0439@2759|Eukaryota,KOG1471@2759|Eukaryota,39MFQ@33154|Opisthokonta,3BBUE@33208|Metazoa,3CTGN@33213|Bilateria,41W90@6656|Arthropoda,3SFXK@50557|Insecta,450VQ@7147|Diptera,45EZM@7148|Nematocera	33208|Metazoa	IU	Domain in homologues of a S. cerevisiae phosphatidylinositol transfer protein (Sec14p)	MOSPD2	-	-	-	-	-	-	-	-	-	-	-	CRAL_TRIO,Motile_Sperm
293	LOC5564077	XP_001648404.2	7159.AAEL014297-PA	0	1338	COG5409@1|root,KOG1162@2759|Eukaryota,38FWU@33154|Opisthokonta,3BEGP@33208|Metazoa,3CY81@33213|Bilateria,41VYP@6656|Arthropoda,3SI32@50557|Insecta,44YVJ@7147|Diptera,45F3P@7148|Nematocera	33208|Metazoa	U	Xenotropic and polytropic	XPR1	GO:0000822,GO:0001501,GO:0001618,GO:0002376,GO:0002520,GO:0002521,GO:0002573,GO:0003674,GO:0004888,GO:0004930,GO:0005215,GO:0005488,GO:0005575,GO:0005622,GO:0005623,GO:0005737,GO:0005886,GO:0006810,GO:0006811,GO:0006817,GO:0006820,GO:0006873,GO:0007154,GO:0007165,GO:0007186,GO:0007275,GO:0007399,GO:0007417,GO:0008144,GO:0008150,GO:0008509,GO:0009605,GO:0009607,GO:0009615,GO:0009987,GO:0010001,GO:…	-	-	-	-	-	-	-	-	-	-	EXS,SPX
294	LOC5564084	XP_001648409.2	7159.AAEL014302-PA	0	1033	COG3320@1|root,KOG1221@2759|Eukaryota,39Z71@33154|Opisthokonta,3BCQ2@33208|Metazoa,3D528@33213|Bilateria,41V4T@6656|Arthropoda,3SIW0@50557|Insecta,44ZVG@7147|Diptera,45C4I@7148|Nematocera	33208|Metazoa	I	Catalyzes the reduction of fatty acyl-CoA to fatty alcohols	-	GO:0003674,GO:0003824,GO:0005575,GO:0005622,GO:0005623,GO:0005737,GO:0005777,GO:0006139,GO:0006163,GO:0006637,GO:0006725,GO:0006732,GO:0006753,GO:0006790,GO:0006793,GO:0006796,GO:0006807,GO:0007275,GO:0007568,GO:0008150,GO:0008152,GO:0008340,GO:0009058,GO:0009117,GO:0009150,GO:0009259,GO:0009987,GO:0010025,GO:0010166,GO:0010259,GO:0016491,GO:0016620,GO:0016903,GO:0019637,GO:0019693,GO:0032501,GO:…	1.2.1.84	ko:K13356	ko00073,ko04146,ko04212,map00073,map04146,map04212	-	R09470	RC00004	ko00000,ko00001,ko01000	-	-	-	NAD_binding_4,Sterile
295	LOC5564097	XP_001648422.1	7159.AAEL014318-PA	0	933	2DMY1@1|root,2S660@2759|Eukaryota,3A7NB@33154|Opisthokonta,3BSQ8@33208|Metazoa,3D9H6@33213|Bilateria,420NW@6656|Arthropoda,3SN9R@50557|Insecta,4599X@7147|Diptera,45EZ1@7148|Nematocera	33208|Metazoa	-	-	-	GO:0005575,GO:0016020,GO:0016021,GO:0031224,GO:0044425	-	-	-	-	-	-	-	-	-	-	-
296	LOC5564098	XP_001648424.1	7159.AAEL014314-PA	0	877	COG1467@1|root,KOG2851@2759|Eukaryota,38C84@33154|Opisthokonta,3BETM@33208|Metazoa,3CSBP@33213|Bilateria,41W9Q@6656|Arthropoda,3SJ8F@50557|Insecta,44ZM7@7147|Diptera,45C8X@7148|Nematocera	33208|Metazoa	H	Belongs to the eukaryotic-type primase small subunit family	PRIM1	GO:0000082,GO:0000228,GO:0000278,GO:0000428,GO:0000723,GO:0003674,GO:0003676,GO:0003677,GO:0003697,GO:0003824,GO:0003887,GO:0003896,GO:0003899,GO:0005488,GO:0005575,GO:0005622,GO:0005623,GO:0005634,GO:0005654,GO:0005657,GO:0005658,GO:0005694,GO:0006139,GO:0006259,GO:0006260,GO:0006261,GO:0006269,GO:0006725,GO:0006807,GO:0006996,GO:0007049,GO:0008150,GO:0008152,GO:0009058,GO:0009059,GO:0009987,GO:…	-	ko:K02684,ko:K16733	ko00230,ko00240,ko01100,ko03030,map00230,map00240,map01100,map03030	M00261	R00375,R00376,R00377,R00378	RC02795	ko00000,ko00001,ko00002,ko01000,ko03032,ko03036,ko04131	-	-	-	DNA_primase_S
297	LOC5564099	XP_001648425.2	7159.AAEL014315-PA	0	1963	KOG1215@1|root,KOG1215@2759|Eukaryota,39XFA@33154|Opisthokonta,3BP1T@33208|Metazoa,3D5XF@33213|Bilateria,41XZA@6656|Arthropoda,3SK8X@50557|Insecta,44ZBK@7147|Diptera,45EX9@7148|Nematocera	33208|Metazoa	T	Domain first found in C1r, C1s, uEGF, and bone morphogenetic protein.	-	GO:0001894,GO:0001895,GO:0005575,GO:0005622,GO:0005623,GO:0005737,GO:0005768,GO:0005769,GO:0006807,GO:0006810,GO:0006897,GO:0008150,GO:0008152,GO:0009987,GO:0012505,GO:0016192,GO:0019538,GO:0031410,GO:0031982,GO:0032501,GO:0042440,GO:0042441,GO:0042592,GO:0043170,GO:0043226,GO:0043227,GO:0043229,GO:0043324,GO:0043473,GO:0043474,GO:0044237,GO:0044238,GO:0044260,GO:0044267,GO:0044424,GO:0044444,GO:…	-	-	-	-	-	-	-	-	-	-	CUB,Ldl_recept_a
298	LOC5564141	XP_001648436.1	7159.AAEL004120-PA	1.02e-113	325	2DBFY@1|root,2S5HZ@2759|Eukaryota,3A77W@33154|Opisthokonta,3BUA8@33208|Metazoa,3DB6J@33213|Bilateria,4219E@6656|Arthropoda,3SP54@50557|Insecta,454CU@7147|Diptera,45IV1@7148|Nematocera	33208|Metazoa	S	Domain involved in innate immunity and lipid metabolism.	-	GO:0001530,GO:0002376,GO:0003674,GO:0003823,GO:0005488,GO:0005496,GO:0005539,GO:0005575,GO:0005576,GO:0005615,GO:0006810,GO:0006869,GO:0006950,GO:0006952,GO:0006955,GO:0006959,GO:0007498,GO:0007599,GO:0008150,GO:0008289,GO:0009611,GO:0009888,GO:0010876,GO:0015850,GO:0015918,GO:0030882,GO:0032501,GO:0032502,GO:0032934,GO:0033036,GO:0042060,GO:0042381,GO:0042834,GO:0044421,GO:0045087,GO:0048856,GO:…	-	ko:K13443	ko04142,ko04979,map04142,map04979	-	-	-	ko00000,ko00001,ko02000	2.A.6.6	-	-	E1_DerP2_DerF2
299	LOC5564140	XP_001648438.2	7159.AAEL004083-PA	0	1366	COG2319@1|root,KOG2106@2759|Eukaryota,38B67@33154|Opisthokonta,3BAU9@33208|Metazoa,3CRT7@33213|Bilateria,41TVT@6656|Arthropoda,3SFM0@50557|Insecta,455RN@7147|Diptera,45BSF@7148|Nematocera	33208|Metazoa	S	HELP motif	EML1	GO:0000226,GO:0000278,GO:0002244,GO:0002376,GO:0002520,GO:0003008,GO:0003674,GO:0005102,GO:0005488,GO:0005509,GO:0005515,GO:0005575,GO:0005622,GO:0005623,GO:0005737,GO:0005829,GO:0005856,GO:0005875,GO:0006996,GO:0007010,GO:0007017,GO:0007049,GO:0007051,GO:0007052,GO:0007275,GO:0007399,GO:0007405,GO:0007417,GO:0007420,GO:0007600,GO:0007601,GO:0007605,GO:0008017,GO:0008022,GO:0008092,GO:0008150,GO:…	-	ko:K15420,ko:K18595,ko:K18596	ko05200,ko05223,map05200,map05223	-	-	-	ko00000,ko00001,ko04812	-	-	-	HELP,WD40
300	LOC5564142	XP_001648441.1	7159.AAEL004106-PA	2.4e-234	646	KOG4304@1|root,KOG4304@2759|Eukaryota,38VGX@33154|Opisthokonta,3BEDD@33208|Metazoa,3CRCS@33213|Bilateria,41YPJ@6656|Arthropoda,3SM1J@50557|Insecta,44ZNI@7147|Diptera,45IHW@7148|Nematocera	33208|Metazoa	K	Hairy Orange	-	GO:0000003,GO:0000122,GO:0000981,GO:0000982,GO:0001067,GO:0001078,GO:0001227,GO:0001708,GO:0002052,GO:0003002,GO:0003006,GO:0003674,GO:0003676,GO:0003677,GO:0003690,GO:0003700,GO:0005488,GO:0005575,GO:0005622,GO:0005623,GO:0005634,GO:0006355,GO:0006357,GO:0007088,GO:0007154,GO:0007165,GO:0007166,GO:0007219,GO:0007275,GO:0007346,GO:0007389,GO:0007399,GO:0007530,GO:0007538,GO:0007539,GO:0007540,GO:…	-	ko:K06054,ko:K09090	ko03460,ko04330,ko04950,ko05165,ko05200,ko05224,map03460,map04330,map04950,map05165,map05200,map05224	-	-	-	ko00000,ko00001,ko03000,ko03019,ko03400	-	-	-	HLH,Hairy_orange
301	LOC5564134	XP_001648444.1	7159.AAEL004114-PA	0	954	KOG3097@1|root,KOG3097@2759|Eukaryota,39XXZ@33154|Opisthokonta,3BNW9@33208|Metazoa,3D57G@33213|Bilateria,41UA7@6656|Arthropoda,3SI6K@50557|Insecta,450NI@7147|Diptera,45FBC@7148|Nematocera	33208|Metazoa	S	Ion channel regulatory protein UNC-93	-	GO:0003008,GO:0003009,GO:0003012,GO:0003674,GO:0005575,GO:0005622,GO:0005623,GO:0005737,GO:0005886,GO:0006936,GO:0006937,GO:0006941,GO:0008150,GO:0010959,GO:0015459,GO:0016020,GO:0016247,GO:0032501,GO:0032879,GO:0043226,GO:0043228,GO:0043229,GO:0043232,GO:0043266,GO:0043269,GO:0043292,GO:0044057,GO:0044422,GO:0044424,GO:0044444,GO:0044449,GO:0044464,GO:0050789,GO:0050879,GO:0050881,GO:0051049,GO:…	-	-	-	-	-	-	-	-	-	-	UNC-93
302	LOC5564126	XP_001648447.1	7159.AAEL004097-PA	5.35e-149	421	KOG4304@1|root,KOG4304@2759|Eukaryota,3A0RW@33154|Opisthokonta,3BCCC@33208|Metazoa,3CV4Q@33213|Bilateria,41YSJ@6656|Arthropoda,3SKY7@50557|Insecta,45178@7147|Diptera,45CN5@7148|Nematocera	33208|Metazoa	K	enhancer of split	HES6	GO:0000122,GO:0000981,GO:0000982,GO:0001067,GO:0001078,GO:0001227,GO:0001654,GO:0001745,GO:0001751,GO:0001754,GO:0002052,GO:0003002,GO:0003674,GO:0003676,GO:0003677,GO:0003690,GO:0003700,GO:0005488,GO:0005515,GO:0005575,GO:0005622,GO:0005623,GO:0005634,GO:0006355,GO:0006357,GO:0007275,GO:0007389,GO:0007399,GO:0007423,GO:0007444,GO:0007447,GO:0007450,GO:0007525,GO:0008134,GO:0008150,GO:0008284,GO:…	-	ko:K09087,ko:K09090	ko05165,map05165	-	-	-	ko00000,ko00001,ko03000,ko03019	-	-	-	HLH,Hairy_orange
303	LOC5564110	XP_001648448.1	7159.AAEL004107-PA	1.58e-116	333	COG0105@1|root,KOG0888@2759|Eukaryota,3A3R3@33154|Opisthokonta,3BRGC@33208|Metazoa,3D8PM@33213|Bilateria,41ZRE@6656|Arthropoda,3SMUI@50557|Insecta,4538F@7147|Diptera,45IYF@7148|Nematocera	33208|Metazoa	F	NDK	NME6	GO:0001558,GO:0003674,GO:0003824,GO:0004550,GO:0005575,GO:0005622,GO:0005623,GO:0005737,GO:0005739,GO:0005829,GO:0006139,GO:0006165,GO:0006725,GO:0006753,GO:0006793,GO:0006796,GO:0006807,GO:0007088,GO:0007346,GO:0008150,GO:0008152,GO:0009058,GO:0009117,GO:0009132,GO:0009141,GO:0009142,GO:0009987,GO:0010564,GO:0010639,GO:0010948,GO:0015949,GO:0016301,GO:0016310,GO:0016740,GO:0016772,GO:0016776,GO:…	2.7.4.6	ko:K00940	ko00230,ko00240,ko00983,ko01100,ko01110,ko01130,ko04016,map00230,map00240,map00983,map01100,map01110,map01130,map04016	M00049,M00050,M00052,M00053	R00124,R00139,R00156,R00330,R00570,R00722,R01137,R01857,R02093,R02326,R02331,R03530,R11894,R11895	RC00002	ko00000,ko00001,ko00002,ko01000,ko04131	-	-	-	NDK
304	LOC5564115	XP_001648450.1	7159.AAEL004113-PA	2.43e-199	551	KOG3864@1|root,KOG3864@2759|Eukaryota,3A1V4@33154|Opisthokonta,3BQDT@33208|Metazoa,3D5SG@33213|Bilateria,4203M@6656|Arthropoda,3SNEG@50557|Insecta,44YE4@7147|Diptera,45BE1@7148|Nematocera	33208|Metazoa	S	ATP synthase subunit s-like protein	ATP5SL	GO:0006996,GO:0007005,GO:0008150,GO:0009987,GO:0010257,GO:0016043,GO:0022607,GO:0032981,GO:0033108,GO:0034622,GO:0043933,GO:0044085,GO:0065003,GO:0071840	-	ko:K14816	-	-	-	-	ko00000,ko03009	-	-	-	LRR_6
305	LOC5564114	XP_001648451.1	7159.AAEL004110-PA	0	1282	KOG0663@1|root,KOG0663@2759|Eukaryota,38C2D@33154|Opisthokonta,3BFIM@33208|Metazoa,3CZ9A@33213|Bilateria,41U9M@6656|Arthropoda,3SJDV@50557|Insecta,44YQI@7147|Diptera,45ES0@7148|Nematocera	33208|Metazoa	T	Kinase-like	CDK11B	GO:0000166,GO:0000278,GO:0001558,GO:0001701,GO:0001824,GO:0002682,GO:0002684,GO:0003674,GO:0003824,GO:0004672,GO:0004674,GO:0004693,GO:0005488,GO:0005524,GO:0005575,GO:0005622,GO:0005623,GO:0005634,GO:0005635,GO:0005654,GO:0005737,GO:0006355,GO:0006464,GO:0006468,GO:0006793,GO:0006796,GO:0006807,GO:0006915,GO:0007049,GO:0007088,GO:0007275,GO:0007346,GO:0008144,GO:0008150,GO:0008152,GO:0008219,GO:…	2.7.11.22	ko:K08818	-	-	-	-	ko00000,ko01000,ko01001,ko03041	-	-	-	Pkinase
306	LOC5564117	XP_001648452.3	7159.AAEL004112-PA	3.52e-139	393	COG0450@1|root,KOG0852@2759|Eukaryota,38B9P@33154|Opisthokonta,3B9IG@33208|Metazoa,3CS1I@33213|Bilateria,41X1P@6656|Arthropoda,3SIJE@50557|Insecta,44Z6N@7147|Diptera,45HFE@7148|Nematocera	33208|Metazoa	O	C-terminal domain of 1-Cys peroxiredoxin	Jafrac1	GO:0000003,GO:0003006,GO:0003674,GO:0003824,GO:0004601,GO:0005575,GO:0005622,GO:0005623,GO:0005737,GO:0005829,GO:0006928,GO:0006950,GO:0006979,GO:0007155,GO:0007275,GO:0007276,GO:0007281,GO:0007568,GO:0008150,GO:0008152,GO:0008340,GO:0008354,GO:0008379,GO:0009056,GO:0009605,GO:0009636,GO:0009987,GO:0009991,GO:0010259,GO:0016209,GO:0016477,GO:0016491,GO:0016684,GO:0016999,GO:0017001,GO:0017144,GO:…	1.11.1.15	ko:K03386,ko:K13279	ko04146,ko04214,map04146,map04214	-	-	-	ko00000,ko00001,ko01000,ko04147	-	-	-	1-cysPrx_C,AhpC-TSA
307	LOC5564124	XP_001648454.1	7159.AAEL004086-PB	1.79e-244	670	COG0656@1|root,KOG1577@2759|Eukaryota,39ZBX@33154|Opisthokonta,3BGI5@33208|Metazoa,3D481@33213|Bilateria,42275@6656|Arthropoda,3SQEP@50557|Insecta,44ZQ3@7147|Diptera,45GB1@7148|Nematocera	33208|Metazoa	S	Aldo/keto reductase family	-	-	1.1.1.21	ko:K00011	ko00040,ko00051,ko00052,ko00561,ko00790,ko01100,map00040,map00051,map00052,map00561,map00790,map01100	-	R01036,R01041,R01093,R01095,R01431,R01758,R01759,R01787,R02531,R02577,R04285,R11764	RC00099,RC00108,RC00133,RC00205,RC00670	ko00000,ko00001,ko01000	-	-	-	Aldo_ket_red
308	LOC5564116	XP_001648456.1	7159.AAEL004095-PA	7.87e-244	668	COG0656@1|root,KOG1577@2759|Eukaryota,39ZBX@33154|Opisthokonta,3BGI5@33208|Metazoa,3D481@33213|Bilateria,42275@6656|Arthropoda,3SQEP@50557|Insecta,44ZQ3@7147|Diptera,45K4J@7148|Nematocera	33208|Metazoa	S	Aldo/keto reductase family	-	-	1.1.1.21	ko:K00011	ko00040,ko00051,ko00052,ko00561,ko00790,ko01100,map00040,map00051,map00052,map00561,map00790,map01100	-	R01036,R01041,R01093,R01095,R01431,R01758,R01759,R01787,R02531,R02577,R04285,R11764	RC00099,RC00108,RC00133,RC00205,RC00670	ko00000,ko00001,ko01000	-	-	-	Aldo_ket_red
309	LOC5564118	XP_001648457.1	7159.AAEL004118-PA	3.73e-240	659	COG0656@1|root,KOG1577@2759|Eukaryota,3AHUY@33154|Opisthokonta,3CA6C@33208|Metazoa,3DRB9@33213|Bilateria,424CJ@6656|Arthropoda,3T12Z@50557|Insecta,45833@7147|Diptera,45JT8@7148|Nematocera	33208|Metazoa	S	Aldo/keto reductase family	-	-	1.1.1.21	ko:K00011	ko00040,ko00051,ko00052,ko00561,ko00790,ko01100,map00040,map00051,map00052,map00561,map00790,map01100	-	R01036,R01041,R01093,R01095,R01431,R01758,R01759,R01787,R02531,R02577,R04285,R11764	RC00099,RC00108,RC00133,RC00205,RC00670	ko00000,ko00001,ko01000	-	-	-	Aldo_ket_red
310	LOC5564130	XP_001648458.1	7159.AAEL004102-PA	5.29e-239	655	COG0656@1|root,KOG1577@2759|Eukaryota,38HH0@33154|Opisthokonta,3BB8T@33208|Metazoa,3CRNB@33213|Bilateria,41TVF@6656|Arthropoda,3SKGN@50557|Insecta,4568Q@7147|Diptera,45CCX@7148|Nematocera	33208|Metazoa	S	Aldo/keto reductase family	AKR1A1	GO:0003674,GO:0003824,GO:0004032,GO:0004033,GO:0005575,GO:0005622,GO:0005623,GO:0005737,GO:0005829,GO:0005886,GO:0005975,GO:0005996,GO:0006006,GO:0006063,GO:0006064,GO:0006081,GO:0006082,GO:0006091,GO:0006732,GO:0006766,GO:0006767,GO:0006790,GO:0006793,GO:0006796,GO:0006807,GO:0008106,GO:0008150,GO:0008152,GO:0009055,GO:0009056,GO:0009058,GO:0009108,GO:0009110,GO:0009987,GO:0016020,GO:0016051,GO:…	1.1.1.2,1.1.1.21	ko:K00002,ko:K00011	ko00010,ko00040,ko00051,ko00052,ko00561,ko00790,ko00930,ko01100,ko01110,ko01120,ko01130,ko01220,map00010,map00040,map00051,map00052,map00561,map00790,map00930,map01100,map01110,map01120,map01130,map01220	M00014	R00746,R01036,R01041,R01093,R01095,R01431,R01481,R01758,R01759,R01787,R02531,R02577,R04285,R05231,R11764	RC00087,RC00088,RC00099,RC00108,RC00133,RC00205,RC00670	ko00000,ko00001,ko00002,ko01000,ko04147	-	-	-	Aldo_ket_red
311	LOC5564109	XP_001648460.2	7159.AAEL004096-PA	1.3e-232	641	COG0656@1|root,KOG1577@2759|Eukaryota,392MS@33154|Opisthokonta,3C801@33208|Metazoa,3DP0R@33213|Bilateria,4259M@6656|Arthropoda,3SURZ@50557|Insecta,455KN@7147|Diptera,45DFK@7148|Nematocera	33208|Metazoa	S	Aldo/keto reductase family	-	-	1.1.1.21	ko:K00011	ko00040,ko00051,ko00052,ko00561,ko00790,ko01100,map00040,map00051,map00052,map00561,map00790,map01100	-	R01036,R01041,R01093,R01095,R01431,R01758,R01759,R01787,R02531,R02577,R04285,R11764	RC00099,RC00108,RC00133,RC00205,RC00670	ko00000,ko00001,ko01000	-	-	-	Aldo_ket_red
312	LOC5564133	XP_001648461.1	7159.AAEL004088-PA	5.93e-236	648	COG0656@1|root,KOG1577@2759|Eukaryota,38HH0@33154|Opisthokonta,3BB8T@33208|Metazoa,3CRNB@33213|Bilateria,41TVF@6656|Arthropoda,3SKGN@50557|Insecta,44ZIN@7147|Diptera,45BYY@7148|Nematocera	33208|Metazoa	S	Aldo/keto reductase family	AKR1A1	GO:0003674,GO:0003824,GO:0004032,GO:0004033,GO:0005575,GO:0005622,GO:0005623,GO:0005737,GO:0005829,GO:0005886,GO:0005975,GO:0005996,GO:0006006,GO:0006063,GO:0006064,GO:0006081,GO:0006082,GO:0006091,GO:0006732,GO:0006766,GO:0006767,GO:0006790,GO:0006793,GO:0006796,GO:0006807,GO:0008106,GO:0008150,GO:0008152,GO:0009055,GO:0009056,GO:0009058,GO:0009108,GO:0009110,GO:0009987,GO:0016020,GO:0016051,GO:…	1.1.1.2,1.1.1.21	ko:K00002,ko:K00011	ko00010,ko00040,ko00051,ko00052,ko00561,ko00790,ko00930,ko01100,ko01110,ko01120,ko01130,ko01220,map00010,map00040,map00051,map00052,map00561,map00790,map00930,map01100,map01110,map01120,map01130,map01220	M00014	R00746,R01036,R01041,R01093,R01095,R01431,R01481,R01758,R01759,R01787,R02531,R02577,R04285,R05231,R11764	RC00087,RC00088,RC00099,RC00108,RC00133,RC00205,RC00670	ko00000,ko00001,ko00002,ko01000,ko04147	-	-	-	Aldo_ket_red
313	LOC5564133	XP_001648463.1	7159.AAEL004088-PA	1.18e-228	629	COG0656@1|root,KOG1577@2759|Eukaryota,38HH0@33154|Opisthokonta,3BB8T@33208|Metazoa,3CRNB@33213|Bilateria,41TVF@6656|Arthropoda,3SKGN@50557|Insecta,44ZIN@7147|Diptera,45BYY@7148|Nematocera	33208|Metazoa	S	Aldo/keto reductase family	AKR1A1	GO:0003674,GO:0003824,GO:0004032,GO:0004033,GO:0005575,GO:0005622,GO:0005623,GO:0005737,GO:0005829,GO:0005886,GO:0005975,GO:0005996,GO:0006006,GO:0006063,GO:0006064,GO:0006081,GO:0006082,GO:0006091,GO:0006732,GO:0006766,GO:0006767,GO:0006790,GO:0006793,GO:0006796,GO:0006807,GO:0008106,GO:0008150,GO:0008152,GO:0009055,GO:0009056,GO:0009058,GO:0009108,GO:0009110,GO:0009987,GO:0016020,GO:0016051,GO:…	1.1.1.2,1.1.1.21	ko:K00002,ko:K00011	ko00010,ko00040,ko00051,ko00052,ko00561,ko00790,ko00930,ko01100,ko01110,ko01120,ko01130,ko01220,map00010,map00040,map00051,map00052,map00561,map00790,map00930,map01100,map01110,map01120,map01130,map01220	M00014	R00746,R01036,R01041,R01093,R01095,R01431,R01481,R01758,R01759,R01787,R02531,R02577,R04285,R05231,R11764	RC00087,RC00088,RC00099,RC00108,RC00133,RC00205,RC00670	ko00000,ko00001,ko00002,ko01000,ko04147	-	-	-	Aldo_ket_red
314	LOC5564107	XP_001648468.1	7159.AAEL004092-PA	0	869	2ANB2@1|root,2RZDX@2759|Eukaryota,3A2BG@33154|Opisthokonta,3BR2I@33208|Metazoa,3D7AB@33213|Bilateria,41ZN5@6656|Arthropoda,3SMG5@50557|Insecta,44YYQ@7147|Diptera,45CR1@7148|Nematocera	33208|Metazoa	G	DNA/RNA non-specific endonuclease	-	GO:0000737,GO:0006139,GO:0006259,GO:0006308,GO:0006309,GO:0006725,GO:0006807,GO:0006915,GO:0006921,GO:0008150,GO:0008152,GO:0008219,GO:0009056,GO:0009057,GO:0009987,GO:0012501,GO:0016043,GO:0019439,GO:0022411,GO:0030262,GO:0034641,GO:0034655,GO:0043170,GO:0044237,GO:0044238,GO:0044248,GO:0044260,GO:0044265,GO:0044270,GO:0046483,GO:0046700,GO:0071704,GO:0071840,GO:0090304,GO:0090305,GO:0097194,GO:…	-	-	-	-	-	-	-	-	-	-	Endonuclease_NS
315	LOC5564111	XP_001648469.1	7159.AAEL004103-PA	0	863	2ANB2@1|root,2RZDX@2759|Eukaryota,3A2BG@33154|Opisthokonta,3BR2I@33208|Metazoa,3D7AB@33213|Bilateria,41ZN5@6656|Arthropoda,3SMG5@50557|Insecta,44YYQ@7147|Diptera	33208|Metazoa	G	Metal ion binding	-	GO:0000737,GO:0006139,GO:0006259,GO:0006308,GO:0006309,GO:0006725,GO:0006807,GO:0006915,GO:0006921,GO:0008150,GO:0008152,GO:0008219,GO:0009056,GO:0009057,GO:0009987,GO:0012501,GO:0016043,GO:0019439,GO:0022411,GO:0030262,GO:0034641,GO:0034655,GO:0043170,GO:0044237,GO:0044238,GO:0044248,GO:0044260,GO:0044265,GO:0044270,GO:0046483,GO:0046700,GO:0071704,GO:0071840,GO:0090304,GO:0090305,GO:0097194,GO:…	-	-	-	-	-	-	-	-	-	-	Endonuclease_NS
316	LOC5564146	XP_001648476.1	7159.AAEL014325-PA	0	904	COG5071@1|root,KOG1498@2759|Eukaryota,38BJ1@33154|Opisthokonta,3BBH7@33208|Metazoa,3D02E@33213|Bilateria,41XQ5@6656|Arthropoda,3SI1Y@50557|Insecta,450JI@7147|Diptera,45CA2@7148|Nematocera	33208|Metazoa	O	proteasome regulatory	PSMD12	GO:0000502,GO:0001775,GO:0002252,GO:0002263,GO:0002274,GO:0002275,GO:0002283,GO:0002366,GO:0002376,GO:0002443,GO:0002444,GO:0002446,GO:0005575,GO:0005576,GO:0005622,GO:0005623,GO:0005634,GO:0005654,GO:0005737,GO:0005829,GO:0005838,GO:0006464,GO:0006508,GO:0006511,GO:0006807,GO:0006810,GO:0006887,GO:0006955,GO:0008150,GO:0008152,GO:0008541,GO:0009056,GO:0009057,GO:0009987,GO:0010498,GO:0012505,GO:…	-	ko:K03035	ko03050,ko05169,map03050,map05169	M00341	-	-	ko00000,ko00001,ko00002,ko03051	-	-	-	PCI
317	LOC5564153	XP_001648484.2	7159.AAEL014331-PA	0	1162	KOG1323@1|root,KOG1323@2759|Eukaryota,38D9G@33154|Opisthokonta,3B9WG@33208|Metazoa,3CR9W@33213|Bilateria,41WB3@6656|Arthropoda,3SJZA@50557|Insecta,450ZC@7147|Diptera,45EUM@7148|Nematocera	33208|Metazoa	T	phosphatase 2c	PPM1J	GO:0003674,GO:0003824,GO:0004721,GO:0004722,GO:0005575,GO:0005622,GO:0005623,GO:0005634,GO:0005654,GO:0005737,GO:0006464,GO:0006470,GO:0006793,GO:0006796,GO:0006807,GO:0008150,GO:0008152,GO:0009987,GO:0016311,GO:0016787,GO:0016788,GO:0016791,GO:0019538,GO:0031974,GO:0031981,GO:0036211,GO:0042578,GO:0043170,GO:0043226,GO:0043227,GO:0043229,GO:0043231,GO:0043233,GO:0043412,GO:0044237,GO:0044238,GO:…	3.1.3.16	ko:K17503,ko:K17504	-	-	-	-	ko00000,ko01000,ko01009	-	-	-	PP2C
318	LOC5576062	XP_001648485.2	7159.AAEL012303-PA	2.88e-290	795	KOG3647@1|root,KOG3647@2759|Eukaryota,39F96@33154|Opisthokonta,3BHA8@33208|Metazoa,3CZ70@33213|Bilateria,41WHG@6656|Arthropoda,3SG5J@50557|Insecta,451KR@7147|Diptera,45BCN@7148|Nematocera	33208|Metazoa	S	Clusterin-associated protein-1	CLUAP1	GO:0000226,GO:0001578,GO:0001655,GO:0001822,GO:0001838,GO:0001841,GO:0001843,GO:0001894,GO:0001895,GO:0001947,GO:0002009,GO:0003002,GO:0003007,GO:0003143,GO:0005575,GO:0005622,GO:0005623,GO:0005634,GO:0005654,GO:0005813,GO:0005815,GO:0005856,GO:0005929,GO:0006810,GO:0006928,GO:0006935,GO:0006996,GO:0007010,GO:0007017,GO:0007018,GO:0007154,GO:0007165,GO:0007166,GO:0007224,GO:0007275,GO:0007368,GO:…	-	ko:K19684	-	-	-	-	ko00000,ko03036	-	-	-	Cluap1
319	LOC5564161	XP_001648490.1	7159.AAEL004148-PA	1.34e-234	645	COG0457@1|root,KOG0548@2759|Eukaryota,38GCK@33154|Opisthokonta,3BECN@33208|Metazoa,3CUW9@33213|Bilateria,41W4B@6656|Arthropoda,3SK6G@50557|Insecta,44YVB@7147|Diptera,45GZR@7148|Nematocera	33208|Metazoa	O	Heat shock chaperonin-binding motif.	STIP1	GO:0000003,GO:0003674,GO:0004857,GO:0005488,GO:0005515,GO:0005575,GO:0005622,GO:0005623,GO:0005634,GO:0005737,GO:0005794,GO:0005829,GO:0006950,GO:0007275,GO:0007568,GO:0008022,GO:0008150,GO:0008340,GO:0009266,GO:0009408,GO:0009628,GO:0010259,GO:0012505,GO:0030234,GO:0030544,GO:0031072,GO:0032501,GO:0032502,GO:0032780,GO:0032991,GO:0042030,GO:0043086,GO:0043209,GO:0043226,GO:0043227,GO:0043229,GO:…	-	ko:K04734,ko:K09553,ko:K16362	ko04024,ko04062,ko04064,ko04210,ko04380,ko04620,ko04621,ko04622,ko04623,ko04624,ko04657,ko04658,ko04659,ko04660,ko04662,ko04668,ko04722,ko04920,ko04926,ko04931,ko05020,ko05120,ko05131,ko05134,ko05140,ko05142,ko05145,ko05160,ko05161,ko05162,ko05164,ko05166,ko05167,ko05168,ko05169,ko05200,ko05203,ko05215,ko05220,ko05222,map04024,map04062,map04064,map04210,map04380,map04620,map04621,map04622,map0462…	M00686	-	-	ko00000,ko00001,ko00002,ko03000,ko03110,ko04131,ko04516	-	-	-	TPR_1,TPR_11,TPR_12,TPR_16,TPR_2,TPR_8
320	LOC5564180	XP_001648494.1	7159.AAEL004130-PA	3.17e-202	560	KOG0489@1|root,KOG0489@2759|Eukaryota,38XIJ@33154|Opisthokonta,3BHFZ@33208|Metazoa,3CW8B@33213|Bilateria,41ZVQ@6656|Arthropoda,3SZM2@50557|Insecta,458YN@7147|Diptera,45ED1@7148|Nematocera	33208|Metazoa	K	Homeodomain	GSX1	GO:0000976,GO:0000977,GO:0000978,GO:0000981,GO:0000982,GO:0000987,GO:0001012,GO:0001067,GO:0001077,GO:0001228,GO:0003674,GO:0003676,GO:0003677,GO:0003690,GO:0003700,GO:0005488,GO:0005575,GO:0005622,GO:0005623,GO:0005634,GO:0006139,GO:0006351,GO:0006355,GO:0006357,GO:0006366,GO:0006725,GO:0006807,GO:0007275,GO:0007399,GO:0007417,GO:0007420,GO:0008150,GO:0008152,GO:0009058,GO:0009059,GO:0009889,GO:…	-	ko:K09310	-	-	-	-	ko00000,ko03000	-	-	-	Homeobox
321	LOC5564170	XP_001648495.1	7159.AAEL004136-PA	0	1543	2CYNM@1|root,2S5BY@2759|Eukaryota,3A7ZM@33154|Opisthokonta,3BTBX@33208|Metazoa,3D9ET@33213|Bilateria,420NT@6656|Arthropoda,3SNP3@50557|Insecta,452XP@7147|Diptera,45IMC@7148|Nematocera	33208|Metazoa	-	-	-	GO:0000120,GO:0005575,GO:0005622,GO:0005623,GO:0005634,GO:0005667,GO:0005668,GO:0005730,GO:0006355,GO:0006356,GO:0008150,GO:0009889,GO:0009891,GO:0009893,GO:0010468,GO:0010556,GO:0010557,GO:0010604,GO:0010628,GO:0019219,GO:0019222,GO:0031323,GO:0031325,GO:0031326,GO:0031328,GO:0031974,GO:0031981,GO:0032991,GO:0043226,GO:0043227,GO:0043228,GO:0043229,GO:0043231,GO:0043232,GO:0043233,GO:0044422,GO:…	-	ko:K15214	-	-	-	-	ko00000,ko03021	-	-	-	-
322	LOC5564182	XP_001648498.2	7159.AAEL004146-PA	0	1147	COG0415@1|root,KOG0133@2759|Eukaryota,39RUU@33154|Opisthokonta,3BMND@33208|Metazoa,3CZ7Y@33213|Bilateria,41XWK@6656|Arthropoda,3SGU5@50557|Insecta,4502D@7147|Diptera,45HPW@7148|Nematocera	33208|Metazoa	K	Blue light-dependent regulator that is the input of the circadian feedback loop. Has no photolyase activity for cyclobutane pyrimidine dimers or 6-4 photoproducts. Regulation of expression by light suggests a role in photoreception for locomotor activity rhythms. Functions, together with per, as a transcriptional repressor required for the oscillation of peripheral circadian clocks and for the co…	cry	GO:0000060,GO:0000166,GO:0003008,GO:0003674,GO:0004888,GO:0004930,GO:0005488,GO:0005515,GO:0005575,GO:0005622,GO:0005623,GO:0005634,GO:0005635,GO:0005641,GO:0005737,GO:0006355,GO:0006606,GO:0006810,GO:0006886,GO:0006913,GO:0007154,GO:0007165,GO:0007186,GO:0007600,GO:0007602,GO:0007610,GO:0007622,GO:0007623,GO:0007626,GO:0008020,GO:0008104,GO:0008150,GO:0009314,GO:0009416,GO:0009581,GO:0009582,GO:…	-	ko:K02295	ko04710,map04710	-	-	-	ko00000,ko00001,ko03400	-	-	-	DNA_photolyase,FAD_binding_7
323	LOC5564179	XP_001648499.1	7159.AAEL004141-PA	7.84e-202	558	COG5083@1|root,KOG3668@2759|Eukaryota,38C2H@33154|Opisthokonta,3BB4C@33208|Metazoa,3CT3I@33213|Bilateria,41U1Q@6656|Arthropoda,3SJ3X@50557|Insecta,44X8J@7147|Diptera,45EGG@7148|Nematocera	33208|Metazoa	IT	Phosphatidylinositol transfer protein	PITPNB	GO:0000003,GO:0000062,GO:0000139,GO:0000166,GO:0000212,GO:0000226,GO:0000280,GO:0000902,GO:0000904,GO:0000910,GO:0000912,GO:0000915,GO:0000916,GO:0001700,GO:0001701,GO:0003008,GO:0003674,GO:0005215,GO:0005319,GO:0005488,GO:0005504,GO:0005543,GO:0005548,GO:0005575,GO:0005622,GO:0005623,GO:0005634,GO:0005635,GO:0005737,GO:0005739,GO:0005783,GO:0005789,GO:0005794,GO:0005829,GO:0005886,GO:0006629,GO:…	-	-	-	-	-	-	-	-	-	-	IP_trans
324	LOC5564160	XP_001648502.2	7159.AAEL004143-PA	1.04e-221	612	COG2120@1|root,KOG3332@2759|Eukaryota,38DPN@33154|Opisthokonta,3BFJQ@33208|Metazoa,3CY7A@33213|Bilateria,41ZE1@6656|Arthropoda,3SZ2W@50557|Insecta,458K1@7147|Diptera,45ERZ@7148|Nematocera	33208|Metazoa	M	N-acetylglucosaminyl-phosphatidylinositol de-N-acetylase	PIGL	GO:0000225,GO:0003674,GO:0003824,GO:0005575,GO:0005622,GO:0005623,GO:0005737,GO:0005783,GO:0005789,GO:0006464,GO:0006497,GO:0006505,GO:0006506,GO:0006629,GO:0006643,GO:0006644,GO:0006650,GO:0006661,GO:0006664,GO:0006793,GO:0006796,GO:0006807,GO:0008150,GO:0008152,GO:0008610,GO:0008654,GO:0009058,GO:0009059,GO:0009247,GO:0009987,GO:0012505,GO:0016020,GO:0016254,GO:0016787,GO:0016810,GO:0016811,GO:…	3.5.1.89	ko:K03434	ko00563,ko01100,map00563,map01100	M00065	R05917	-	ko00000,ko00001,ko00002,ko01000	-	-	-	PIG-L
325	LOC5564181	XP_001648503.2	7159.AAEL004131-PA	2.36e-272	744	COG5210@1|root,KOG2221@2759|Eukaryota,38B94@33154|Opisthokonta,3BDQ6@33208|Metazoa,3CVN8@33213|Bilateria,41U10@6656|Arthropoda,3SIBV@50557|Insecta,450KF@7147|Diptera,45FP6@7148|Nematocera	33208|Metazoa	U	Domain in Tre-2, BUB2p, and Cdc16p. Probable Rab-GAPs.	TBC1D10B	GO:0001775,GO:0001932,GO:0001933,GO:0002252,GO:0002263,GO:0002274,GO:0002275,GO:0002283,GO:0002366,GO:0002376,GO:0002443,GO:0002444,GO:0002446,GO:0002682,GO:0002683,GO:0002694,GO:0002695,GO:0003674,GO:0005096,GO:0005488,GO:0005515,GO:0005575,GO:0005622,GO:0005623,GO:0005737,GO:0005886,GO:0005902,GO:0006508,GO:0006807,GO:0006810,GO:0006886,GO:0006887,GO:0006955,GO:0007275,GO:0007424,GO:0008047,GO:…	-	ko:K16756,ko:K19944	-	-	-	-	ko00000,ko03036,ko04131	-	-	-	RabGAP-TBC
326	LOC5564156	XP_001648504.1	7159.AAEL004127-PA	2.91e-296	808	COG1960@1|root,KOG0139@2759|Eukaryota,38H6J@33154|Opisthokonta,3BC6X@33208|Metazoa,3CVK7@33213|Bilateria,41VCW@6656|Arthropoda,3SIYA@50557|Insecta,45AXV@7147|Diptera,45JP2@7148|Nematocera	33208|Metazoa	I	Acyl-CoA dehydrogenase, C-terminal domain	ACADS	GO:0000062,GO:0000166,GO:0003674,GO:0003824,GO:0003995,GO:0004085,GO:0005488,GO:0005575,GO:0005622,GO:0005623,GO:0005634,GO:0005654,GO:0005737,GO:0005739,GO:0005740,GO:0005759,GO:0006082,GO:0006139,GO:0006351,GO:0006352,GO:0006366,GO:0006367,GO:0006629,GO:0006631,GO:0006635,GO:0006725,GO:0006807,GO:0006950,GO:0008150,GO:0008152,GO:0009056,GO:0009058,GO:0009059,GO:0009062,GO:0009605,GO:0009719,GO:…	1.3.8.1	ko:K00248	ko00071,ko00280,ko00650,ko01100,ko01110,ko01120,ko01200,ko01212,map00071,map00280,map00650,map01100,map01110,map01120,map01200,map01212	-	R01175,R01178,R02661,R03172,R04751	RC00052,RC00068,RC00076,RC00120,RC00148	ko00000,ko00001,ko01000	-	-	-	Acyl-CoA_dh_1,Acyl-CoA_dh_M,Acyl-CoA_dh_N
327	LOC5564158	XP_001648505.2	7159.AAEL004137-PA	1.12e-288	788	COG1960@1|root,KOG0139@2759|Eukaryota,38H6J@33154|Opisthokonta,3BC6X@33208|Metazoa,3CVK7@33213|Bilateria,41VCW@6656|Arthropoda,3SIYA@50557|Insecta,452NN@7147|Diptera,45GCU@7148|Nematocera	33208|Metazoa	I	Acyl-CoA dehydrogenase, C-terminal domain	ACADS	GO:0000062,GO:0000166,GO:0003674,GO:0003824,GO:0003995,GO:0004085,GO:0005488,GO:0005575,GO:0005622,GO:0005623,GO:0005634,GO:0005654,GO:0005737,GO:0005739,GO:0005740,GO:0005759,GO:0006082,GO:0006139,GO:0006351,GO:0006352,GO:0006366,GO:0006367,GO:0006629,GO:0006631,GO:0006635,GO:0006725,GO:0006807,GO:0006950,GO:0008150,GO:0008152,GO:0009056,GO:0009058,GO:0009059,GO:0009062,GO:0009605,GO:0009719,GO:…	1.3.8.1	ko:K00248	ko00071,ko00280,ko00650,ko01100,ko01110,ko01120,ko01200,ko01212,map00071,map00280,map00650,map01100,map01110,map01120,map01200,map01212	-	R01175,R01178,R02661,R03172,R04751	RC00052,RC00068,RC00076,RC00120,RC00148	ko00000,ko00001,ko01000	-	-	-	Acyl-CoA_dh_1,Acyl-CoA_dh_M,Acyl-CoA_dh_N
328	LOC5564166	XP_001648508.2	7159.AAEL004126-PB	3.49e-215	592	COG3000@1|root,KOG0873@2759|Eukaryota,38ERS@33154|Opisthokonta,3BFHV@33208|Metazoa,3CZJP@33213|Bilateria,41VRZ@6656|Arthropoda,3SIQH@50557|Insecta,45634@7147|Diptera,45EVC@7148|Nematocera	33208|Metazoa	I	Belongs to the sterol desaturase family	-	GO:0003674,GO:0003824,GO:0005575,GO:0005622,GO:0005623,GO:0005737,GO:0005783,GO:0005789,GO:0006629,GO:0008150,GO:0008152,GO:0012505,GO:0016020,GO:0016491,GO:0031984,GO:0042175,GO:0043226,GO:0043227,GO:0043229,GO:0043231,GO:0044238,GO:0044422,GO:0044424,GO:0044425,GO:0044432,GO:0044444,GO:0044446,GO:0044464,GO:0055114,GO:0071704,GO:0098827	1.14.18.9	ko:K07750,ko:K22282	ko00100,ko01100,ko01130,map00100,map01100,map01130	M00101	R07509,R10057	RC01952	ko00000,ko00001,ko00002,ko01000	-	-	-	FA_hydroxylase
329	LOC5564163	XP_001648511.1	7159.AAEL004138-PA	1.89e-276	758	KOG2443@1|root,KOG2443@2759|Eukaryota,38GVD@33154|Opisthokonta,3BDWV@33208|Metazoa,3CRWP@33213|Bilateria,41U1J@6656|Arthropoda,3SHUM@50557|Insecta,44Y2K@7147|Diptera,45DFV@7148|Nematocera	33208|Metazoa	S	Signal peptide	SPPL3	GO:0000323,GO:0002253,GO:0002376,GO:0002429,GO:0002682,GO:0002684,GO:0002757,GO:0002764,GO:0002768,GO:0003674,GO:0003824,GO:0004175,GO:0004190,GO:0005488,GO:0005515,GO:0005575,GO:0005622,GO:0005623,GO:0005737,GO:0005764,GO:0005765,GO:0005773,GO:0005774,GO:0005783,GO:0005789,GO:0005791,GO:0005793,GO:0005794,GO:0005798,GO:0005886,GO:0006465,GO:0006508,GO:0006518,GO:0006807,GO:0006873,GO:0006874,GO:…	-	ko:K09598	-	-	-	-	ko00000,ko01000,ko01002	-	-	-	Peptidase_A22B
330	LOC5564171	XP_001648513.1	7159.AAEL004128-PA	0	942	28IW7@1|root,2QR7U@2759|Eukaryota,38EPJ@33154|Opisthokonta,3B9N8@33208|Metazoa,3CRJ9@33213|Bilateria,41X44@6656|Arthropoda,3SGR3@50557|Insecta,450U0@7147|Diptera,45F4B@7148|Nematocera	33208|Metazoa	S	protein modification by small protein conjugation	DCAF12	GO:0000151,GO:0002165,GO:0005575,GO:0005622,GO:0005623,GO:0005737,GO:0005813,GO:0005815,GO:0005856,GO:0007275,GO:0007431,GO:0007435,GO:0007552,GO:0008150,GO:0008219,GO:0009653,GO:0009791,GO:0009886,GO:0009887,GO:0009987,GO:0010623,GO:0010941,GO:0012501,GO:0015630,GO:0022612,GO:0030154,GO:0031461,GO:0032501,GO:0032502,GO:0032991,GO:0035070,GO:0035071,GO:0035272,GO:0043067,GO:0043226,GO:0043228,GO:…	-	ko:K11803	-	-	-	-	ko00000,ko04121	-	-	-	-
331	LOC5564178	XP_001648518.2	7159.AAEL004132-PC	3.77e-123	354	COG5088@1|root,KOG4086@2759|Eukaryota,3A9E3@33154|Opisthokonta,3BPHV@33208|Metazoa,3D6K7@33213|Bilateria,41ZES@6656|Arthropoda,3SMVE@50557|Insecta,45396@7147|Diptera,45E26@7148|Nematocera	33208|Metazoa	K	Component of the Mediator complex, a coactivator involved in the regulated transcription of nearly all RNA polymerase II-dependent genes. Mediator functions as a bridge to convey information from gene-specific regulatory proteins to the basal RNA polymerase II transcription machinery. Mediator is recruited to promoters by direct interactions with regulatory proteins and serves as a scaffold for t…	MED31	GO:0000151,GO:0000428,GO:0000578,GO:0003002,GO:0003674,GO:0003712,GO:0003713,GO:0005488,GO:0005515,GO:0005575,GO:0005622,GO:0005623,GO:0005634,GO:0005654,GO:0005667,GO:0006139,GO:0006351,GO:0006352,GO:0006355,GO:0006357,GO:0006366,GO:0006367,GO:0006464,GO:0006725,GO:0006807,GO:0007275,GO:0007350,GO:0007351,GO:0007389,GO:0007399,GO:0007406,GO:0008150,GO:0008152,GO:0008285,GO:0008595,GO:0009058,GO:…	-	ko:K15153	-	-	-	-	ko00000,ko03021	-	-	-	Med31
332	LOC5564185	XP_001648523.2	7159.AAEL014335-PA	0	1070	KOG1450@1|root,KOG1450@2759|Eukaryota,38G3F@33154|Opisthokonta,3B9DF@33208|Metazoa,3CRSX@33213|Bilateria,41YFK@6656|Arthropoda,3T00Y@50557|Insecta,4599Y@7147|Diptera	33208|Metazoa	T	GTPase activator activity	ARHGAP9	GO:0001775,GO:0001891,GO:0002009,GO:0002011,GO:0002252,GO:0002263,GO:0002274,GO:0002275,GO:0002283,GO:0002366,GO:0002376,GO:0002443,GO:0002444,GO:0002446,GO:0003674,GO:0005096,GO:0005488,GO:0005515,GO:0005543,GO:0005547,GO:0005575,GO:0005576,GO:0005622,GO:0005623,GO:0005634,GO:0005654,GO:0005737,GO:0005768,GO:0005829,GO:0005886,GO:0006810,GO:0006887,GO:0006897,GO:0006898,GO:0006909,GO:0006911,GO:…	-	ko:K20634,ko:K20636,ko:K20637	-	-	-	-	ko00000,ko04131	-	-	-	PH,PH_9,RhoGAP,SH3-WW_linker,SH3_1,SH3_9,WW
333	LOC5564189	XP_001648526.1	7159.AAEL014339-PC	2.72e-198	549	COG0434@1|root,2QUBS@2759|Eukaryota,38EZC@33154|Opisthokonta,3BES3@33208|Metazoa,3D0S4@33213|Bilateria,41V1G@6656|Arthropoda,3SIPY@50557|Insecta,4510K@7147|Diptera,45EVV@7148|Nematocera	33208|Metazoa	S	BtpA family	-	-	-	ko:K06971	-	-	-	-	ko00000	-	-	-	BtpA
334	LOC5564193	XP_001648534.2	7159.AAEL014344-PA	0	1648	KOG3607@1|root,KOG3607@2759|Eukaryota,38B6W@33154|Opisthokonta,3B9I0@33208|Metazoa,3CU5P@33213|Bilateria,41TIZ@6656|Arthropoda,3SHNC@50557|Insecta,45606@7147|Diptera,45H1J@7148|Nematocera	33208|Metazoa	O	ADAM Cysteine-Rich Domain	-	GO:0003674,GO:0003824,GO:0004175,GO:0004222,GO:0005488,GO:0005515,GO:0005575,GO:0006508,GO:0006509,GO:0006807,GO:0008150,GO:0008152,GO:0008233,GO:0008237,GO:0009987,GO:0016020,GO:0016021,GO:0016043,GO:0016787,GO:0019538,GO:0022607,GO:0031224,GO:0033619,GO:0042802,GO:0043170,GO:0043933,GO:0044085,GO:0044238,GO:0044425,GO:0051259,GO:0065003,GO:0070011,GO:0071704,GO:0071840,GO:0140096,GO:1901564	-	ko:K06835	-	-	-	-	ko00000,ko01000,ko01002,ko04516	-	-	-	ADAM_CR,Disintegrin,EGF_2,Pep_M12B_propep,Reprolysin
335	LOC5564195	XP_001648535.1	7159.AAEL014345-PA	2.77e-298	820	KOG2357@1|root,KOG2357@2759|Eukaryota,38QIT@33154|Opisthokonta,3BH4B@33208|Metazoa,3CSBW@33213|Bilateria,41WEU@6656|Arthropoda,3SGCR@50557|Insecta,451II@7147|Diptera,45EI3@7148|Nematocera	33208|Metazoa	S	Protein of unknown function (DUF1682)	CCDC47	GO:0003674,GO:0005488,GO:0005509,GO:0005515,GO:0005575,GO:0005622,GO:0005623,GO:0005737,GO:0005783,GO:0005791,GO:0006508,GO:0006511,GO:0006807,GO:0006950,GO:0006983,GO:0006984,GO:0006996,GO:0007029,GO:0007154,GO:0007165,GO:0007275,GO:0008150,GO:0008152,GO:0009056,GO:0009057,GO:0009607,GO:0009791,GO:0009987,GO:0010033,GO:0010243,GO:0010256,GO:0010498,GO:0012505,GO:0016043,GO:0019538,GO:0019941,GO:…	-	-	-	-	-	-	-	-	-	-	DUF1682
336	LOC5564196	XP_001648537.2	7159.AAEL014348-PB	3.71e-203	564	KOG3573@1|root,KOG3573@2759|Eukaryota,38CI2@33154|Opisthokonta,3BMWJ@33208|Metazoa,3CR4V@33213|Bilateria,41TJ3@6656|Arthropoda,3SI8Q@50557|Insecta,45508@7147|Diptera,45BTR@7148|Nematocera	33208|Metazoa	D	Belongs to the peptidase C14A family	CASP7	GO:0003674,GO:0003824,GO:0004175,GO:0004190,GO:0004197,GO:0005575,GO:0005622,GO:0005623,GO:0005634,GO:0005654,GO:0005737,GO:0005829,GO:0006508,GO:0006807,GO:0006915,GO:0007275,GO:0007507,GO:0008150,GO:0008152,GO:0008219,GO:0008233,GO:0008234,GO:0009314,GO:0009411,GO:0009416,GO:0009628,GO:0009719,GO:0009987,GO:0010033,GO:0010243,GO:0010467,GO:0012501,GO:0014070,GO:0016485,GO:0016787,GO:0019538,GO:…	3.4.22.56,3.4.22.60	ko:K02187,ko:K04397,ko:K04489	ko01524,ko04010,ko04115,ko04210,ko04214,ko04215,ko04650,ko04657,ko04668,ko04726,ko04932,ko04933,ko05010,ko05012,ko05014,ko05016,ko05120,ko05133,ko05134,ko05145,ko05146,ko05152,ko05161,ko05165,ko05167,ko05168,ko05200,ko05203,ko05205,ko05206,ko05210,ko05222,ko05416,map01524,map04010,map04115,map04210,map04214,map04215,map04650,map04657,map04668,map04726,map04932,map04933,map05010,map05012,map05014,…	M00685	-	-	ko00000,ko00001,ko00002,ko01000,ko01002	-	-	-	Peptidase_C14
337	LOC5564197	XP_001648539.2	7159.AAEL014347-PA	0	6043	KOG1388@1|root,KOG1388@2759|Eukaryota,38EMH@33154|Opisthokonta,3BDHS@33208|Metazoa,3CRM9@33213|Bilateria,41UT8@6656|Arthropoda,3SH79@50557|Insecta,44YE3@7147|Diptera,45DK6@7148|Nematocera	33208|Metazoa	TV	Plexin repeat	MEGF8	GO:0001501,GO:0001558,GO:0001568,GO:0001667,GO:0001702,GO:0001944,GO:0002009,GO:0002011,GO:0003002,GO:0003007,GO:0003143,GO:0005575,GO:0005622,GO:0005623,GO:0005634,GO:0006355,GO:0006357,GO:0006928,GO:0007154,GO:0007165,GO:0007166,GO:0007167,GO:0007178,GO:0007275,GO:0007368,GO:0007369,GO:0007389,GO:0007399,GO:0007413,GO:0007507,GO:0008037,GO:0008038,GO:0008150,GO:0008361,GO:0008589,GO:0009653,GO:…	-	-	-	-	-	-	-	-	-	-	CUB,EGF_3,EGF_CA,Kelch_1,Kelch_3,Kelch_4,Laminin_EGF,PSI
338	LOC5564201	XP_001648541.3	7159.AAEL014349-PA	2.05e-283	772	COG5640@1|root,KOG3627@2759|Eukaryota,38EXG@33154|Opisthokonta,3BI1K@33208|Metazoa,3D0B0@33213|Bilateria,41V6R@6656|Arthropoda,3SUUI@50557|Insecta,455VN@7147|Diptera,45CT5@7148|Nematocera	33208|Metazoa	O	Belongs to the peptidase S1 family	CLIPB15	GO:0001562,GO:0005575,GO:0005576,GO:0005615,GO:0006950,GO:0006952,GO:0008150,GO:0009605,GO:0009607,GO:0009617,GO:0042742,GO:0042832,GO:0043207,GO:0044421,GO:0050829,GO:0050896,GO:0051704,GO:0051707,GO:0098542	-	-	-	-	-	-	-	-	-	-	CLIP,Trypsin
339	LOC5564204	XP_001648544.2	7159.AAEL014354-PA	4.52e-270	738	COG5640@1|root,KOG3627@2759|Eukaryota,38EXG@33154|Opisthokonta,3BI1K@33208|Metazoa,3D0B0@33213|Bilateria,41V6R@6656|Arthropoda,3SUUI@50557|Insecta,455VN@7147|Diptera,45CT5@7148|Nematocera	33208|Metazoa	O	Belongs to the peptidase S1 family	CLIPB15	GO:0001562,GO:0005575,GO:0005576,GO:0005615,GO:0006950,GO:0006952,GO:0008150,GO:0009605,GO:0009607,GO:0009617,GO:0042742,GO:0042832,GO:0043207,GO:0044421,GO:0050829,GO:0050896,GO:0051704,GO:0051707,GO:0098542	-	-	-	-	-	-	-	-	-	-	CLIP,Trypsin
340	LOC5564209	XP_001648552.1	7159.AAEL014361-PA	0	1039	COG0154@1|root,KOG1212@2759|Eukaryota,38CWX@33154|Opisthokonta,3BIQD@33208|Metazoa,3CWF7@33213|Bilateria,41XHJ@6656|Arthropoda,3SJZS@50557|Insecta,44YBQ@7147|Diptera,45CWP@7148|Nematocera	33208|Metazoa	IJT	Amidase	-	GO:0008150,GO:0050789,GO:0050794,GO:0051726,GO:0065007	3.5.1.99	ko:K19176	-	-	-	-	ko00000,ko01000	-	-	-	Amidase
341	LOC5564217	XP_001648559.2	7159.AAEL018315-PA	0	986	COG0572@1|root,KOG3308@2759|Eukaryota,39QWQ@33154|Opisthokonta,3CR3J@33208|Metazoa,3E78N@33213|Bilateria,4226I@6656|Arthropoda,3T0TW@50557|Insecta,458HF@7147|Diptera,45HHI@7148|Nematocera	33208|Metazoa	F	Bcl2-/adenovirus E1B nineteen kDa-interacting protein 2	PRUNE2	-	-	ko:K18449,ko:K18450	-	-	-	-	ko00000	-	-	-	BNIP2,CRAL_TRIO_2
342	LOC5564223	XP_001648560.2	7159.AAEL004154-PA	2.1e-292	797	KOG1721@1|root,KOG1721@2759|Eukaryota,3911V@33154|Opisthokonta,3C6SS@33208|Metazoa,3DMS4@33213|Bilateria,4249S@6656|Arthropoda,3T111@50557|Insecta,457C1@7147|Diptera,45JIS@7148|Nematocera	33208|Metazoa	S	zinc finger	-	-	-	-	-	-	-	-	-	-	-	-	zf-C2H2
343	LOC5564228	XP_001648564.1	7159.AAEL004161-PA	1.48e-72	220	KOG4605@1|root,KOG4605@2759|Eukaryota,3A6E0@33154|Opisthokonta,3BTQK@33208|Metazoa,3D9ED@33213|Bilateria,420AG@6656|Arthropoda,3SN1U@50557|Insecta,453ES@7147|Diptera,45IVW@7148|Nematocera	33208|Metazoa	S	CDGSH-type zinc finger. Function unknown.	CISD3	-	5.3.4.1	ko:K09580	ko04141,map04141	-	-	-	ko00000,ko00001,ko01000,ko03110,ko04131,ko04147	-	-	-	zf-CDGSH
344	LOC5564231	XP_001648566.1	7159.AAEL004176-PB	5.1e-206	570	COG5217@1|root,KOG3000@2759|Eukaryota,38BT8@33154|Opisthokonta,3BBXA@33208|Metazoa,3CV8X@33213|Bilateria,41XXP@6656|Arthropoda,3SJCP@50557|Insecta,458GV@7147|Diptera,45F1B@7148|Nematocera	33208|Metazoa	Z	EB1-like C-terminal motif	MAPRE2	GO:0000022,GO:0000070,GO:0000079,GO:0000086,GO:0000226,GO:0000235,GO:0000278,GO:0000280,GO:0000775,GO:0000776,GO:0000819,GO:0001700,GO:0001932,GO:0001934,GO:0002252,GO:0002376,GO:0003008,GO:0003674,GO:0005488,GO:0005515,GO:0005575,GO:0005622,GO:0005623,GO:0005694,GO:0005737,GO:0005794,GO:0005813,GO:0005815,GO:0005818,GO:0005819,GO:0005829,GO:0005856,GO:0005874,GO:0005875,GO:0005876,GO:0005881,GO:…	-	ko:K10436	-	-	-	-	ko00000,ko03036,ko04812	-	-	-	CH,EB1
345	LOC5564226	XP_001648567.1	7159.AAEL004175-PA	4.28e-84	248	COG1383@1|root,KOG0187@2759|Eukaryota,3A23Y@33154|Opisthokonta,3BPFC@33208|Metazoa,3D6DC@33213|Bilateria,41YVD@6656|Arthropoda,3SM67@50557|Insecta,4532F@7147|Diptera,45I3A@7148|Nematocera	33208|Metazoa	J	40S ribosomal protein S17	rps17	GO:0000028,GO:0002181,GO:0003674,GO:0003735,GO:0005198,GO:0005575,GO:0005622,GO:0005623,GO:0005737,GO:0005829,GO:0005840,GO:0006412,GO:0006518,GO:0006807,GO:0006996,GO:0008150,GO:0008152,GO:0009058,GO:0009059,GO:0009987,GO:0010467,GO:0015935,GO:0016043,GO:0019538,GO:0022607,GO:0022613,GO:0022618,GO:0022626,GO:0022627,GO:0032991,GO:0034622,GO:0034641,GO:0034645,GO:0042254,GO:0042255,GO:0042274,GO:…	-	ko:K02962	ko03010,map03010	M00177,M00179	-	-	br01610,ko00000,ko00001,ko00002,ko03011	-	-	-	Ribosomal_S17e
346	LOC5564220	XP_001648568.2	7176.CPIJ004531-PA	0	1251	28J1Y@1|root,2QRE4@2759|Eukaryota,38CJC@33154|Opisthokonta,3BBN2@33208|Metazoa,3D13N@33213|Bilateria,41XKN@6656|Arthropoda,3SHVE@50557|Insecta,4523F@7147|Diptera,45FY3@7148|Nematocera	33208|Metazoa	S	Domain of unknown function (DUF3342)	KIAA1841	-	-	-	-	-	-	-	-	-	-	-	DUF3342
347	LOC5564232	XP_001648569.1	7176.CPIJ004529-PA	2.26e-142	401	COG5078@1|root,KOG0418@2759|Eukaryota,38KYZ@33154|Opisthokonta,3BBCM@33208|Metazoa,3CSE7@33213|Bilateria,41WTU@6656|Arthropoda,3SHMB@50557|Insecta,44XKP@7147|Diptera,45FS0@7148|Nematocera	33208|Metazoa	O	Belongs to the ubiquitin-conjugating enzyme family	UBE2K	GO:0000209,GO:0001932,GO:0001934,GO:0001959,GO:0001961,GO:0002682,GO:0002684,GO:0003674,GO:0003824,GO:0004842,GO:0005488,GO:0005515,GO:0005575,GO:0005622,GO:0005623,GO:0005634,GO:0005737,GO:0005829,GO:0006464,GO:0006508,GO:0006511,GO:0006807,GO:0006915,GO:0006950,GO:0007154,GO:0007165,GO:0008150,GO:0008152,GO:0008219,GO:0009056,GO:0009057,GO:0009893,GO:0009894,GO:0009966,GO:0009967,GO:0009987,GO:…	2.3.2.23	ko:K04649	ko04120,map04120	-	-	-	ko00000,ko00001,ko01000,ko04121	-	-	-	UBA,UQ_con
348	LOC5564225	XP_001648570.2	7370.XP_005183882.1	2.08e-229	637	COG0462@1|root,KOG1448@2759|Eukaryota,38CQV@33154|Opisthokonta,3BD0G@33208|Metazoa,3CU7N@33213|Bilateria,41VRM@6656|Arthropoda,3SHV0@50557|Insecta,44WRP@7147|Diptera	33208|Metazoa	EF	ribose phosphate diphosphokinase activity. It is involved in the biological process described with	PRPS2	GO:0000166,GO:0000287,GO:0001882,GO:0001883,GO:0002189,GO:0003674,GO:0003824,GO:0004749,GO:0005488,GO:0005515,GO:0005524,GO:0005575,GO:0005622,GO:0005623,GO:0005737,GO:0005829,GO:0006015,GO:0006082,GO:0006139,GO:0006144,GO:0006163,GO:0006164,GO:0006167,GO:0006220,GO:0006221,GO:0006725,GO:0006753,GO:0006793,GO:0006796,GO:0006807,GO:0007275,GO:0007399,GO:0008144,GO:0008150,GO:0008152,GO:0009058,GO:…	2.7.6.1	ko:K00948	ko00030,ko00230,ko01100,ko01110,ko01120,ko01130,ko01200,ko01230,map00030,map00230,map01100,map01110,map01120,map01130,map01200,map01230	M00005	R01049	RC00002,RC00078	ko00000,ko00001,ko00002,ko01000	-	-	-	Pribosyl_synth,Pribosyltran_N
349	LOC5564225	XP_001648571.1	7165.AGAP004890-PA	6.29e-240	665	COG0462@1|root,KOG1448@2759|Eukaryota,38CQV@33154|Opisthokonta,3BD0G@33208|Metazoa,3CU7N@33213|Bilateria,41VRM@6656|Arthropoda,3SHV0@50557|Insecta,44WRP@7147|Diptera,45E91@7148|Nematocera	33208|Metazoa	EF	N-terminal domain of ribose phosphate pyrophosphokinase	PRPS2	GO:0000166,GO:0000287,GO:0001882,GO:0001883,GO:0002189,GO:0003674,GO:0003824,GO:0004749,GO:0005488,GO:0005515,GO:0005524,GO:0005575,GO:0005622,GO:0005623,GO:0005737,GO:0005829,GO:0006015,GO:0006082,GO:0006139,GO:0006144,GO:0006163,GO:0006164,GO:0006167,GO:0006220,GO:0006221,GO:0006725,GO:0006753,GO:0006793,GO:0006796,GO:0006807,GO:0007275,GO:0007399,GO:0008144,GO:0008150,GO:0008152,GO:0009058,GO:…	2.7.6.1	ko:K00948	ko00030,ko00230,ko01100,ko01110,ko01120,ko01130,ko01200,ko01230,map00030,map00230,map01100,map01110,map01120,map01130,map01200,map01230	M00005	R01049	RC00002,RC00078	ko00000,ko00001,ko00002,ko01000	-	-	-	Pribosyl_synth,Pribosyltran_N
350	LOC5564216	XP_001648575.1	7159.AAEL004199-PA	4.03e-197	545	COG2340@1|root,KOG3017@2759|Eukaryota,392XE@33154|Opisthokonta,3C880@33208|Metazoa,3DP8C@33213|Bilateria,425GU@6656|Arthropoda,3SV1C@50557|Insecta,456P5@7147|Diptera,45IFM@7148|Nematocera	33208|Metazoa	S	SCP / Tpx-1 / Ag5 / PR-1 / Sc7 family of extracellular domains.	-	-	-	-	-	-	-	-	-	-	-	-	CAP
351	LOC5564247	XP_001648588.2	7159.AAEL004196-PA	0	2612	KOG3587@1|root,KOG3669@1|root,KOG3587@2759|Eukaryota,KOG3669@2759|Eukaryota,38I2F@33154|Opisthokonta,3BAQZ@33208|Metazoa,3CRSU@33213|Bilateria,41UHD@6656|Arthropoda,3SJRJ@50557|Insecta,44Y3S@7147|Diptera,45EDJ@7148|Nematocera	33208|Metazoa	W	Dysferlin domain, N-terminal region.	TECPR1	GO:0000323,GO:0000421,GO:0003674,GO:0005488,GO:0005543,GO:0005575,GO:0005622,GO:0005623,GO:0005634,GO:0005654,GO:0005737,GO:0005764,GO:0005765,GO:0005773,GO:0005774,GO:0005776,GO:0006914,GO:0008150,GO:0008152,GO:0008289,GO:0009056,GO:0009987,GO:0016020,GO:0016043,GO:0016236,GO:0022411,GO:0031090,GO:0031974,GO:0031981,GO:0032266,GO:0032984,GO:0035091,GO:0043167,GO:0043168,GO:0043226,GO:0043227,GO:…	-	ko:K17988	-	-	-	-	ko00000,ko03029,ko04131	-	-	-	Gal-bind_lectin,Hyd_WA,Pex24p
352	LOC5564246	XP_001648589.2	7159.AAEL004168-PA	1.85e-216	599	KOG3202@1|root,KOG3202@2759|Eukaryota,39RFV@33154|Opisthokonta,3BGJZ@33208|Metazoa,3CWKM@33213|Bilateria,41YRE@6656|Arthropoda,3SIQ6@50557|Insecta,44Z6H@7147|Diptera,45BI8@7148|Nematocera	33208|Metazoa	U	SNARE domain	STX6	GO:0000138,GO:0000139,GO:0000149,GO:0001505,GO:0003674,GO:0005484,GO:0005488,GO:0005515,GO:0005575,GO:0005622,GO:0005623,GO:0005634,GO:0005654,GO:0005737,GO:0005768,GO:0005769,GO:0005794,GO:0005795,GO:0005802,GO:0005829,GO:0005886,GO:0006810,GO:0006836,GO:0006886,GO:0006887,GO:0006904,GO:0006906,GO:0006996,GO:0007030,GO:0007032,GO:0007154,GO:0007267,GO:0007268,GO:0007269,GO:0008021,GO:0008104,GO:…	-	ko:K08498	ko04130,map04130	-	-	-	ko00000,ko00001,ko04131	-	-	-	SNARE,Syntaxin-6_N
353	LOC5564254	XP_001648590.1	7159.AAEL004191-PA	0	1010	COG3276@1|root,KOG0461@2759|Eukaryota,38E0Q@33154|Opisthokonta,3BEH3@33208|Metazoa,3CWP0@33213|Bilateria,41XSD@6656|Arthropoda,3SKTV@50557|Insecta,44XZF@7147|Diptera,45F65@7148|Nematocera	33208|Metazoa	J	Elongation factor	EEFSEC	GO:0000049,GO:0000166,GO:0001514,GO:0001882,GO:0001883,GO:0003674,GO:0003676,GO:0003723,GO:0003729,GO:0003746,GO:0003824,GO:0003924,GO:0005488,GO:0005515,GO:0005525,GO:0005575,GO:0005622,GO:0005623,GO:0005737,GO:0005829,GO:0006412,GO:0006414,GO:0006417,GO:0006451,GO:0006518,GO:0006807,GO:0008135,GO:0008150,GO:0008152,GO:0009058,GO:0009059,GO:0009889,GO:0009987,GO:0010467,GO:0010468,GO:0010556,GO:…	-	ko:K03833	-	-	-	-	ko00000,ko03012	-	-	-	GTP_EFTU,GTP_EFTU_D2
354	LOC5564212	XP_001648594.1	7176.CPIJ004577-PA	6.22e-43	140	KOG3504@1|root,KOG3504@2759|Eukaryota,3A882@33154|Opisthokonta,3BUET@33208|Metazoa,3DAWM@33213|Bilateria,421CV@6656|Arthropoda,3SPJF@50557|Insecta,454GS@7147|Diptera,45J9T@7148|Nematocera	33208|Metazoa	J	Belongs to the eukaryotic ribosomal protein eL29 family	RPL29	GO:0000003,GO:0000184,GO:0000956,GO:0002181,GO:0003674,GO:0003682,GO:0003735,GO:0005198,GO:0005488,GO:0005539,GO:0005575,GO:0005622,GO:0005623,GO:0005737,GO:0005783,GO:0005789,GO:0005791,GO:0005829,GO:0005840,GO:0005844,GO:0006139,GO:0006401,GO:0006402,GO:0006412,GO:0006413,GO:0006518,GO:0006605,GO:0006612,GO:0006613,GO:0006614,GO:0006725,GO:0006807,GO:0006810,GO:0006886,GO:0007155,GO:0007275,GO:…	-	ko:K02905	ko03010,map03010	M00177	-	-	br01610,ko00000,ko00001,ko00002,ko03011	-	-	-	Ribosomal_L29e
355	LOC5564250	XP_001648596.1	7176.CPIJ004918-PA	1.83e-246	683	COG0666@1|root,KOG1710@2759|Eukaryota,39V6E@33154|Opisthokonta,3BAJ7@33208|Metazoa,3CVZK@33213|Bilateria,41TCK@6656|Arthropoda,3SFKK@50557|Insecta,44Z74@7147|Diptera,45BB0@7148|Nematocera	33208|Metazoa	S	Ankyrin repeat and MYND domain-containing protein 2	ANKMY2	GO:0002119,GO:0002164,GO:0003674,GO:0005488,GO:0005515,GO:0005575,GO:0005623,GO:0005929,GO:0006950,GO:0006970,GO:0007275,GO:0007610,GO:0007635,GO:0008104,GO:0008150,GO:0008270,GO:0008589,GO:0009266,GO:0009628,GO:0009791,GO:0009966,GO:0009967,GO:0009987,GO:0010646,GO:0010647,GO:0010752,GO:0010753,GO:0016043,GO:0019899,GO:0022607,GO:0022611,GO:0023051,GO:0023056,GO:0030030,GO:0030031,GO:0030033,GO:…	-	-	-	-	-	-	-	-	-	-	Ank_2,Ank_4,Ank_5,zf-MYND
356	LOC5564263	XP_001648597.1	7159.AAEL004174-PA	5.61e-293	799	KOG3585@1|root,KOG3585@2759|Eukaryota,3A6GS@33154|Opisthokonta,3BR70@33208|Metazoa,3D7NI@33213|Bilateria,41ZJN@6656|Arthropoda,3SQNV@50557|Insecta,4556C@7147|Diptera,45BNQ@7148|Nematocera	33208|Metazoa	K	Domain first found in the mice T locus (Brachyury) protein	-	GO:0000981,GO:0001655,GO:0003674,GO:0003676,GO:0003677,GO:0003700,GO:0003705,GO:0005488,GO:0005515,GO:0005575,GO:0005622,GO:0005623,GO:0005634,GO:0005667,GO:0006355,GO:0006357,GO:0007275,GO:0007507,GO:0008150,GO:0009653,GO:0009790,GO:0009888,GO:0009889,GO:0009891,GO:0009893,GO:0009987,GO:0010171,GO:0010172,GO:0010468,GO:0010556,GO:0010557,GO:0010604,GO:0010628,GO:0019219,GO:0019222,GO:0030154,GO:…	-	ko:K10176,ko:K10180	ko04013,map04013	-	-	-	ko00000,ko00001,ko03000,ko03019	-	-	-	T-box
357	LOC5564249	XP_001648600.1	7159.AAEL004195-PA	2.87e-159	449	KOG1110@1|root,KOG1110@2759|Eukaryota,3A5JW@33154|Opisthokonta,3BHXS@33208|Metazoa,3D3Y7@33213|Bilateria,42A3N@6656|Arthropoda,3SZJ6@50557|Insecta,458XB@7147|Diptera,45I60@7148|Nematocera	33208|Metazoa	S	Belongs to the cytochrome b5 family	PGRMC2	GO:0000003,GO:0000775,GO:0000902,GO:0000904,GO:0001556,GO:0001674,GO:0001775,GO:0002252,GO:0002263,GO:0002274,GO:0002275,GO:0002283,GO:0002366,GO:0002376,GO:0002443,GO:0002444,GO:0002446,GO:0003006,GO:0003008,GO:0003674,GO:0003707,GO:0005488,GO:0005496,GO:0005575,GO:0005576,GO:0005615,GO:0005622,GO:0005623,GO:0005634,GO:0005635,GO:0005694,GO:0005737,GO:0005768,GO:0005783,GO:0005819,GO:0005856,GO:…	-	ko:K17278	-	-	-	-	ko00000,ko04147	-	-	-	Cyt-b5
358	LOC5564262	XP_001648601.2	7159.AAEL004163-PA	0	957	2CB2G@1|root,2QPS6@2759|Eukaryota,38GJT@33154|Opisthokonta,3BAZU@33208|Metazoa,3CTFF@33213|Bilateria,41TDY@6656|Arthropoda,3SFSJ@50557|Insecta,44XF8@7147|Diptera,45BIY@7148|Nematocera	33208|Metazoa	G	GDP-fucose protein O-fucosyltransferase	POFUT2	GO:0001704,GO:0001707,GO:0003674,GO:0003824,GO:0005575,GO:0005622,GO:0005623,GO:0005737,GO:0005783,GO:0005789,GO:0005794,GO:0006355,GO:0006464,GO:0006486,GO:0006493,GO:0006807,GO:0007275,GO:0007369,GO:0007498,GO:0008150,GO:0008152,GO:0008417,GO:0009058,GO:0009059,GO:0009100,GO:0009101,GO:0009653,GO:0009790,GO:0009888,GO:0009889,GO:0009987,GO:0010468,GO:0010556,GO:0010717,GO:0012505,GO:0016020,GO:…	2.4.1.221	ko:K03691	ko00514,map00514	-	R09295	-	ko00000,ko00001,ko01000,ko01003	-	GT65,GT68	-	O-FucT
359	LOC5564261	XP_001648602.1	7159.AAEL004155-PA	9.95e-108	310	2FBUR@1|root,2TD2K@2759|Eukaryota,398PW@33154|Opisthokonta,3CCX8@33208|Metazoa,3DU81@33213|Bilateria,42BR8@6656|Arthropoda,3SV78@50557|Insecta,45735@7147|Diptera,45JFC@7148|Nematocera	33208|Metazoa	-	-	-	-	-	-	-	-	-	-	-	-	-	-	-
360	LOC5564218	XP_001648605.1	7159.AAEL004169-PA	4.83e-85	251	2F9SM@1|root,2TAYH@2759|Eukaryota,3960J@33154|Opisthokonta,3CAEF@33208|Metazoa,3DRK7@33213|Bilateria,427S1@6656|Arthropoda,3SXGD@50557|Insecta,459QA@7147|Diptera,45KS3@7148|Nematocera	33208|Metazoa	-	-	-	-	-	-	-	-	-	-	-	-	-	-	-
361	LOC5564219	XP_001648607.1	7159.AAEL004179-PA	0	1664	COG0666@1|root,KOG0510@2759|Eukaryota,38G7Q@33154|Opisthokonta,3BCDU@33208|Metazoa,3D0P6@33213|Bilateria,41TYS@6656|Arthropoda,3SK78@50557|Insecta,44WYZ@7147|Diptera,45DPS@7148|Nematocera	33208|Metazoa	S	Ankyrin repeat	pyx	GO:0003674,GO:0005215,GO:0005216,GO:0005261,GO:0005262,GO:0005575,GO:0006810,GO:0006811,GO:0006812,GO:0006813,GO:0006816,GO:0006950,GO:0008150,GO:0008324,GO:0009266,GO:0009408,GO:0009605,GO:0009628,GO:0009629,GO:0009987,GO:0015075,GO:0015085,GO:0015267,GO:0015318,GO:0015672,GO:0016020,GO:0016021,GO:0016043,GO:0022607,GO:0022803,GO:0022838,GO:0022857,GO:0022890,GO:0030001,GO:0031224,GO:0032991,GO:…	-	ko:K16772	-	-	-	-	ko00000,ko03036	-	-	-	Ank,Ank_2,Ank_3,Ank_4,Ion_trans
362	LOC5564257	XP_001648609.1	7159.AAEL004167-PA	0	1026	COG5176@1|root,KOG0119@2759|Eukaryota,38GV3@33154|Opisthokonta,3BEVZ@33208|Metazoa,3CRTZ@33213|Bilateria,41WI9@6656|Arthropoda,3SJIX@50557|Insecta,45135@7147|Diptera,45HTN@7148|Nematocera	33208|Metazoa	A	Splicing factor 1 helix-hairpin domain	SF1	GO:0000003,GO:0000245,GO:0000375,GO:0000377,GO:0000380,GO:0000389,GO:0000398,GO:0003006,GO:0003674,GO:0003676,GO:0003712,GO:0003714,GO:0003723,GO:0005488,GO:0005515,GO:0005575,GO:0005622,GO:0005623,GO:0005634,GO:0005654,GO:0005681,GO:0005737,GO:0005840,GO:0006139,GO:0006376,GO:0006396,GO:0006397,GO:0006725,GO:0006807,GO:0006996,GO:0006997,GO:0007275,GO:0007530,GO:0007548,GO:0008150,GO:0008152,GO:…	-	ko:K13095	-	-	-	-	ko00000,ko03041	-	-	-	KH_1,SF1-HH,zf-CCHC
363	LOC5564268	XP_001648617.2	7159.AAEL014366-PA	2.6e-182	507	29HT6@1|root,2RQZW@2759|Eukaryota,39TV8@33154|Opisthokonta,3BK99@33208|Metazoa,3D37A@33213|Bilateria,41YBM@6656|Arthropoda,3SKTX@50557|Insecta,455EP@7147|Diptera,45FIC@7148|Nematocera	33208|Metazoa	S	Haemolymph juvenile hormone binding protein (JHBP)	-	-	-	-	-	-	-	-	-	-	-	-	JHBP
364	LOC5564274	XP_001648624.2	7159.AAEL014372-PA	2.57e-254	699	2AMXB@1|root,2RZD1@2759|Eukaryota,3A3T0@33154|Opisthokonta,3BRAG@33208|Metazoa,3D7BN@33213|Bilateria,42276@6656|Arthropoda,3SQNS@50557|Insecta,455D1@7147|Diptera,45HW5@7148|Nematocera	33208|Metazoa	S	Juvenile hormone-inducible protein	-	GO:0003008,GO:0007275,GO:0007423,GO:0007444,GO:0007600,GO:0008150,GO:0009888,GO:0019233,GO:0022416,GO:0032501,GO:0032502,GO:0035220,GO:0035295,GO:0048513,GO:0048731,GO:0048856,GO:0050877,GO:0060429	-	-	-	-	-	-	-	-	-	-	EcKinase
365	LOC5564281	XP_001648627.1	7159.AAEL014375-PA	2.91e-99	288	COG5030@1|root,KOG0935@2759|Eukaryota,38BNQ@33154|Opisthokonta,3BCBT@33208|Metazoa,3CXB4@33213|Bilateria,41VBG@6656|Arthropoda,3SHI1@50557|Insecta,452EK@7147|Diptera,45FHP@7148|Nematocera	33208|Metazoa	U	Belongs to the adaptor complexes small subunit family	AP2S1	GO:0002119,GO:0002164,GO:0003674,GO:0005215,GO:0005488,GO:0005515,GO:0005575,GO:0005622,GO:0005623,GO:0005737,GO:0005886,GO:0005905,GO:0006810,GO:0006897,GO:0006898,GO:0007275,GO:0008104,GO:0008150,GO:0008565,GO:0009653,GO:0009790,GO:0009791,GO:0009792,GO:0010171,GO:0012505,GO:0012506,GO:0015031,GO:0015833,GO:0016020,GO:0016192,GO:0030117,GO:0030118,GO:0030119,GO:0030120,GO:0030122,GO:0030125,GO:…	-	ko:K11827	ko04144,ko04721,ko04961,ko05016,map04144,map04721,map04961,map05016	-	-	-	ko00000,ko00001,ko04131	-	-	-	Clat_adaptor_s
366	LOC5564280	XP_001648629.2	7159.AAEL014180-PA	6.89e-20	100	2D8KQ@1|root,2TAP3@2759|Eukaryota,395P6@33154|Opisthokonta,3CA69@33208|Metazoa,3DRB5@33213|Bilateria,42CHT@6656|Arthropoda,3STN2@50557|Insecta,45874@7147|Diptera,45JZR@7148|Nematocera	33208|Metazoa	-	-	-	-	-	-	-	-	-	-	-	-	-	-	-
367	LOC5564278	XP_001648630.1	7159.AAEL014379-PA	6.91e-89	263	COG0633@1|root,KOG3309@2759|Eukaryota,3A6C7@33154|Opisthokonta,3BTDQ@33208|Metazoa,3D7H1@33213|Bilateria,41ZF8@6656|Arthropoda,3SN48@50557|Insecta,4539V@7147|Diptera,45ICW@7148|Nematocera	33208|Metazoa	C	2Fe-2S iron-sulfur cluster binding domain	FDX1	GO:0003674,GO:0003824,GO:0005488,GO:0005506,GO:0005515,GO:0005575,GO:0005622,GO:0005623,GO:0005737,GO:0005739,GO:0005740,GO:0005743,GO:0005759,GO:0006066,GO:0006091,GO:0006139,GO:0006629,GO:0006694,GO:0006700,GO:0006725,GO:0006732,GO:0006733,GO:0006739,GO:0006753,GO:0006793,GO:0006796,GO:0006807,GO:0007275,GO:0007553,GO:0007554,GO:0008022,GO:0008150,GO:0008152,GO:0008202,GO:0008203,GO:0008207,GO:…	-	ko:K22070,ko:K22071	-	-	-	-	ko00000,ko03029	-	-	-	Fer2
368	LOC5564286	XP_001648636.2	7159.AAEL014389-PA	0	1009	KOG2845@1|root,KOG2845@2759|Eukaryota,38GSP@33154|Opisthokonta,3BHJY@33208|Metazoa,3CTRT@33213|Bilateria,41Y1A@6656|Arthropoda,3SJ6E@50557|Insecta,44WYC@7147|Diptera,45FNX@7148|Nematocera	33208|Metazoa	K	ASCH	TRIP4	GO:0002020,GO:0002119,GO:0002164,GO:0003674,GO:0003712,GO:0003713,GO:0005102,GO:0005488,GO:0005515,GO:0005575,GO:0005622,GO:0005623,GO:0005634,GO:0005654,GO:0005737,GO:0006355,GO:0006810,GO:0007154,GO:0007165,GO:0007275,GO:0008134,GO:0008150,GO:0009719,GO:0009725,GO:0009755,GO:0009791,GO:0009889,GO:0009891,GO:0009893,GO:0009987,GO:0010033,GO:0010468,GO:0010556,GO:0010557,GO:0010604,GO:0010628,GO:…	-	-	-	-	-	-	-	-	-	-	ASCH,zf-C2HC5
369	LOC5564292	XP_001648637.1	7176.CPIJ006804-PA	1.94e-06	51.2	KOG4297@1|root,KOG4297@2759|Eukaryota,39TWF@33154|Opisthokonta,3BFQ9@33208|Metazoa,3CX0X@33213|Bilateria,42AX1@6656|Arthropoda,3T0AX@50557|Insecta,455B1@7147|Diptera,45GG5@7148|Nematocera	33208|Metazoa	O	C-Type lectin	BCAN	GO:0000323,GO:0001501,GO:0001618,GO:0001775,GO:0001817,GO:0001818,GO:0001819,GO:0001871,GO:0001872,GO:0001878,GO:0001879,GO:0002218,GO:0002220,GO:0002223,GO:0002252,GO:0002253,GO:0002263,GO:0002285,GO:0002286,GO:0002292,GO:0002366,GO:0002376,GO:0002429,GO:0002468,GO:0002470,GO:0002474,GO:0002478,GO:0002520,GO:0002521,GO:0002682,GO:0002684,GO:0002694,GO:0002696,GO:0002757,GO:0002758,GO:0002764,GO:…	-	ko:K06560,ko:K06563,ko:K06721,ko:K06794,ko:K06795,ko:K10057,ko:K10058,ko:K10059,ko:K10060,ko:K17513,ko:K17514,ko:K22244	ko04145,ko05152,ko05162,ko05226,map04145,map05152,map05162,map05226	-	-	-	ko00000,ko00001,ko00535,ko00536,ko04090,ko04091,ko04131,ko04516	-	-	-	EGF,Lectin_C,Sushi,V-set,Xlink
370	LOC5564288	XP_001648638.1	7159.AAEL014382-PA	3.72e-131	371	KOG4297@1|root,KOG4297@2759|Eukaryota,3934A@33154|Opisthokonta,3C8EC@33208|Metazoa,3DPF6@33213|Bilateria,425NV@6656|Arthropoda,3SV94@50557|Insecta,45779@7147|Diptera,45JCS@7148|Nematocera	33208|Metazoa	O	C-Type lectin	-	-	-	-	-	-	-	-	-	-	-	-	Lectin_C
371	LOC5564296	XP_001648645.2	7159.AAEL014393-PA	2.64e-153	429	COG0346@1|root,KOG2944@2759|Eukaryota,38CS6@33154|Opisthokonta,3BARY@33208|Metazoa,3D1NZ@33213|Bilateria,41YYU@6656|Arthropoda,3SKM6@50557|Insecta,4519J@7147|Diptera,45IPS@7148|Nematocera	33208|Metazoa	G	Lactoylglutathione lyase	GLO1	GO:0002376,GO:0002520,GO:0002521,GO:0002573,GO:0003674,GO:0003824,GO:0004462,GO:0005488,GO:0005575,GO:0005622,GO:0005623,GO:0005634,GO:0005737,GO:0005829,GO:0005886,GO:0005975,GO:0006081,GO:0006082,GO:0006089,GO:0006090,GO:0006355,GO:0006357,GO:0006518,GO:0006575,GO:0006749,GO:0006790,GO:0006807,GO:0007275,GO:0008150,GO:0008152,GO:0008270,GO:0009056,GO:0009438,GO:0009889,GO:0009987,GO:0010468,GO:…	4.4.1.5	ko:K01759	ko00620,map00620	-	R02530	RC00004,RC00740	ko00000,ko00001,ko01000	-	-	-	Glyoxalase
372	LOC5564300	XP_001648651.1	7159.AAEL000579-PA	4.25999999999998e-310	844	KOG2625@1|root,KOG2625@2759|Eukaryota,38ER9@33154|Opisthokonta,3BDCT@33208|Metazoa,3CZGW@33213|Bilateria,41UR7@6656|Arthropoda,3SJGQ@50557|Insecta,44ZAM@7147|Diptera,45G0C@7148|Nematocera	33208|Metazoa	S	Protein of unknown function (DUF974)	TRAPPC13	GO:0003674,GO:0005085,GO:0005088,GO:0005488,GO:0005515,GO:0005575,GO:0005622,GO:0005623,GO:0005737,GO:0005829,GO:0008150,GO:0017016,GO:0017112,GO:0017137,GO:0019899,GO:0031267,GO:0044424,GO:0044444,GO:0044464,GO:0051020,GO:0065007,GO:0065009,GO:0098772	-	ko:K20310	-	-	-	-	ko00000,ko04131	-	-	-	DUF974
373	LOC5564308	XP_001648652.1	7159.AAEL000594-PA	0	958	KOG2293@1|root,KOG2293@2759|Eukaryota,38E3Y@33154|Opisthokonta,3BEYR@33208|Metazoa,3CURU@33213|Bilateria,41V0K@6656|Arthropoda,3SKK2@50557|Insecta,451GI@7147|Diptera,45H04@7148|Nematocera	33208|Metazoa	KT	N-terminal region of micro-spherule protein	MCRS1	GO:0000123,GO:0000226,GO:0000228,GO:0000785,GO:0000790,GO:0002151,GO:0003674,GO:0003676,GO:0003723,GO:0003727,GO:0004857,GO:0005488,GO:0005515,GO:0005575,GO:0005622,GO:0005623,GO:0005634,GO:0005654,GO:0005694,GO:0005700,GO:0005705,GO:0005730,GO:0005737,GO:0005783,GO:0005844,GO:0006325,GO:0006355,GO:0006357,GO:0006464,GO:0006473,GO:0006475,GO:0006508,GO:0006807,GO:0006996,GO:0007010,GO:0007017,GO:…	-	ko:K11674	ko05168,map05168	-	-	-	ko00000,ko00001,ko03036	-	-	-	FHA,MCRS_N
374	LOC5564317	XP_001648653.1	7159.AAEL000568-PA	2.44e-248	684	COG5148@1|root,KOG2884@2759|Eukaryota,39J81@33154|Opisthokonta,3CNWD@33208|Metazoa,3E51I@33213|Bilateria,41TZU@6656|Arthropoda,3SJU7@50557|Insecta,451UC@7147|Diptera,45FS3@7148|Nematocera	33208|Metazoa	O	26S proteasome non-ATPase regulatory subunit	Pros54	GO:0000003,GO:0000070,GO:0000278,GO:0000280,GO:0000502,GO:0000819,GO:0003674,GO:0005488,GO:0005515,GO:0005575,GO:0005622,GO:0005623,GO:0005634,GO:0005737,GO:0005829,GO:0005838,GO:0006508,GO:0006511,GO:0006807,GO:0006996,GO:0007049,GO:0007059,GO:0007276,GO:0007283,GO:0008150,GO:0008152,GO:0008270,GO:0008540,GO:0009056,GO:0009057,GO:0009987,GO:0010498,GO:0016043,GO:0019538,GO:0019899,GO:0019941,GO:…	-	ko:K03029	ko03050,ko05169,map03050,map05169	M00341	-	-	ko00000,ko00001,ko00002,ko03051	-	-	-	UIM,VWA_2
375	LOC5564327	XP_001648654.2	7159.AAEL000584-PA	1.41e-294	815	KOG0527@1|root,KOG0527@2759|Eukaryota,3931A@33154|Opisthokonta,3B9QG@33208|Metazoa,3D0C7@33213|Bilateria,41X6Z@6656|Arthropoda,3SGP5@50557|Insecta,44XKG@7147|Diptera,45HIV@7148|Nematocera	33208|Metazoa	K	SOX transcription factor	SOX2	GO:0000003,GO:0000122,GO:0000902,GO:0000904,GO:0000976,GO:0000977,GO:0000981,GO:0001012,GO:0001067,GO:0001101,GO:0001503,GO:0001649,GO:0001654,GO:0001704,GO:0001706,GO:0001708,GO:0001709,GO:0001711,GO:0001714,GO:0001763,GO:0001932,GO:0001934,GO:0002009,GO:0002052,GO:0002088,GO:0002089,GO:0002164,GO:0002165,GO:0002168,GO:0003002,GO:0003006,GO:0003008,GO:0003674,GO:0003676,GO:0003677,GO:0003682,GO:…	-	ko:K09267,ko:K16796	ko04390,ko04550,map04390,map04550	-	-	-	ko00000,ko00001,ko03000	-	-	-	HMG_box,SOXp
376	LOC5564328	XP_001648655.2	7159.AAEL000578-PA	0	1278	KOG2157@1|root,KOG2157@2759|Eukaryota,38EAN@33154|Opisthokonta,3B9RM@33208|Metazoa,3CVG8@33213|Bilateria,41V61@6656|Arthropoda,3SQI8@50557|Insecta,44YET@7147|Diptera,45GJV@7148|Nematocera	33208|Metazoa	O	Tubulin-tyrosine ligase family	TTLL8	GO:0000003,GO:0000226,GO:0001578,GO:0003006,GO:0003341,GO:0003674,GO:0003824,GO:0005575,GO:0005622,GO:0005623,GO:0005634,GO:0005737,GO:0005829,GO:0005856,GO:0005929,GO:0005930,GO:0006464,GO:0006807,GO:0006928,GO:0006996,GO:0007010,GO:0007017,GO:0007018,GO:0007275,GO:0007276,GO:0007281,GO:0007283,GO:0007286,GO:0007291,GO:0007349,GO:0008150,GO:0008152,GO:0009653,GO:0009987,GO:0015630,GO:0016043,GO:…	-	ko:K05755,ko:K16608	ko04144,ko04666,ko04810,ko05100,ko05130,ko05131,ko05132,map04144,map04666,map04810,map05100,map05130,map05131,map05132	-	-	-	ko00000,ko00001,ko01000,ko04131,ko04812	-	-	-	TTL
377	LOC5564309	XP_001648656.2	7159.AAEL000580-PA	0	1805	KOG2157@1|root,KOG2157@2759|Eukaryota,38EAN@33154|Opisthokonta,3B9RM@33208|Metazoa,3CVG8@33213|Bilateria,41V61@6656|Arthropoda,3SFNC@50557|Insecta,44XQW@7147|Diptera,45DN9@7148|Nematocera	33208|Metazoa	O	Tubulin-tyrosine ligase family	TTLL8	GO:0000226,GO:0001578,GO:0003341,GO:0003674,GO:0003824,GO:0005575,GO:0005622,GO:0005623,GO:0005737,GO:0005829,GO:0005856,GO:0005929,GO:0005930,GO:0006464,GO:0006807,GO:0006928,GO:0006996,GO:0007010,GO:0007017,GO:0007018,GO:0008150,GO:0008152,GO:0009987,GO:0015630,GO:0016043,GO:0016874,GO:0016879,GO:0016881,GO:0018094,GO:0018193,GO:0018200,GO:0019538,GO:0022607,GO:0030030,GO:0030031,GO:0032838,GO:…	-	ko:K05755,ko:K16608	ko04144,ko04666,ko04810,ko05100,ko05130,ko05131,ko05132,map04144,map04666,map04810,map05100,map05130,map05131,map05132	-	-	-	ko00000,ko00001,ko01000,ko04131,ko04812	-	-	-	TTL
378	LOC5564298	XP_001648658.2	7159.AAEL000589-PA	0	953	KOG0201@1|root,KOG0201@2759|Eukaryota,38G1B@33154|Opisthokonta,3BA42@33208|Metazoa,3CTF2@33213|Bilateria,41US0@6656|Arthropoda,3SIQW@50557|Insecta,44YS9@7147|Diptera,45GVI@7148|Nematocera	33208|Metazoa	T	Serine/Threonine protein kinases, catalytic domain	STK24	GO:0000139,GO:0000165,GO:0000166,GO:0000185,GO:0000287,GO:0000302,GO:0000902,GO:0001932,GO:0001933,GO:0001934,GO:0002009,GO:0003674,GO:0003824,GO:0004672,GO:0004674,GO:0005488,GO:0005515,GO:0005524,GO:0005575,GO:0005622,GO:0005623,GO:0005634,GO:0005654,GO:0005730,GO:0005737,GO:0005794,GO:0005798,GO:0005829,GO:0005886,GO:0006464,GO:0006468,GO:0006469,GO:0006793,GO:0006796,GO:0006807,GO:0006915,GO:…	2.7.11.1	ko:K08838	-	-	-	-	ko00000,ko01000,ko01001,ko04131	-	-	-	DUF1241,Pkinase
379	LOC5564319	XP_001648666.1	7159.AAEL000574-PB	1.79e-195	546	COG0526@1|root,KOG0913@2759|Eukaryota,38GU0@33154|Opisthokonta,3BIFH@33208|Metazoa,3CWXF@33213|Bilateria,41VQ4@6656|Arthropoda,3SID3@50557|Insecta,4522P@7147|Diptera,45CG3@7148|Nematocera	33208|Metazoa	CO	Thioredoxin	TMX1	GO:0003674,GO:0003756,GO:0003824,GO:0005575,GO:0005622,GO:0005623,GO:0005737,GO:0005783,GO:0005789,GO:0006457,GO:0006464,GO:0006807,GO:0006950,GO:0007275,GO:0008150,GO:0008152,GO:0009653,GO:0009791,GO:0009886,GO:0009987,GO:0010171,GO:0012505,GO:0015035,GO:0015036,GO:0016020,GO:0016021,GO:0016491,GO:0016667,GO:0016853,GO:0016860,GO:0016864,GO:0018996,GO:0019538,GO:0031224,GO:0031984,GO:0032501,GO:…	-	-	-	-	-	-	-	-	-	-	Thioredoxin
380	LOC5564319	XP_001648667.1	7159.AAEL000574-PB	1.41e-203	567	COG0526@1|root,KOG0913@2759|Eukaryota,38GU0@33154|Opisthokonta,3BIFH@33208|Metazoa,3CWXF@33213|Bilateria,41VQ4@6656|Arthropoda,3SID3@50557|Insecta,4522P@7147|Diptera,45CG3@7148|Nematocera	33208|Metazoa	CO	Thioredoxin	TMX1	GO:0003674,GO:0003756,GO:0003824,GO:0005575,GO:0005622,GO:0005623,GO:0005737,GO:0005783,GO:0005789,GO:0006457,GO:0006464,GO:0006807,GO:0006950,GO:0007275,GO:0008150,GO:0008152,GO:0009653,GO:0009791,GO:0009886,GO:0009987,GO:0010171,GO:0012505,GO:0015035,GO:0015036,GO:0016020,GO:0016021,GO:0016491,GO:0016667,GO:0016853,GO:0016860,GO:0016864,GO:0018996,GO:0019538,GO:0031224,GO:0031984,GO:0032501,GO:…	-	-	-	-	-	-	-	-	-	-	Thioredoxin
381	LOC5564320	XP_001648668.1	7159.AAEL000583-PA	0	1639	COG0464@1|root,KOG0736@2759|Eukaryota,39HQ2@33154|Opisthokonta,3BAB4@33208|Metazoa,3CUQ8@33213|Bilateria,41UZA@6656|Arthropoda,3SJIF@50557|Insecta,450P9@7147|Diptera,45GN7@7148|Nematocera	33208|Metazoa	O	Peroxisome assembly	PEX6	GO:0000166,GO:0002119,GO:0002164,GO:0003674,GO:0003824,GO:0005488,GO:0005515,GO:0005524,GO:0005575,GO:0005622,GO:0005623,GO:0005737,GO:0005777,GO:0005778,GO:0005829,GO:0005929,GO:0006605,GO:0006625,GO:0006810,GO:0006886,GO:0006996,GO:0007031,GO:0007275,GO:0008022,GO:0008104,GO:0008144,GO:0008150,GO:0009791,GO:0009987,GO:0015031,GO:0015833,GO:0015919,GO:0016020,GO:0016043,GO:0016462,GO:0016558,GO:…	-	ko:K02975,ko:K13339	ko03010,ko04146,map03010,map04146	M00177,M00179	-	-	br01610,ko00000,ko00001,ko00002,ko03011,ko04131	3.A.20.1	-	-	AAA
382	LOC5564297	XP_001648670.1	7159.AAEL000590-PA	0	1049	28NMI@1|root,2QV76@2759|Eukaryota,38G93@33154|Opisthokonta,3B95T@33208|Metazoa,3CU47@33213|Bilateria,41TFY@6656|Arthropoda,3SGJR@50557|Insecta,44XT5@7147|Diptera,45H92@7148|Nematocera	33208|Metazoa	O	FERM C-terminal PH-like domain	dnr1	GO:0002682,GO:0002683,GO:0002697,GO:0002698,GO:0002700,GO:0002701,GO:0002759,GO:0002784,GO:0002785,GO:0002786,GO:0002787,GO:0002805,GO:0002806,GO:0002808,GO:0002809,GO:0002813,GO:0002814,GO:0002831,GO:0002832,GO:0002920,GO:0002921,GO:0003674,GO:0003824,GO:0004842,GO:0005488,GO:0006464,GO:0006807,GO:0008150,GO:0008152,GO:0008270,GO:0008348,GO:0009889,GO:0009890,GO:0009892,GO:0009987,GO:0016567,GO:…	2.3.2.27	ko:K10637	ko04979,map04979	-	-	-	ko00000,ko00001,ko01000,ko04121,ko04131	-	-	-	FERM_C,FERM_M,FERM_N,zf-C3HC4_3
383	LOC5564314	XP_001648674.1	7159.AAEL000581-PA	0	2597	COG0145@1|root,KOG1939@2759|Eukaryota,38C8D@33154|Opisthokonta,3BHEN@33208|Metazoa,3CYN2@33213|Bilateria,41U6K@6656|Arthropoda,3SJ1Y@50557|Insecta,44YHP@7147|Diptera,45GJD@7148|Nematocera	33208|Metazoa	E	Hydantoinase B/oxoprolinase	OPLAH	GO:0003674,GO:0003824,GO:0005575,GO:0005622,GO:0005623,GO:0005737,GO:0005829,GO:0006518,GO:0006575,GO:0006749,GO:0006750,GO:0006790,GO:0006807,GO:0008150,GO:0008152,GO:0009058,GO:0009987,GO:0016787,GO:0016810,GO:0016812,GO:0017168,GO:0019184,GO:0034641,GO:0042398,GO:0043043,GO:0043603,GO:0043604,GO:0044237,GO:0044249,GO:0044271,GO:0044272,GO:0044424,GO:0044444,GO:0044464,GO:0051186,GO:0051188,GO:…	3.5.2.9	ko:K01469	ko00480,map00480	-	R00251	RC00553	ko00000,ko00001,ko01000	-	-	-	Hydant_A_N,Hydantoinase_A,Hydantoinase_B
384	LOC5564303	XP_001648675.2	7159.AAEL000564-PB	0	2472	KOG4471@1|root,KOG4471@2759|Eukaryota,38BG4@33154|Opisthokonta,3B9C0@33208|Metazoa,3CVST@33213|Bilateria,41TY2@6656|Arthropoda,3SHS6@50557|Insecta,44Y27@7147|Diptera,45EUT@7148|Nematocera	33208|Metazoa	IU	Belongs to the protein-tyrosine phosphatase family. Non-receptor class myotubularin subfamily	MTMR4	GO:0003674,GO:0003824,GO:0004438,GO:0004721,GO:0004722,GO:0004725,GO:0005488,GO:0005515,GO:0005575,GO:0005622,GO:0005623,GO:0005737,GO:0005768,GO:0005769,GO:0005829,GO:0006464,GO:0006470,GO:0006629,GO:0006644,GO:0006650,GO:0006661,GO:0006793,GO:0006796,GO:0006807,GO:0006914,GO:0006950,GO:0007154,GO:0008138,GO:0008150,GO:0008152,GO:0008610,GO:0008654,GO:0009056,GO:0009058,GO:0009267,GO:0009605,GO:…	3.1.3.48,3.1.3.64,3.1.3.95	ko:K18082	ko00562,ko01100,ko04070,ko04140,map00562,map01100,map04070,map04140	-	-	-	ko00000,ko00001,ko01000,ko01009	-	-	-	FYVE,Myotub-related
385	LOC5564303	XP_001648676.2	7159.AAEL000564-PB	0	2788	KOG4471@1|root,KOG4471@2759|Eukaryota,38BG4@33154|Opisthokonta,3B9C0@33208|Metazoa,3CVST@33213|Bilateria,41TY2@6656|Arthropoda,3SHS6@50557|Insecta,44Y27@7147|Diptera,45EUT@7148|Nematocera	33208|Metazoa	IU	Belongs to the protein-tyrosine phosphatase family. Non-receptor class myotubularin subfamily	MTMR4	GO:0003674,GO:0003824,GO:0004438,GO:0004721,GO:0004722,GO:0004725,GO:0005488,GO:0005515,GO:0005575,GO:0005622,GO:0005623,GO:0005737,GO:0005768,GO:0005769,GO:0005829,GO:0006464,GO:0006470,GO:0006629,GO:0006644,GO:0006650,GO:0006661,GO:0006793,GO:0006796,GO:0006807,GO:0006914,GO:0006950,GO:0007154,GO:0008138,GO:0008150,GO:0008152,GO:0008610,GO:0008654,GO:0009056,GO:0009058,GO:0009267,GO:0009605,GO:…	3.1.3.48,3.1.3.64,3.1.3.95	ko:K18082	ko00562,ko01100,ko04070,ko04140,map00562,map01100,map04070,map04140	-	-	-	ko00000,ko00001,ko01000,ko01009	-	-	-	FYVE,Myotub-related
386	LOC5564312	XP_001648677.1	7159.AAEL000593-PA	7.52e-109	313	KOG3945@1|root,KOG3945@2759|Eukaryota,3A5RJ@33154|Opisthokonta,3BQMU@33208|Metazoa,3D6PI@33213|Bilateria,4209Y@6656|Arthropoda,3SP1M@50557|Insecta,4547G@7147|Diptera,45I2B@7148|Nematocera	33208|Metazoa	S	Mitochondrial 18 kda protein	MTFP1	GO:0000266,GO:0005575,GO:0005622,GO:0005623,GO:0005737,GO:0005739,GO:0005740,GO:0005743,GO:0006996,GO:0007005,GO:0007006,GO:0008150,GO:0009987,GO:0016020,GO:0016043,GO:0019866,GO:0031090,GO:0031966,GO:0031967,GO:0031975,GO:0043226,GO:0043227,GO:0043229,GO:0043231,GO:0044422,GO:0044424,GO:0044429,GO:0044444,GO:0044446,GO:0044464,GO:0048285,GO:0061024,GO:0071840	-	ko:K17981	-	-	-	-	ko00000,ko03029	-	-	-	MTP18
387	LOC5564321	XP_001648679.1	7159.AAEL000575-PA	0	1115	COG0737@1|root,KOG4419@2759|Eukaryota,38EWB@33154|Opisthokonta,3B980@33208|Metazoa,3CSMV@33213|Bilateria,41VFG@6656|Arthropoda,3SIHJ@50557|Insecta,4560D@7147|Diptera,45C5A@7148|Nematocera	33208|Metazoa	F	Belongs to the 5'-nucleotidase family	-	GO:0005575,GO:0005576	3.1.3.5	ko:K01081,ko:K19970	ko00230,ko00240,ko00760,ko01100,ko01110,map00230,map00240,map00760,map01100,map01110	-	R00183,R00511,R00963,R01126,R01227,R01569,R01664,R01968,R02088,R02102,R02323,R02719,R03346	RC00017	ko00000,ko00001,ko00537,ko01000,ko04090	-	-	-	5_nucleotid_C,Metallophos
388	LOC5564351	XP_001648687.3	7176.CPIJ039894-PA	9.05e-43	162	28ZHK@1|root,2R6C2@2759|Eukaryota,393E2@33154|Opisthokonta,3C8NZ@33208|Metazoa,3DPQ8@33213|Bilateria,425XA@6656|Arthropoda,3SVIR@50557|Insecta,459NF@7147|Diptera,45KN1@7148|Nematocera	33208|Metazoa	I	Odorant receptor	-	-	-	-	-	-	-	-	-	-	-	-	7tm_6
389	LOC5564341	XP_001648693.1	7159.AAEL004212-PA	1.02e-135	388	COG4886@1|root,KOG4579@2759|Eukaryota,39WFU@33154|Opisthokonta,3BIPD@33208|Metazoa,3D0UI@33213|Bilateria,41YN4@6656|Arthropoda,3SMR2@50557|Insecta,44WV0@7147|Diptera,45C5X@7148|Nematocera	33208|Metazoa	S	Leucine rich repeat	LRRC20	GO:0003008,GO:0003012,GO:0008150,GO:0032501	-	-	-	-	-	-	-	-	-	-	LRR_1,LRR_8
390	LOC5564357	XP_001648694.1	7159.AAEL004211-PA	0	1875	KOG3532@1|root,KOG3532@2759|Eukaryota,38CBF@33154|Opisthokonta,3B96K@33208|Metazoa,3CTFV@33213|Bilateria,41VEJ@6656|Arthropoda,3SG04@50557|Insecta,450UY@7147|Diptera,45DV8@7148|Nematocera	33208|Metazoa	S	PDZ domain	PDZD8	GO:0005575,GO:0005622,GO:0005623,GO:0005737,GO:0005783,GO:0005789,GO:0006873,GO:0006874,GO:0006875,GO:0006996,GO:0007010,GO:0008150,GO:0009987,GO:0012505,GO:0016020,GO:0016043,GO:0019725,GO:0022406,GO:0022603,GO:0022604,GO:0030003,GO:0031984,GO:0042175,GO:0042592,GO:0043226,GO:0043227,GO:0043229,GO:0043231,GO:0044232,GO:0044233,GO:0044422,GO:0044424,GO:0044425,GO:0044432,GO:0044444,GO:0044446,GO:…	-	-	-	-	-	-	-	-	-	-	C1_1,PDZ,PDZ_2
391	LOC5564339	XP_001648697.2	7165.AGAP002578-PA	0	3165	KOG2301@1|root,KOG2301@2759|Eukaryota,38BYK@33154|Opisthokonta,3BAHQ@33208|Metazoa,3CSUW@33213|Bilateria,41Y1S@6656|Arthropoda,3SI30@50557|Insecta,452NH@7147|Diptera,45JN8@7148|Nematocera	33208|Metazoa	P	Voltage-dependent p q type calcium channel	cac	GO:0000003,GO:0001505,GO:0001508,GO:0002027,GO:0003008,GO:0003674,GO:0005215,GO:0005216,GO:0005244,GO:0005245,GO:0005261,GO:0005262,GO:0005575,GO:0005623,GO:0005886,GO:0005891,GO:0006810,GO:0006811,GO:0006812,GO:0006816,GO:0006836,GO:0006873,GO:0006874,GO:0006875,GO:0006887,GO:0006914,GO:0007154,GO:0007165,GO:0007204,GO:0007267,GO:0007268,GO:0007269,GO:0007275,GO:0007399,GO:0007600,GO:0007601,GO:…	-	ko:K04849	ko04010,ko04020,ko04721,ko04723,ko04725,ko04726,ko04727,ko04728,ko04930,ko05032,ko05033,map04010,map04020,map04721,map04723,map04725,map04726,map04727,map04728,map04930,map05032,map05033	-	-	-	ko00000,ko00001,ko04040	1.A.1.11.9	-	-	Ca_chan_IQ,GPHH,Ion_trans
392	LOC5564350	XP_001648701.2	7159.AAEL004206-PA	0	982	2CFIU@1|root,2SRWQ@2759|Eukaryota,3AP63@33154|Opisthokonta,3C1EB@33208|Metazoa,3DHQ4@33213|Bilateria,422SC@6656|Arthropoda,3SRHI@50557|Insecta,454FK@7147|Diptera,45H6U@7148|Nematocera	33208|Metazoa	-	-	-	GO:0007498,GO:0008150,GO:0009888,GO:0032502,GO:0048856	-	-	-	-	-	-	-	-	-	-	-
393	LOC5564356	XP_001648702.2	7159.AAEL004205-PA	6.39e-279	763	2DMP2@1|root,2S65C@2759|Eukaryota,39SXZ@33154|Opisthokonta,3BIEP@33208|Metazoa,3D5ER@33213|Bilateria,42AUD@6656|Arthropoda,3T07W@50557|Insecta,4597U@7147|Diptera,45K8I@7148|Nematocera	33208|Metazoa	-	-	KPRP	-	-	-	-	-	-	-	-	-	-	-	-
394	LOC5564354	XP_001648703.2	7159.AAEL004216-PA	0	1537	2C4XU@1|root,2S2WU@2759|Eukaryota,39ZGE@33154|Opisthokonta,3C5ZI@33208|Metazoa,3DM18@33213|Bilateria,4232N@6656|Arthropoda,3SRMY@50557|Insecta,455EM@7147|Diptera,45F22@7148|Nematocera	33208|Metazoa	S	Oocyst wall protein	-	-	-	-	-	-	-	-	-	-	-	-	-
395	LOC5564353	XP_001648704.1	7159.AAEL004221-PA	0	1431	COG0438@1|root,KOG3742@2759|Eukaryota,38BSH@33154|Opisthokonta,3BAK5@33208|Metazoa,3CSXT@33213|Bilateria,41W1Q@6656|Arthropoda,3SH7C@50557|Insecta,4501B@7147|Diptera,45HC5@7148|Nematocera	33208|Metazoa	H	Transfers the glycosyl residue from UDP-Glc to the non- reducing end of alpha-1,4-glucan	GYS2	GO:0000271,GO:0000272,GO:0003674,GO:0003824,GO:0004373,GO:0005488,GO:0005515,GO:0005536,GO:0005575,GO:0005622,GO:0005623,GO:0005737,GO:0005829,GO:0005856,GO:0005938,GO:0005975,GO:0005976,GO:0005977,GO:0005978,GO:0005980,GO:0005981,GO:0006073,GO:0006091,GO:0006109,GO:0006112,GO:0006914,GO:0006950,GO:0007154,GO:0007275,GO:0007507,GO:0008150,GO:0008152,GO:0008194,GO:0009056,GO:0009057,GO:0009058,GO:…	2.4.1.11	ko:K00693	ko00500,ko01100,ko04151,ko04152,ko04910,ko04922,ko04931,map00500,map01100,map04151,map04152,map04910,map04922,map04931	-	R00292	RC00005	ko00000,ko00001,ko01000,ko01003	-	GT3	-	Glycogen_syn
396	LOC5564352	XP_001648705.1	7159.AAEL004213-PA	0	955	KOG2504@1|root,KOG2504@2759|Eukaryota,3A1VQ@33154|Opisthokonta,3BR17@33208|Metazoa,3D7HD@33213|Bilateria,4205P@6656|Arthropoda,3SM0T@50557|Insecta,4502N@7147|Diptera	33208|Metazoa	G	It is involved in the biological process described with transmembrane transport	-	GO:0003008,GO:0003014,GO:0003674,GO:0005215,GO:0005342,GO:0005575,GO:0006810,GO:0006811,GO:0006820,GO:0008028,GO:0008150,GO:0008509,GO:0008514,GO:0009636,GO:0015075,GO:0015318,GO:0015711,GO:0015718,GO:0015849,GO:0016020,GO:0016021,GO:0022857,GO:0031224,GO:0032501,GO:0034220,GO:0042221,GO:0044425,GO:0046903,GO:0046942,GO:0046943,GO:0050896,GO:0051179,GO:0051234,GO:0055085,GO:0071702,GO:0097254,GO:…	-	-	-	-	-	-	-	-	-	-	MFS_1
397	LOC5564370	XP_001648712.2	7159.AAEL008549-PA	0	1367	KOG1721@1|root,KOG1721@2759|Eukaryota,3AKZ4@33154|Opisthokonta,3C0KF@33208|Metazoa,3DGM6@33213|Bilateria,422JF@6656|Arthropoda,3SQHT@50557|Insecta,44YZW@7147|Diptera	33208|Metazoa	S	Zinc ion binding	-	GO:0000976,GO:0001067,GO:0003674,GO:0003676,GO:0003677,GO:0003690,GO:0003700,GO:0005488,GO:0005575,GO:0005622,GO:0005623,GO:0005634,GO:0006355,GO:0008150,GO:0009889,GO:0010468,GO:0010556,GO:0019219,GO:0019222,GO:0031323,GO:0031326,GO:0043226,GO:0043227,GO:0043229,GO:0043231,GO:0043565,GO:0044212,GO:0044424,GO:0044464,GO:0050789,GO:0050794,GO:0051171,GO:0051252,GO:0060255,GO:0065007,GO:0080090,GO:…	-	-	-	-	-	-	-	-	-	-	zf-AD,zf-C2H2,zf-C2H2_4,zf-C2H2_6,zf-C2H2_jaz,zf-met
398	LOC5564369	XP_001648715.2	7176.CPIJ012321-PA	1.54e-57	206	KOG1721@1|root,KOG1721@2759|Eukaryota,3AKZ4@33154|Opisthokonta,3C0KF@33208|Metazoa,3DGM6@33213|Bilateria,422JF@6656|Arthropoda,3SQHT@50557|Insecta,44YZW@7147|Diptera,45K3U@7148|Nematocera	33208|Metazoa	S	Zinc-finger associated domain (zf-AD)	-	GO:0000976,GO:0001067,GO:0003674,GO:0003676,GO:0003677,GO:0003690,GO:0003700,GO:0005488,GO:0005575,GO:0005622,GO:0005623,GO:0005634,GO:0006355,GO:0008150,GO:0009889,GO:0010468,GO:0010556,GO:0019219,GO:0019222,GO:0031323,GO:0031326,GO:0043226,GO:0043227,GO:0043229,GO:0043231,GO:0043565,GO:0044212,GO:0044424,GO:0044464,GO:0050789,GO:0050794,GO:0051171,GO:0051252,GO:0060255,GO:0065007,GO:0080090,GO:…	-	-	-	-	-	-	-	-	-	-	zf-AD,zf-C2H2,zf-C2H2_4,zf-C2H2_6,zf-met
399	LOC5564365	XP_001648716.2	7159.AAEL001008-PA	8.18e-46	174	KOG1721@1|root,KOG1721@2759|Eukaryota,3AKZ4@33154|Opisthokonta,3C0KF@33208|Metazoa,3DGM6@33213|Bilateria,422JF@6656|Arthropoda,3SQHT@50557|Insecta,44YZW@7147|Diptera	33208|Metazoa	S	Zinc ion binding	-	GO:0000976,GO:0001067,GO:0003674,GO:0003676,GO:0003677,GO:0003690,GO:0003700,GO:0005488,GO:0005575,GO:0005622,GO:0005623,GO:0005634,GO:0006355,GO:0008150,GO:0009889,GO:0010468,GO:0010556,GO:0019219,GO:0019222,GO:0031323,GO:0031326,GO:0043226,GO:0043227,GO:0043229,GO:0043231,GO:0043565,GO:0044212,GO:0044424,GO:0044464,GO:0050789,GO:0050794,GO:0051171,GO:0051252,GO:0060255,GO:0065007,GO:0080090,GO:…	-	-	-	-	-	-	-	-	-	-	zf-AD,zf-C2H2,zf-C2H2_4,zf-C2H2_6,zf-C2H2_jaz,zf-met
400	LOC5564379	XP_001648723.1	7159.AAEL014414-PA	1.42e-289	790	COG0513@1|root,KOG0328@2759|Eukaryota,39J7A@33154|Opisthokonta,3CNWK@33208|Metazoa,3CZ1Y@33213|Bilateria,41U0G@6656|Arthropoda,3SKC3@50557|Insecta,4516J@7147|Diptera,45CFP@7148|Nematocera	33208|Metazoa	J	ATP-dependent RNA helicase	EIF4A3	GO:0000003,GO:0000166,GO:0000184,GO:0000375,GO:0000377,GO:0000381,GO:0000398,GO:0000578,GO:0000956,GO:0001501,GO:0003002,GO:0003006,GO:0003008,GO:0003674,GO:0003676,GO:0003723,GO:0003724,GO:0003727,GO:0003729,GO:0003824,GO:0004004,GO:0004386,GO:0005488,GO:0005515,GO:0005524,GO:0005575,GO:0005622,GO:0005623,GO:0005634,GO:0005654,GO:0005681,GO:0005730,GO:0005737,GO:0005829,GO:0006139,GO:0006325,GO:…	3.6.4.13	ko:K13025	ko03013,ko03015,ko03040,map03013,map03015,map03040	M00430	-	-	ko00000,ko00001,ko00002,ko01000,ko03009,ko03012,ko03019,ko03041	-	-	-	DEAD,Helicase_C
401	LOC5564378	XP_001648724.2	7159.AAEL014410-PA	0	1003	2CAXU@1|root,2TAQV@2759|Eukaryota,398CA@33154|Opisthokonta,3CCKG@33208|Metazoa,3DTWR@33213|Bilateria,42506@6656|Arthropoda,3SUFJ@50557|Insecta,4515A@7147|Diptera,45CYA@7148|Nematocera	33208|Metazoa	-	-	-	-	-	-	-	-	-	-	-	-	-	-	-
402	LOC5564380	XP_001648725.1	7159.AAEL014413-PA	0	1047	COG2124@1|root,KOG0156@2759|Eukaryota,39GX9@33154|Opisthokonta,3B9BV@33208|Metazoa,3D32V@33213|Bilateria,41XFM@6656|Arthropoda,3SH7G@50557|Insecta,455KT@7147|Diptera,45HJ2@7148|Nematocera	33208|Metazoa	Q	cytochrome P450	-	-	1.14.14.1	ko:K07418	ko00590,ko00591,ko01100,ko04212,ko04726,ko04750,ko04913,map00590,map00591,map01100,map04212,map04726,map04750,map04913	-	R07042,R07043,R07044,R07045,R07046,R07048,R07050,R07051,R07052,R07055,R07056	RC01184,RC01710,RC01711,RC01723,RC01725	ko00000,ko00001,ko00199,ko01000	-	-	-	p450
403	LOC5564381	XP_001648726.1	7159.AAEL014412-PA	0	1072	COG2124@1|root,KOG0156@2759|Eukaryota,39GX9@33154|Opisthokonta,3B9BV@33208|Metazoa,3D32V@33213|Bilateria,41XFM@6656|Arthropoda,3SH7G@50557|Insecta,450K5@7147|Diptera,45C4C@7148|Nematocera	33208|Metazoa	Q	Cytochrome P450	-	-	1.14.14.1	ko:K07418	ko00590,ko00591,ko01100,ko04212,ko04726,ko04750,ko04913,map00590,map00591,map01100,map04212,map04726,map04750,map04913	-	R07042,R07043,R07044,R07045,R07046,R07048,R07050,R07051,R07052,R07055,R07056	RC01184,RC01710,RC01711,RC01723,RC01725	ko00000,ko00001,ko00199,ko01000	-	-	-	p450
404	LOC5564382	XP_001648727.1	7159.AAEL014411-PA	0	1061	COG2124@1|root,KOG0156@2759|Eukaryota,39GX9@33154|Opisthokonta,3B9BV@33208|Metazoa,3D32V@33213|Bilateria,41XFM@6656|Arthropoda,3SH7G@50557|Insecta,450K5@7147|Diptera,45JSV@7148|Nematocera	33208|Metazoa	Q	Cytochrome P450	-	-	1.14.14.1	ko:K07418	ko00590,ko00591,ko01100,ko04212,ko04726,ko04750,ko04913,map00590,map00591,map01100,map04212,map04726,map04750,map04913	-	R07042,R07043,R07044,R07045,R07046,R07048,R07050,R07051,R07052,R07055,R07056	RC01184,RC01710,RC01711,RC01723,RC01725	ko00000,ko00001,ko00199,ko01000	-	-	-	p450
405	LOC5564405	XP_001648735.1	7159.AAEL004229-PA	3.43e-169	471	COG0625@1|root,KOG0867@2759|Eukaryota,38EKY@33154|Opisthokonta,3BHMK@33208|Metazoa,3CSE8@33213|Bilateria,41YWC@6656|Arthropoda,3SR2P@50557|Insecta,451TP@7147|Diptera,45KND@7148|Nematocera	33208|Metazoa	O	Glutathione S-transferase, C-terminal domain	GSTT1	GO:0003674,GO:0003824,GO:0004364,GO:0005575,GO:0005622,GO:0005623,GO:0005737,GO:0006518,GO:0006575,GO:0006749,GO:0006790,GO:0006807,GO:0008150,GO:0008152,GO:0009987,GO:0016740,GO:0016765,GO:0034641,GO:0043603,GO:0044237,GO:0044424,GO:0044464,GO:0051186,GO:0071704,GO:1901564	2.5.1.18	ko:K00799	ko00480,ko00980,ko00982,ko00983,ko01524,ko05200,ko05204,ko05225,ko05418,map00480,map00980,map00982,map00983,map01524,map05200,map05204,map05225,map05418	-	R03522,R07002,R07003,R07004,R07023,R07024,R07025,R07026,R07069,R07070,R07083,R07084,R07091,R07092,R07093,R07094,R07100,R07113,R07116,R08280,R09409,R11905	RC00004,RC00069,RC00840,RC00948,RC01704,RC01705,RC01706,RC01758,RC01759,RC01765,RC01767,RC01769,RC02243,RC02527,RC02939,RC02940,RC02942,RC02943,RC02944	ko00000,ko00001,ko01000,ko02000	1.A.12.2.2,1.A.12.3.2	-	-	GST_C,GST_C_3,GST_N,GST_N_3
406	LOC5564396	XP_001648736.2	7159.AAEL004244-PA	2.79e-269	759	2F62X@1|root,2T74Q@2759|Eukaryota,391AZ@33154|Opisthokonta,3C6ZA@33208|Metazoa,3DMZC@33213|Bilateria,424F8@6656|Arthropoda,3STP6@50557|Insecta,45892@7147|Diptera,45K2K@7148|Nematocera	33208|Metazoa	-	-	-	-	-	-	-	-	-	-	-	-	-	-	-
407	LOC5564404	XP_001648737.2	7159.AAEL004242-PA	0	864	2AMXB@1|root,2SNQM@2759|Eukaryota,39MZR@33154|Opisthokonta,3BQN0@33208|Metazoa,3E5PW@33213|Bilateria,42ARH@6656|Arthropoda,3T04R@50557|Insecta	33208|Metazoa	S	ZnF_C4 abd HLH domain containing kinases domain	-	-	-	-	-	-	-	-	-	-	-	-	EcKinase
408	LOC5564395	XP_001648740.2	7159.AAEL004238-PA	0	1088	28HK3@1|root,2QPXU@2759|Eukaryota,38HV8@33154|Opisthokonta,3B96D@33208|Metazoa,3CXR3@33213|Bilateria,41UWQ@6656|Arthropoda,3SI47@50557|Insecta,44XCW@7147|Diptera,45C4K@7148|Nematocera	33208|Metazoa	S	Wnt-binding factor required for Wnt secretion	TMEM181	GO:0003674,GO:0005488,GO:0008150,GO:0009405,GO:0015643,GO:0044419,GO:0051704	-	-	-	-	-	-	-	-	-	-	MIG-14_Wnt-bd
409	LOC5564392	XP_001648745.1	7159.AAEL004234-PA	7.92e-99	286	KOG3461@1|root,KOG3461@2759|Eukaryota,3A03G@33154|Opisthokonta,3BPBI@33208|Metazoa,3D690@33213|Bilateria,41ZI1@6656|Arthropoda,3SMN3@50557|Insecta,458K9@7147|Diptera,45I09@7148|Nematocera	33208|Metazoa	S	Iron-containing outer mitochondrial membrane protein N-terminus	CISD2	GO:0000422,GO:0003674,GO:0005488,GO:0005515,GO:0005575,GO:0005622,GO:0005623,GO:0005737,GO:0005739,GO:0005740,GO:0005741,GO:0005783,GO:0005789,GO:0006914,GO:0006996,GO:0007005,GO:0007275,GO:0007568,GO:0008150,GO:0008152,GO:0009056,GO:0009894,GO:0009987,GO:0010259,GO:0010506,GO:0012505,GO:0016020,GO:0016043,GO:0019222,GO:0019867,GO:0022411,GO:0031090,GO:0031323,GO:0031329,GO:0031966,GO:0031967,GO:…	-	-	-	-	-	-	-	-	-	-	MitoNEET_N,zf-CDGSH
410	LOC5564403	XP_001648746.2	7176.CPIJ015585-PA	0	1608	COG5307@1|root,KOG0932@2759|Eukaryota,38HIY@33154|Opisthokonta,3BDCP@33208|Metazoa,3CX3V@33213|Bilateria,41WUU@6656|Arthropoda,3SGA6@50557|Insecta,44Z1J@7147|Diptera,45GKD@7148|Nematocera	33208|Metazoa	U	Sec7 domain	efa-6	GO:0000139,GO:0000226,GO:0000278,GO:0001558,GO:0001654,GO:0001745,GO:0003674,GO:0005085,GO:0005086,GO:0005488,GO:0005515,GO:0005575,GO:0005622,GO:0005623,GO:0005737,GO:0005794,GO:0005856,GO:0005874,GO:0005886,GO:0005938,GO:0006950,GO:0006996,GO:0006997,GO:0006998,GO:0007010,GO:0007017,GO:0007019,GO:0007049,GO:0007077,GO:0007088,GO:0007275,GO:0007346,GO:0007399,GO:0007423,GO:0007591,GO:0007593,GO:…	-	ko:K12494	ko04144,map04144	-	-	-	ko00000,ko00001,ko04131	-	-	-	PDZ,PH_9,Sec7
411	LOC5564398	XP_001648747.1	7159.AAEL004239-PA	2.13e-161	452	2C8MP@1|root,2TCW9@2759|Eukaryota,398G2@33154|Opisthokonta,3CCPY@33208|Metazoa,3DU0H@33213|Bilateria,42BGT@6656|Arthropoda,3SUP8@50557|Insecta,4553Q@7147|Diptera,45EK6@7148|Nematocera	33208|Metazoa	-	-	-	-	-	-	-	-	-	-	-	-	-	-	-
412	LOC5564391	XP_001648748.1	7159.AAEL004228-PA	0	1399	COG1287@1|root,KOG2292@2759|Eukaryota,38D8E@33154|Opisthokonta,3BGVU@33208|Metazoa,3CSAS@33213|Bilateria,41VIW@6656|Arthropoda,3SI3E@50557|Insecta,44XRN@7147|Diptera,45EQ5@7148|Nematocera	33208|Metazoa	O	Oligosaccharyl transferase STT3 subunit	STT3A	GO:0003674,GO:0003824,GO:0004576,GO:0004579,GO:0005575,GO:0005622,GO:0005623,GO:0005737,GO:0005783,GO:0005789,GO:0006464,GO:0006486,GO:0006487,GO:0006807,GO:0008150,GO:0008152,GO:0008250,GO:0009058,GO:0009059,GO:0009100,GO:0009101,GO:0009987,GO:0012505,GO:0016020,GO:0016740,GO:0016757,GO:0016758,GO:0018193,GO:0018196,GO:0018279,GO:0019538,GO:0031984,GO:0032991,GO:0034645,GO:0036211,GO:0042175,GO:…	2.4.99.18	ko:K07151	ko00510,ko00513,ko01100,ko04141,map00510,map00513,map01100,map04141	M00072	R04216,R05976	RC00005,RC00482	ko00000,ko00001,ko00002,ko01000,ko01003	-	GT66	-	STT3
413	LOC5564402	XP_001648749.2	7159.AAEL004237-PA	0	1938	KOG2034@1|root,KOG2034@2759|Eukaryota,38C0J@33154|Opisthokonta,3BDPY@33208|Metazoa,3CUX8@33213|Bilateria,41V39@6656|Arthropoda,3SJZ3@50557|Insecta,4520Q@7147|Diptera,45FRW@7148|Nematocera	33208|Metazoa	U	Pep3/Vps18/deep orange family	VPS18	GO:0000003,GO:0000149,GO:0000323,GO:0001667,GO:0001845,GO:0002064,GO:0002065,GO:0002066,GO:0002791,GO:0002793,GO:0003006,GO:0003674,GO:0003779,GO:0005488,GO:0005515,GO:0005575,GO:0005622,GO:0005623,GO:0005737,GO:0005764,GO:0005768,GO:0005769,GO:0005770,GO:0005773,GO:0005856,GO:0005884,GO:0006605,GO:0006622,GO:0006623,GO:0006725,GO:0006726,GO:0006727,GO:0006728,GO:0006807,GO:0006810,GO:0006811,GO:…	-	ko:K20181	ko04138,map04138	-	-	-	ko00000,ko00001,ko04131	-	-	-	Clathrin,Pep3_Vps18,Vps39_2
414	LOC5564408	XP_001648750.2	7159.AAEL004243-PA	0	1787	COG2183@1|root,KOG1857@2759|Eukaryota,39IG5@33154|Opisthokonta,3BDJT@33208|Metazoa,3CT19@33213|Bilateria,41U1C@6656|Arthropoda,3SI31@50557|Insecta,44ZT8@7147|Diptera,45K3M@7148|Nematocera	33208|Metazoa	K	S1 RNA binding domain protein	SRBD1	-	-	-	-	-	-	-	-	-	-	-	HHH_3,S1,Tex_N,Tex_YqgF
415	LOC5564390	XP_001648753.2	7159.AAEL004240-PA	0	1126	COG0405@1|root,KOG2410@2759|Eukaryota,38EE0@33154|Opisthokonta,3B9HX@33208|Metazoa,3CZXS@33213|Bilateria,41WP0@6656|Arthropoda,3SI17@50557|Insecta,458MF@7147|Diptera,45BX8@7148|Nematocera	33208|Metazoa	E	Gamma glutamyl transpeptidases	-	GO:0003674,GO:0003824,GO:0005575,GO:0005576,GO:0005615,GO:0006508,GO:0006518,GO:0006575,GO:0006749,GO:0006790,GO:0006807,GO:0008150,GO:0008152,GO:0008233,GO:0008238,GO:0008242,GO:0009314,GO:0009416,GO:0009628,GO:0009987,GO:0016787,GO:0019538,GO:0034641,GO:0036374,GO:0043170,GO:0043603,GO:0044237,GO:0044238,GO:0044421,GO:0050896,GO:0051186,GO:0070011,GO:0071704,GO:0140096,GO:1901564	2.3.2.2,3.4.19.13,3.4.19.14	ko:K00681,ko:K18592	ko00430,ko00460,ko00480,ko00590,ko01100,map00430,map00460,map00480,map00590,map01100	-	R00494,R01262,R01687,R03867,R03916,R03970,R03971,R04935,R09875	RC00064,RC00090,RC00096	ko00000,ko00001,ko01000,ko01002,ko04090	-	-	-	G_glu_transpept
416	LOC5564411	XP_001648755.2	7159.AAEL018276-PA	0	1215	KOG4593@1|root,KOG4593@2759|Eukaryota,395TD@33154|Opisthokonta,3BISS@33208|Metazoa,3CSDW@33213|Bilateria,41UUQ@6656|Arthropoda,3SK90@50557|Insecta,450KB@7147|Diptera,45HBS@7148|Nematocera	33208|Metazoa	D	Mitotic checkpoint protein	MAD1L1	GO:0000070,GO:0000075,GO:0000278,GO:0000280,GO:0000775,GO:0000776,GO:0000819,GO:0000922,GO:0002376,GO:0002520,GO:0002682,GO:0002683,GO:0002694,GO:0002695,GO:0003674,GO:0005488,GO:0005515,GO:0005575,GO:0005622,GO:0005623,GO:0005634,GO:0005635,GO:0005654,GO:0005694,GO:0005737,GO:0005813,GO:0005815,GO:0005819,GO:0005829,GO:0005856,GO:0006996,GO:0007049,GO:0007059,GO:0007080,GO:0007088,GO:0007093,GO:…	-	ko:K06638	ko04110,ko04914,ko05203,map04110,map04914,map05203	-	-	-	ko00000,ko00001,ko03036	-	-	-	MAD
417	LOC5564417	XP_001648760.2	7159.AAEL014425-PA	0	3276	COG5210@1|root,KOG2058@2759|Eukaryota,38CEP@33154|Opisthokonta,3BB59@33208|Metazoa,3CV0P@33213|Bilateria,41XCJ@6656|Arthropoda,3SI03@50557|Insecta,44Y3F@7147|Diptera,45BBJ@7148|Nematocera	33208|Metazoa	U	Domain of unknown function (DUF4682)	TBC1D30	GO:0003674,GO:0005096,GO:0005488,GO:0005515,GO:0005575,GO:0005622,GO:0005623,GO:0005737,GO:0005815,GO:0005829,GO:0005856,GO:0005886,GO:0005929,GO:0006810,GO:0006886,GO:0008047,GO:0008104,GO:0008150,GO:0010639,GO:0012505,GO:0015031,GO:0015630,GO:0015833,GO:0016020,GO:0017016,GO:0017137,GO:0019899,GO:0030234,GO:0030695,GO:0031267,GO:0031338,GO:0031344,GO:0031345,GO:0032879,GO:0033036,GO:0033043,GO:…	-	-	-	-	-	-	-	-	-	-	DUF4682,RabGAP-TBC
418	LOC5564415	XP_001648761.2	7159.AAEL014426-PA	0	2038	COG1003@1|root,KOG2040@2759|Eukaryota,38E0D@33154|Opisthokonta,3BBHH@33208|Metazoa,3CRRA@33213|Bilateria,41VKI@6656|Arthropoda,3SIH5@50557|Insecta,44ZFC@7147|Diptera,45H5V@7148|Nematocera	33208|Metazoa	E	The glycine cleavage system catalyzes the degradation of glycine	GLDC	GO:0001101,GO:0001505,GO:0003674,GO:0003824,GO:0004375,GO:0005488,GO:0005515,GO:0005575,GO:0005622,GO:0005623,GO:0005634,GO:0005737,GO:0005739,GO:0005759,GO:0005886,GO:0005960,GO:0006082,GO:0006091,GO:0006520,GO:0006544,GO:0006546,GO:0006807,GO:0008144,GO:0008150,GO:0008152,GO:0009055,GO:0009056,GO:0009063,GO:0009069,GO:0009071,GO:0009987,GO:0010033,GO:0010243,GO:0014070,GO:0014075,GO:0016020,GO:…	1.4.4.2	ko:K00281	ko00260,ko00630,ko01100,ko01110,ko01130,ko01200,map00260,map00630,map01100,map01110,map01130,map01200	M00532	R01221,R03425	RC00022,RC00929,RC02834,RC02880	ko00000,ko00001,ko00002,ko01000	-	-	-	GDC-P
419	LOC5564423	XP_001648765.1	7159.AAEL014433-PA	1.24e-148	421	2C9K3@1|root,2S36S@2759|Eukaryota,3AKMZ@33154|Opisthokonta,3C0KY@33208|Metazoa,3D96W@33213|Bilateria,422HD@6656|Arthropoda,3SNH5@50557|Insecta,44Z7S@7147|Diptera,45HIA@7148|Nematocera	33208|Metazoa	S	Protein of unknown function (DUF1676)	-	GO:0005575,GO:0005623,GO:0005886,GO:0005887,GO:0016020,GO:0016021,GO:0031224,GO:0031226,GO:0044425,GO:0044459,GO:0044464,GO:0071944	-	-	-	-	-	-	-	-	-	-	DUF1676
420	LOC5564422	XP_001648766.1	7159.AAEL014432-PA	0	888	KOG2579@1|root,KOG2579@2759|Eukaryota,38H7K@33154|Opisthokonta,3BHN9@33208|Metazoa,3DGP2@33213|Bilateria,41TX5@6656|Arthropoda,3SMB3@50557|Insecta,4539I@7147|Diptera,45K50@7148|Nematocera	33208|Metazoa	O	Fibrinogen-related domains (FReDs)	-	-	-	-	-	-	-	-	-	-	-	-	Fibrinogen_C
421	LOC5564425	XP_001648767.2	7159.AAEL014438-PA	1.06e-298	815	2AMXB@1|root,2RZD1@2759|Eukaryota,3A3T0@33154|Opisthokonta,3BRAG@33208|Metazoa,3D7BN@33213|Bilateria,42017@6656|Arthropoda,3SNFT@50557|Insecta,4554U@7147|Diptera,45I8H@7148|Nematocera	33208|Metazoa	S	ZnF_C4 abd HLH domain containing kinases domain	CHKov1	GO:0003674,GO:0005488,GO:0005515,GO:0008092,GO:0017022	-	-	-	-	-	-	-	-	-	-	EcKinase
422	LOC5564430	XP_001648768.2	7159.AAEL014437-PA	6.52e-289	790	2AMXB@1|root,2RZD1@2759|Eukaryota,3A3T0@33154|Opisthokonta,3BRAG@33208|Metazoa,3D7BN@33213|Bilateria,42017@6656|Arthropoda,3SNFT@50557|Insecta,4554U@7147|Diptera,45I8H@7148|Nematocera	33208|Metazoa	S	ZnF_C4 abd HLH domain containing kinases domain	CHKov1	GO:0003674,GO:0005488,GO:0005515,GO:0008092,GO:0017022	-	-	-	-	-	-	-	-	-	-	EcKinase
423	LOC5564426	XP_001648771.2	7159.AAEL014440-PA	8.44e-303	825	2AMXB@1|root,2RZD1@2759|Eukaryota,3A3T0@33154|Opisthokonta,3BRAG@33208|Metazoa,3D7BN@33213|Bilateria,42276@6656|Arthropoda,3SQNS@50557|Insecta,455D1@7147|Diptera,45HW5@7148|Nematocera	33208|Metazoa	S	Juvenile hormone-inducible protein	-	GO:0003008,GO:0007275,GO:0007423,GO:0007444,GO:0007600,GO:0008150,GO:0009888,GO:0019233,GO:0022416,GO:0032501,GO:0032502,GO:0035220,GO:0035295,GO:0048513,GO:0048731,GO:0048856,GO:0050877,GO:0060429	-	-	-	-	-	-	-	-	-	-	EcKinase
424	LOC5564427	XP_001648772.2	7159.AAEL014439-PA	5.73e-305	830	2AMXB@1|root,2RZD1@2759|Eukaryota,3A3T0@33154|Opisthokonta,3BRAG@33208|Metazoa,3D7BN@33213|Bilateria,42276@6656|Arthropoda,3SQNS@50557|Insecta,455D1@7147|Diptera,45HW5@7148|Nematocera	33208|Metazoa	S	Juvenile hormone-inducible protein	-	GO:0003008,GO:0007275,GO:0007423,GO:0007444,GO:0007600,GO:0008150,GO:0009888,GO:0019233,GO:0022416,GO:0032501,GO:0032502,GO:0035220,GO:0035295,GO:0048513,GO:0048731,GO:0048856,GO:0050877,GO:0060429	-	-	-	-	-	-	-	-	-	-	EcKinase
425	LOC5564424	XP_001648773.2	7159.AAEL014441-PA	2.79e-294	803	2AMXB@1|root,2T6J0@2759|Eukaryota,390KY@33154|Opisthokonta,3C6GI@33208|Metazoa,3DMF9@33213|Bilateria,4241V@6656|Arthropoda,3T0SZ@50557|Insecta,4552F@7147|Diptera,45BNV@7148|Nematocera	33208|Metazoa	S	ZnF_C4 abd HLH domain containing kinases domain	-	-	-	-	-	-	-	-	-	-	-	-	EcKinase
426	LOC5564428	XP_001648774.2	7159.AAEL014435-PA	7.46e-298	812	2AMXB@1|root,2T87J@2759|Eukaryota,392QM@33154|Opisthokonta,3C82M@33208|Metazoa,3DP3B@33213|Bilateria,42BK0@6656|Arthropoda,3SSXF@50557|Insecta,4562K@7147|Diptera,45CMY@7148|Nematocera	33208|Metazoa	S	ZnF_C4 abd HLH domain containing kinases domain	-	-	-	-	-	-	-	-	-	-	-	-	EcKinase
427	LOC5564436	XP_001648777.2	7176.CPIJ016820-PA	3.1e-05	53.5	KOG2853@1|root,KOG2853@2759|Eukaryota,38ZPZ@33154|Opisthokonta,3B96U@33208|Metazoa,3CXNE@33213|Bilateria,41YB9@6656|Arthropoda,3SG4I@50557|Insecta,44WXT@7147|Diptera,45GVQ@7148|Nematocera	33208|Metazoa	S	FAD oxidoreductase	FOXRED1	GO:0003674,GO:0003824,GO:0005575,GO:0005622,GO:0005623,GO:0005737,GO:0005739,GO:0005740,GO:0005743,GO:0005746,GO:0005747,GO:0006996,GO:0007005,GO:0008150,GO:0008152,GO:0009987,GO:0010257,GO:0016020,GO:0016043,GO:0016491,GO:0019866,GO:0022607,GO:0030964,GO:0031090,GO:0031966,GO:0031967,GO:0031975,GO:0032981,GO:0032991,GO:0033108,GO:0034622,GO:0043226,GO:0043227,GO:0043229,GO:0043231,GO:0043933,GO:…	-	ko:K18166	-	-	-	-	ko00000,ko03029	-	-	-	DAO
428	LOC5564443	XP_001648786.1	7159.AAEL004249-PA	3.98e-101	292	2E2QD@1|root,2S9XB@2759|Eukaryota,3A8NE@33154|Opisthokonta,3BUQD@33208|Metazoa,3DANE@33213|Bilateria,4216V@6656|Arthropoda,3SPCU@50557|Insecta,453M1@7147|Diptera,45IYZ@7148|Nematocera	33208|Metazoa	-	-	fln	GO:0003008,GO:0003009,GO:0003010,GO:0003012,GO:0003674,GO:0005198,GO:0005575,GO:0005622,GO:0005623,GO:0005737,GO:0005856,GO:0005859,GO:0005863,GO:0006936,GO:0006941,GO:0006996,GO:0007010,GO:0007525,GO:0007527,GO:0008150,GO:0008307,GO:0009653,GO:0009987,GO:0010927,GO:0014703,GO:0014866,GO:0015629,GO:0016043,GO:0016459,GO:0016460,GO:0022607,GO:0030016,GO:0030017,GO:0030029,GO:0030036,GO:0030154,GO:…	-	-	-	-	-	-	-	-	-	-	-
429	LOC5564443	XP_001648787.1	7159.AAEL004249-PA	4.39e-85	251	2E2QD@1|root,2S9XB@2759|Eukaryota,3A8NE@33154|Opisthokonta,3BUQD@33208|Metazoa,3DANE@33213|Bilateria,4216V@6656|Arthropoda,3SPCU@50557|Insecta,453M1@7147|Diptera,45IYZ@7148|Nematocera	33208|Metazoa	-	-	fln	GO:0003008,GO:0003009,GO:0003010,GO:0003012,GO:0003674,GO:0005198,GO:0005575,GO:0005622,GO:0005623,GO:0005737,GO:0005856,GO:0005859,GO:0005863,GO:0006936,GO:0006941,GO:0006996,GO:0007010,GO:0007525,GO:0007527,GO:0008150,GO:0008307,GO:0009653,GO:0009987,GO:0010927,GO:0014703,GO:0014866,GO:0015629,GO:0016043,GO:0016459,GO:0016460,GO:0022607,GO:0030016,GO:0030017,GO:0030029,GO:0030036,GO:0030154,GO:…	-	-	-	-	-	-	-	-	-	-	-
430	LOC5564467	XP_001648788.1	7159.AAEL004269-PA	2.88e-136	385	COG5126@1|root,KOG0044@2759|Eukaryota,38GAM@33154|Opisthokonta,3BD5S@33208|Metazoa,3CS7H@33213|Bilateria,41WAC@6656|Arthropoda,3SIQU@50557|Insecta,44Y24@7147|Diptera,45H7Y@7148|Nematocera	33208|Metazoa	T	EF-hand domain	-	GO:0003674,GO:0005488,GO:0005509,GO:0043167,GO:0043169,GO:0046872	-	ko:K19695	ko04740,map04740	-	-	-	ko00000,ko00001	-	-	-	EF-hand_1,EF-hand_6,EF-hand_7,EF-hand_8
431	LOC5564447	XP_001648794.1	7159.AAEL004261-PA	6.65e-193	535	28KS9@1|root,2QT8E@2759|Eukaryota,38BHH@33154|Opisthokonta,3BIXD@33208|Metazoa,3D0PP@33213|Bilateria,420IV@6656|Arthropoda,3SNQ4@50557|Insecta,4546I@7147|Diptera,45CMZ@7148|Nematocera	33208|Metazoa	S	Calmodulin-binding	ENKUR	GO:0001669,GO:0003674,GO:0005488,GO:0005515,GO:0005516,GO:0005575,GO:0005622,GO:0005623,GO:0005737,GO:0005929,GO:0012505,GO:0030141,GO:0031410,GO:0031514,GO:0031982,GO:0036126,GO:0042995,GO:0043226,GO:0043227,GO:0043229,GO:0044422,GO:0044424,GO:0044441,GO:0044444,GO:0044463,GO:0044464,GO:0097223,GO:0097228,GO:0097708,GO:0097729,GO:0099503,GO:0120025,GO:0120038	-	-	-	-	-	-	-	-	-	-	Enkurin
432	LOC5564452	XP_001648797.2	7159.AAEL004254-PA	2.76e-135	383	KOG3898@1|root,KOG3898@2759|Eukaryota,38BPN@33154|Opisthokonta,3BE92@33208|Metazoa,3CT2Q@33213|Bilateria,42A7J@6656|Arthropoda,3SS3A@50557|Insecta,457AH@7147|Diptera,45JC0@7148|Nematocera	33208|Metazoa	K	helix loop helix domain	NEUROD6	GO:0000976,GO:0000977,GO:0000978,GO:0000981,GO:0000982,GO:0000987,GO:0001012,GO:0001067,GO:0001077,GO:0001228,GO:0003674,GO:0003676,GO:0003677,GO:0003690,GO:0003700,GO:0005488,GO:0006139,GO:0006351,GO:0006355,GO:0006357,GO:0006366,GO:0006725,GO:0006807,GO:0007275,GO:0007399,GO:0007417,GO:0007420,GO:0008150,GO:0008152,GO:0009058,GO:0009059,GO:0009889,GO:0009891,GO:0009893,GO:0009987,GO:0010467,GO:…	-	ko:K09080	-	-	-	-	ko00000,ko03000	-	-	-	HLH,Neuro_bHLH
433	LOC5564457	XP_001648798.2	7159.AAEL018318-PA	0	1030	KOG0006@1|root,KOG0006@2759|Eukaryota,39TKX@33154|Opisthokonta,3BAVM@33208|Metazoa,3CS3K@33213|Bilateria,41WYY@6656|Arthropoda,3SHXY@50557|Insecta,450V8@7147|Diptera,45H8W@7148|Nematocera	33208|Metazoa	O	Functions within a multiprotein E3 ubiquitin ligase complex, catalyzing the covalent attachment of ubiquitin moieties onto substrate proteins	PARK2	GO:0000003,GO:0000122,GO:0000139,GO:0000151,GO:0000209,GO:0000266,GO:0000422,GO:0000423,GO:0000976,GO:0001067,GO:0001101,GO:0001504,GO:0001505,GO:0001558,GO:0001664,GO:0001932,GO:0001933,GO:0001959,GO:0001961,GO:0001963,GO:0001964,GO:0002020,GO:0002791,GO:0002792,GO:0002793,GO:0003006,GO:0003008,GO:0003674,GO:0003676,GO:0003677,GO:0003690,GO:0003700,GO:0003779,GO:0003824,GO:0004842,GO:0005102,GO:…	2.3.2.31	ko:K04556	ko04120,ko04137,ko04141,ko05012,map04120,map04137,map04141,map05012	-	-	-	ko00000,ko00001,ko01000,ko03029,ko04121,ko04131	-	-	-	IBR,ubiquitin
434	LOC5564459	XP_001648807.1	7159.AAEL004247-PA	0	954	KOG2532@1|root,KOG2532@2759|Eukaryota,38CXA@33154|Opisthokonta,3BBSD@33208|Metazoa,3CR7D@33213|Bilateria,41UHS@6656|Arthropoda,3SJ8Q@50557|Insecta,451TF@7147|Diptera,45HEJ@7148|Nematocera	33208|Metazoa	G	Major Facilitator Superfamily	-	GO:0003674,GO:0005215,GO:0005575,GO:0006810,GO:0006811,GO:0006820,GO:0008150,GO:0016020,GO:0016021,GO:0022857,GO:0031224,GO:0044425,GO:0051179,GO:0051234,GO:0055085	-	ko:K08193,ko:K12301,ko:K12302	ko04142,ko04721,ko04723,ko04724,ko05033,map04142,map04721,map04723,map04724,map05033	-	-	-	ko00000,ko00001,ko02000	2.A.1.14,2.A.1.14.10	-	-	MFS_1
435	LOC5564469	XP_001648811.1	7159.AAEL014452-PA	7.03e-307	836	COG1960@1|root,KOG0140@2759|Eukaryota,38BNR@33154|Opisthokonta,3BCJM@33208|Metazoa,3CV7W@33213|Bilateria,41XI4@6656|Arthropoda,3SGER@50557|Insecta,44YXG@7147|Diptera,45FF4@7148|Nematocera	33208|Metazoa	I	acyl-CoA dehydrogenase	ACADM	GO:0000062,GO:0000166,GO:0000271,GO:0001889,GO:0003674,GO:0003824,GO:0003995,GO:0005488,GO:0005515,GO:0005575,GO:0005622,GO:0005623,GO:0005634,GO:0005654,GO:0005737,GO:0005739,GO:0005740,GO:0005759,GO:0005975,GO:0005976,GO:0005977,GO:0005978,GO:0006073,GO:0006082,GO:0006091,GO:0006109,GO:0006111,GO:0006112,GO:0006575,GO:0006577,GO:0006578,GO:0006629,GO:0006631,GO:0006635,GO:0006807,GO:0006950,GO:…	1.3.8.7	ko:K00249	ko00071,ko00280,ko00410,ko00640,ko01100,ko01110,ko01130,ko01200,ko01212,ko03320,map00071,map00280,map00410,map00640,map01100,map01110,map01130,map01200,map01212,map03320	M00013,M00036,M00087	R00924,R01175,R01279,R02661,R03172,R03777,R03857,R03990,R04095,R04432,R04751,R04754	RC00052,RC00068,RC00076,RC00095,RC00148,RC00246	ko00000,ko00001,ko00002,ko01000	-	-	-	Acyl-CoA_dh_1,Acyl-CoA_dh_M,Acyl-CoA_dh_N
436	LOC5564476	XP_001648818.1	7159.AAEL014480-PA	1.05e-153	438	2F88M@1|root,2T9CI@2759|Eukaryota,3944U@33154|Opisthokonta,3C9AZ@33208|Metazoa,3DQEQ@33213|Bilateria,426KS@6656|Arthropoda,3SWB8@50557|Insecta,45AKK@7147|Diptera,45MDJ@7148|Nematocera	33208|Metazoa	S	Zinc-finger associated domain (zf-AD)	-	-	-	-	-	-	-	-	-	-	-	-	zf-AD
437	LOC5564475	XP_001648819.1	7159.AAEL014481-PA	1.49e-150	430	2F88M@1|root,2T9CI@2759|Eukaryota,3944U@33154|Opisthokonta,3C9AZ@33208|Metazoa,3DQEQ@33213|Bilateria,426KS@6656|Arthropoda,3SWB8@50557|Insecta,45AKK@7147|Diptera,45MDJ@7148|Nematocera	33208|Metazoa	S	Zinc-finger associated domain (zf-AD)	-	-	-	-	-	-	-	-	-	-	-	-	zf-AD
438	LOC5564511	XP_001648825.2	7159.AAEL004298-PA	1.35e-168	473	2AK5C@1|root,2S5DC@2759|Eukaryota,3A6GV@33154|Opisthokonta,3BTTZ@33208|Metazoa,3D9EK@33213|Bilateria,420FG@6656|Arthropoda,3SNHK@50557|Insecta,45239@7147|Diptera,45GDI@7148|Nematocera	33208|Metazoa	S	Protein of unknown function (DUF1676)	-	GO:0005575,GO:0005623,GO:0005886,GO:0005887,GO:0016020,GO:0016021,GO:0031224,GO:0031226,GO:0044425,GO:0044459,GO:0044464,GO:0071944	-	-	-	-	-	-	-	-	-	-	DUF1676
439	LOC5564486	XP_001648827.1	7159.AAEL004280-PA	1.12e-154	436	2AK5C@1|root,2RZ8R@2759|Eukaryota,3A27N@33154|Opisthokonta,3BR2Q@33208|Metazoa,3D7SY@33213|Bilateria,41ZJ7@6656|Arthropoda,3SKJ6@50557|Insecta,44YMM@7147|Diptera,45DHK@7148|Nematocera	33208|Metazoa	U	Protein of unknown function (DUF1676)	Osi9	GO:0005575,GO:0005623,GO:0005886,GO:0005887,GO:0016020,GO:0016021,GO:0031224,GO:0031226,GO:0044425,GO:0044459,GO:0044464,GO:0071944	-	-	-	-	-	-	-	-	-	-	DUF1676
440	LOC5564506	XP_001648830.1	7159.AAEL004283-PA	4.23e-62	189	KOG1721@1|root,KOG1721@2759|Eukaryota,3A77J@33154|Opisthokonta,3BTEW@33208|Metazoa,3DA1E@33213|Bilateria,420S8@6656|Arthropoda,3SNZA@50557|Insecta,453UM@7147|Diptera	33208|Metazoa	K	Metal ion binding	-	GO:0000122,GO:0002009,GO:0002165,GO:0003002,GO:0003674,GO:0005488,GO:0005515,GO:0006355,GO:0006357,GO:0007275,GO:0007389,GO:0007440,GO:0007442,GO:0007444,GO:0007478,GO:0007480,GO:0007552,GO:0007560,GO:0008150,GO:0009653,GO:0009790,GO:0009791,GO:0009880,GO:0009886,GO:0009887,GO:0009888,GO:0009889,GO:0009890,GO:0009891,GO:0009892,GO:0009893,GO:0010468,GO:0010556,GO:0010557,GO:0010558,GO:0010604,GO:…	-	-	-	-	-	-	-	-	-	-	zf-C2H2
441	LOC5564484	XP_001648831.2	7159.AAEL004293-PA	5.71e-140	399	KOG0118@1|root,KOG0118@2759|Eukaryota,38H0V@33154|Opisthokonta,3BKR9@33208|Metazoa,3CU8X@33213|Bilateria,41YKC@6656|Arthropoda,3SKVD@50557|Insecta,453TR@7147|Diptera,45KPN@7148|Nematocera	33208|Metazoa	A	Pfam:RRM_6	TRA2B	GO:0000003,GO:0000245,GO:0000302,GO:0000375,GO:0000377,GO:0000381,GO:0000398,GO:0001678,GO:0003002,GO:0003006,GO:0003674,GO:0003676,GO:0003723,GO:0003727,GO:0003729,GO:0005488,GO:0005515,GO:0005575,GO:0005622,GO:0005623,GO:0005634,GO:0005654,GO:0005681,GO:0005737,GO:0006139,GO:0006396,GO:0006397,GO:0006725,GO:0006807,GO:0006950,GO:0006979,GO:0007275,GO:0007276,GO:0007283,GO:0007389,GO:0007399,GO:…	-	ko:K12897	ko03040,map03040	-	-	-	ko00000,ko00001,ko01009,ko03041	-	-	-	RRM_1
442	LOC5564492	XP_001648832.1	7159.AAEL004294-PA	0	907	COG0508@1|root,KOG0557@2759|Eukaryota,38BJW@33154|Opisthokonta,3BFAB@33208|Metazoa,3CS5G@33213|Bilateria,41WBA@6656|Arthropoda,3SHED@50557|Insecta,44YVU@7147|Diptera,45E42@7148|Nematocera	33208|Metazoa	C	Dihydrolipoamide acetyltransferase component of pyruvate dehydrogenase	DLAT	GO:0000166,GO:0003674,GO:0003824,GO:0004742,GO:0005488,GO:0005515,GO:0005575,GO:0005622,GO:0005623,GO:0005737,GO:0005739,GO:0005759,GO:0005967,GO:0006082,GO:0006084,GO:0006085,GO:0006086,GO:0006090,GO:0006139,GO:0006163,GO:0006164,GO:0006637,GO:0006725,GO:0006732,GO:0006733,GO:0006753,GO:0006790,GO:0006793,GO:0006796,GO:0006807,GO:0007610,GO:0007625,GO:0008150,GO:0008152,GO:0009058,GO:0009108,GO:…	2.3.1.12	ko:K00627	ko00010,ko00020,ko00620,ko01100,ko01110,ko01120,ko01130,ko01200,map00010,map00020,map00620,map01100,map01110,map01120,map01130,map01200	M00307	R00209,R02569	RC00004,RC02742,RC02857	br01601,ko00000,ko00001,ko00002,ko01000	-	-	-	2-oxoacid_dh,Biotin_lipoyl,E3_binding
443	LOC5564497	XP_001648833.1	7159.AAEL004301-PA	2.1e-145	409	2FBPU@1|root,2TCXH@2759|Eukaryota,398I4@33154|Opisthokonta,3CCRW@33208|Metazoa,3DU2G@33213|Bilateria,42BJJ@6656|Arthropoda,3SSX0@50557|Insecta,455YG@7147|Diptera,45I2F@7148|Nematocera	33208|Metazoa	-	-	-	-	-	-	-	-	-	-	-	-	-	-	-
444	LOC5564504	XP_001648835.1	7159.AAEL004287-PA	4.55e-302	826	KOG1363@1|root,KOG1363@2759|Eukaryota,38P9K@33154|Opisthokonta,3BBV2@33208|Metazoa,3CY9R@33213|Bilateria,41Y6T@6656|Arthropoda,3SJJF@50557|Insecta,45284@7147|Diptera,45DRT@7148|Nematocera	33208|Metazoa	T	UAS	FAF2	GO:0000323,GO:0001775,GO:0002252,GO:0002263,GO:0002274,GO:0002275,GO:0002283,GO:0002366,GO:0002376,GO:0002443,GO:0002444,GO:0002446,GO:0003674,GO:0004857,GO:0005488,GO:0005515,GO:0005575,GO:0005576,GO:0005622,GO:0005623,GO:0005737,GO:0005764,GO:0005766,GO:0005773,GO:0005775,GO:0005783,GO:0005789,GO:0005811,GO:0006508,GO:0006511,GO:0006807,GO:0006810,GO:0006886,GO:0006887,GO:0006950,GO:0006955,GO:…	3.6.4.13	ko:K14776,ko:K18726	-	-	-	-	ko00000,ko01000,ko03009,ko03019	-	-	-	UBA_4,UBX
445	LOC5564491	XP_001648836.1	7159.AAEL004276-PA	9.11e-77	229	2CYFM@1|root,2S42A@2759|Eukaryota,3A5NF@33154|Opisthokonta,3BSUA@33208|Metazoa,3D9XZ@33213|Bilateria,420P9@6656|Arthropoda,3SNSX@50557|Insecta,453I6@7147|Diptera,45IB2@7148|Nematocera	33208|Metazoa	S	Protein C10	-	-	-	-	-	-	-	-	-	-	-	-	P_C10
446	LOC5564502	XP_001648840.1	7159.AAEL004295-PA	1.8e-249	685	2CMVX@1|root,2QS9B@2759|Eukaryota,38HQ4@33154|Opisthokonta,3BBXH@33208|Metazoa,3CTYG@33213|Bilateria,41ZMP@6656|Arthropoda,3SNYD@50557|Insecta,453H7@7147|Diptera,45DCQ@7148|Nematocera	33208|Metazoa	I	Acid phosphatase homologues	G6PC2	GO:0000272,GO:0002791,GO:0003674,GO:0003824,GO:0004346,GO:0005488,GO:0005575,GO:0005622,GO:0005623,GO:0005737,GO:0005783,GO:0005789,GO:0005975,GO:0005976,GO:0005977,GO:0005980,GO:0005996,GO:0006006,GO:0006073,GO:0006082,GO:0006091,GO:0006094,GO:0006112,GO:0006629,GO:0006638,GO:0006639,GO:0006641,GO:0006725,GO:0006793,GO:0006796,GO:0006807,GO:0006810,GO:0006811,GO:0006820,GO:0008150,GO:0008152,GO:…	3.1.3.9	ko:K01084	ko00010,ko00052,ko00500,ko01100,ko04068,ko04151,ko04152,ko04910,ko04920,ko04922,ko04931,ko04973,map00010,map00052,map00500,map01100,map04068,map04151,map04152,map04910,map04920,map04922,map04931,map04973	-	R00303,R01788	RC00017	ko00000,ko00001,ko01000	-	-	-	PAP2
447	LOC5564508	XP_001648841.1	7159.AAEL004271-PA	7.5e-201	556	2D828@1|root,2T8EB@2759|Eukaryota,392YH@33154|Opisthokonta,3C88Y@33208|Metazoa,3DP9J@33213|Bilateria,425HS@6656|Arthropoda,3SV2R@50557|Insecta,456S1@7147|Diptera,45IS5@7148|Nematocera	33208|Metazoa	-	-	-	-	-	-	-	-	-	-	-	-	-	-	-
448	LOC5564514	XP_001648842.1	7159.AAEL004292-PA	2.11e-89	268	2EU12@1|root,2SW97@2759|Eukaryota,3ATUG@33154|Opisthokonta,3C4E6@33208|Metazoa,3DKFZ@33213|Bilateria,423F5@6656|Arthropoda,3SQ5S@50557|Insecta,453KF@7147|Diptera,45ICN@7148|Nematocera	33208|Metazoa	S	Cuticle protein CPCFC	-	-	-	-	-	-	-	-	-	-	-	-	CPCFC
449	LOC5564500	XP_001648843.2	7159.AAEL004281-PA	4.13e-229	631	COG1028@1|root,KOG1201@2759|Eukaryota,38DUA@33154|Opisthokonta,3B9V8@33208|Metazoa,3CS2U@33213|Bilateria,41XY7@6656|Arthropoda,3SR56@50557|Insecta,450Q2@7147|Diptera,45GMX@7148|Nematocera	33208|Metazoa	Q	Belongs to the short-chain dehydrogenases reductases (SDR) family	SDR16C5	GO:0000122,GO:0000988,GO:0000989,GO:0001076,GO:0001191,GO:0001523,GO:0003674,GO:0003824,GO:0004745,GO:0005488,GO:0005515,GO:0005575,GO:0005622,GO:0005623,GO:0005634,GO:0005737,GO:0005783,GO:0005789,GO:0005811,GO:0006066,GO:0006081,GO:0006355,GO:0006357,GO:0006629,GO:0006720,GO:0006721,GO:0006950,GO:0008134,GO:0008150,GO:0008152,GO:0008283,GO:0009889,GO:0009890,GO:0009892,GO:0009893,GO:0009987,GO:…	1.1.1.105	ko:K15734	ko00830,map00830	-	R02124	RC00649	ko00000,ko00001,ko01000	-	-	-	adh_short
450	LOC5564501	XP_001648844.1	7159.AAEL004273-PA	1.02e-230	635	COG1028@1|root,KOG1201@2759|Eukaryota,38DUA@33154|Opisthokonta,3B9V8@33208|Metazoa,3CS2U@33213|Bilateria,41XY7@6656|Arthropoda,3SR56@50557|Insecta,450Q2@7147|Diptera,45GMX@7148|Nematocera	33208|Metazoa	Q	Belongs to the short-chain dehydrogenases reductases (SDR) family	SDR16C5	GO:0000122,GO:0000988,GO:0000989,GO:0001076,GO:0001191,GO:0001523,GO:0003674,GO:0003824,GO:0004745,GO:0005488,GO:0005515,GO:0005575,GO:0005622,GO:0005623,GO:0005634,GO:0005737,GO:0005783,GO:0005789,GO:0005811,GO:0006066,GO:0006081,GO:0006355,GO:0006357,GO:0006629,GO:0006720,GO:0006721,GO:0006950,GO:0008134,GO:0008150,GO:0008152,GO:0008283,GO:0009889,GO:0009890,GO:0009892,GO:0009893,GO:0009987,GO:…	1.1.1.105	ko:K15734	ko00830,map00830	-	R02124	RC00649	ko00000,ko00001,ko01000	-	-	-	adh_short
451	LOC5564488	XP_001648845.2	7159.AAEL004299-PA	0	1384	KOG3690@1|root,KOG3690@2759|Eukaryota,38BGP@33154|Opisthokonta,3BB1P@33208|Metazoa,3CWJF@33213|Bilateria,41YE3@6656|Arthropoda,3SII1@50557|Insecta,45639@7147|Diptera,45C2Q@7148|Nematocera	33208|Metazoa	O	Angiotensin-converting enzyme	-	-	3.4.15.1	ko:K01283	ko04614,ko04924,ko05142,ko05410,map04614,map04924,map05142,map05410	-	-	-	ko00000,ko00001,ko01000,ko01002,ko04090,ko04147	-	-	-	DUF1279,Peptidase_M2
452	LOC5564487	XP_001648846.1	7159.AAEL004288-PA	1.7e-237	650	COG0639@1|root,KOG0373@2759|Eukaryota,39WHN@33154|Opisthokonta,3BCQR@33208|Metazoa,3CXI0@33213|Bilateria,41XCH@6656|Arthropoda,3SIJY@50557|Insecta,44XQA@7147|Diptera,45FM5@7148|Nematocera	33208|Metazoa	DT	Serine threonine-protein phosphatase	PPP6C	GO:0000082,GO:0000226,GO:0000235,GO:0000278,GO:0001932,GO:0001933,GO:0003674,GO:0003824,GO:0004721,GO:0004722,GO:0005575,GO:0005622,GO:0005623,GO:0005737,GO:0005818,GO:0005819,GO:0005829,GO:0005856,GO:0005874,GO:0005876,GO:0005881,GO:0005938,GO:0006464,GO:0006470,GO:0006793,GO:0006796,GO:0006807,GO:0006810,GO:0006888,GO:0006900,GO:0006901,GO:0006903,GO:0006996,GO:0007010,GO:0007017,GO:0007049,GO:…	3.1.3.16	ko:K15498	-	-	-	-	ko00000,ko01000,ko01009,ko03400	-	-	-	Metallophos
453	LOC5564503	XP_001648847.1	7159.AAEL004300-PA	1.03e-247	683	KOG2846@1|root,KOG2846@2759|Eukaryota,39T6G@33154|Opisthokonta,3BEMN@33208|Metazoa,3CZII@33213|Bilateria,41U14@6656|Arthropoda,3SHRN@50557|Insecta,44ZPG@7147|Diptera,45D82@7148|Nematocera	33208|Metazoa	S	Predicted integral membrane zinc-ribbon metal-binding protein	KIAA1715	GO:0003674,GO:0005488,GO:0005515,GO:0005575,GO:0005622,GO:0005623,GO:0005634,GO:0005654,GO:0005737,GO:0005783,GO:0005789,GO:0006810,GO:0006950,GO:0006996,GO:0007029,GO:0007154,GO:0007267,GO:0007268,GO:0007275,GO:0007399,GO:0007416,GO:0007596,GO:0007599,GO:0007610,GO:0007626,GO:0008021,GO:0008150,GO:0009611,GO:0009653,GO:0009790,GO:0009987,GO:0010256,GO:0010638,GO:0012505,GO:0016020,GO:0016021,GO:…	-	-	-	-	-	-	-	-	-	-	zinc_ribbon_10
454	LOC5564509	XP_001648848.1	7159.AAEL004297-PA	0	2157	COG0045@1|root,KOG1254@2759|Eukaryota,38CW6@33154|Opisthokonta,3BBF9@33208|Metazoa,3CYPS@33213|Bilateria,41XJC@6656|Arthropoda,3SH43@50557|Insecta,44XBS@7147|Diptera,45GF5@7148|Nematocera	33208|Metazoa	C	ATP-citrate synthase is the primary enzyme responsible for the synthesis of cytosolic acetyl-CoA in many tissues	ACLY	GO:0000166,GO:0000323,GO:0001775,GO:0002252,GO:0002263,GO:0002274,GO:0002275,GO:0002283,GO:0002366,GO:0002376,GO:0002443,GO:0002444,GO:0002446,GO:0003674,GO:0003824,GO:0003878,GO:0005488,GO:0005524,GO:0005575,GO:0005576,GO:0005622,GO:0005623,GO:0005634,GO:0005654,GO:0005737,GO:0005764,GO:0005766,GO:0005773,GO:0005775,GO:0005829,GO:0005886,GO:0006066,GO:0006082,GO:0006084,GO:0006085,GO:0006101,GO:…	2.3.3.8	ko:K01648	ko00020,ko00720,ko01100,ko01110,ko01120,ko01130,map00020,map00720,map01100,map01110,map01120,map01130	-	R00352	RC00004,RC00067	ko00000,ko00001,ko01000,ko04147	-	-	-	ATP-grasp_2,Citrate_bind,Citrate_synt,CoA_binding,Ligase_CoA
455	LOC5564483	XP_001648851.1	7159.AAEL004277-PA	6.91e-285	776	KOG3662@1|root,KOG3662@2759|Eukaryota,3A497@33154|Opisthokonta,3BR05@33208|Metazoa,3D7XZ@33213|Bilateria,41ZKV@6656|Arthropoda,3SMHZ@50557|Insecta,44XFS@7147|Diptera,45FBN@7148|Nematocera	33208|Metazoa	L	Calcineurin-like phosphoesterase	-	GO:0003674,GO:0003824,GO:0005575,GO:0005622,GO:0005623,GO:0005737,GO:0005783,GO:0005794,GO:0006464,GO:0006470,GO:0006497,GO:0006505,GO:0006506,GO:0006629,GO:0006643,GO:0006644,GO:0006650,GO:0006661,GO:0006664,GO:0006793,GO:0006796,GO:0006807,GO:0006810,GO:0006888,GO:0008150,GO:0008152,GO:0008610,GO:0008654,GO:0009058,GO:0009059,GO:0009247,GO:0009987,GO:0012505,GO:0016192,GO:0016311,GO:0016787,GO:…	-	-	-	-	-	-	-	-	-	-	Metallophos
456	LOC5564510	XP_001648852.1	7159.AAEL004278-PA	0	913	COG3239@1|root,KOG4232@2759|Eukaryota,38EEW@33154|Opisthokonta,3BE0I@33208|Metazoa,3CYG6@33213|Bilateria,42A9F@6656|Arthropoda,3SZRB@50557|Insecta,4591A@7147|Diptera,45F3U@7148|Nematocera	33208|Metazoa	I	Cytochrome b5-like Heme/Steroid binding domain	-	-	-	-	-	-	-	-	-	-	-	-	Cyt-b5,FA_desaturase
457	LOC5564515	XP_001648853.2	7159.AAEL004302-PA	0	1472	KOG3056@1|root,KOG3056@2759|Eukaryota,38HKH@33154|Opisthokonta,3BE8H@33208|Metazoa,3CRHW@33213|Bilateria,41VXC@6656|Arthropoda,3SGXH@50557|Insecta,450YZ@7147|Diptera,45GS7@7148|Nematocera	33208|Metazoa	D	Mcm10 replication factor	MCM10	GO:0000082,GO:0000228,GO:0000278,GO:0003674,GO:0003676,GO:0003677,GO:0003688,GO:0003690,GO:0003697,GO:0005488,GO:0005515,GO:0005575,GO:0005622,GO:0005623,GO:0005634,GO:0005654,GO:0005657,GO:0005694,GO:0005730,GO:0006139,GO:0006259,GO:0006260,GO:0006261,GO:0006270,GO:0006323,GO:0006325,GO:0006342,GO:0006355,GO:0006725,GO:0006807,GO:0006950,GO:0006974,GO:0006996,GO:0007049,GO:0007275,GO:0007346,GO:…	-	ko:K10736	-	-	-	-	ko00000,ko03032	-	-	-	Mcm10,zf-primase
458	LOC5564516	XP_001648854.1	7159.AAEL004284-PA	1.44e-54	172	2E19K@1|root,2S8MH@2759|Eukaryota,3A945@33154|Opisthokonta,3BUSQ@33208|Metazoa,3DAJA@33213|Bilateria,420IA@6656|Arthropoda,3SNV4@50557|Insecta,4597V@7147|Diptera,45IW3@7148|Nematocera	33208|Metazoa	S	Mitochondrial ATPase inhibitor	-	GO:0003674,GO:0004857,GO:0005488,GO:0005515,GO:0005575,GO:0005622,GO:0005623,GO:0005737,GO:0005739,GO:0006140,GO:0006725,GO:0006778,GO:0006779,GO:0006783,GO:0006807,GO:0008150,GO:0008152,GO:0009058,GO:0009892,GO:0009987,GO:0010563,GO:0018130,GO:0019219,GO:0019220,GO:0019222,GO:0019438,GO:0019899,GO:0030234,GO:0031323,GO:0031324,GO:0032780,GO:0033013,GO:0033014,GO:0034641,GO:0042030,GO:0042168,GO:…	-	ko:K22255	-	-	-	-	ko00000,ko04131	-	-	-	IATP,Myb_DNA-bind_5
459	LOC5564517	XP_001648857.2	7159.AAEL008508-PA	3.38e-159	447	KOG3067@1|root,KOG3067@2759|Eukaryota,38HYI@33154|Opisthokonta,3BIEG@33208|Metazoa,3CU17@33213|Bilateria,41YNN@6656|Arthropoda,3SI4T@50557|Insecta,44Z8I@7147|Diptera,45E6V@7148|Nematocera	33208|Metazoa	S	Translin	TSN	GO:0003674,GO:0003676,GO:0003677,GO:0003723,GO:0003729,GO:0003824,GO:0004518,GO:0004519,GO:0004521,GO:0004540,GO:0005488,GO:0005515,GO:0005575,GO:0005622,GO:0005623,GO:0005634,GO:0005737,GO:0005829,GO:0006139,GO:0006259,GO:0006310,GO:0006725,GO:0006807,GO:0006950,GO:0008150,GO:0008152,GO:0009605,GO:0009892,GO:0009987,GO:0009991,GO:0010468,GO:0010605,GO:0010608,GO:0010629,GO:0016070,GO:0016246,GO:…	-	-	-	-	-	-	-	-	-	-	Translin
460	LOC5564520	XP_001648861.1	7159.AAEL014489-PA	1.23e-124	355	COG1490@1|root,KOG3323@2759|Eukaryota,3A3UY@33154|Opisthokonta,3BGN7@33208|Metazoa,3D131@33213|Bilateria,42045@6656|Arthropoda,3SN59@50557|Insecta,4539Q@7147|Diptera,45HVM@7148|Nematocera	33208|Metazoa	J	D-tyrosyl-tRNA(Tyr) deacylase	DTD1	GO:0002161,GO:0003674,GO:0003824,GO:0005575,GO:0005622,GO:0005623,GO:0005634,GO:0005730,GO:0005737,GO:0005829,GO:0006139,GO:0006399,GO:0006450,GO:0006725,GO:0006807,GO:0008150,GO:0008152,GO:0009987,GO:0016070,GO:0016787,GO:0016788,GO:0031974,GO:0031981,GO:0034641,GO:0034660,GO:0043170,GO:0043226,GO:0043227,GO:0043228,GO:0043229,GO:0043231,GO:0043232,GO:0043233,GO:0044237,GO:0044238,GO:0044422,GO:…	-	ko:K07560	-	-	-	-	ko00000,ko01000,ko03016	-	-	-	Tyr_Deacylase
461	LOC5564528	XP_001648863.2	7159.AAEL014493-PA	0	2660	COG4631@1|root,KOG0430@2759|Eukaryota,38GEI@33154|Opisthokonta,3BC8Q@33208|Metazoa,3CXMB@33213|Bilateria,41USP@6656|Arthropoda,3SGUI@50557|Insecta,44XA3@7147|Diptera,45HRT@7148|Nematocera	33208|Metazoa	F	Aldehyde oxidase and xanthine dehydrogenase, a/b hammerhead domain	XDH	GO:0000166,GO:0000302,GO:0001932,GO:0001933,GO:0001934,GO:0001936,GO:0001937,GO:0002197,GO:0002237,GO:0003674,GO:0003824,GO:0004031,GO:0004854,GO:0004855,GO:0005488,GO:0005506,GO:0005515,GO:0005575,GO:0005576,GO:0005615,GO:0005622,GO:0005623,GO:0005737,GO:0005777,GO:0005783,GO:0005829,GO:0006082,GO:0006091,GO:0006139,GO:0006144,GO:0006145,GO:0006150,GO:0006163,GO:0006195,GO:0006206,GO:0006520,GO:…	1.17.1.4,1.17.3.2,1.2.3.1	ko:K00106,ko:K00157	ko00230,ko00232,ko00280,ko00350,ko00380,ko00750,ko00760,ko00830,ko00982,ko00983,ko01100,ko01110,ko01120,ko04146,ko04630,map00230,map00232,map00280,map00350,map00380,map00750,map00760,map00830,map00982,map00983,map01100,map01110,map01120,map04146,map04630	M00546	R01709,R01768,R01769,R02103,R02107,R02125,R02657,R03871,R04085,R04904,R07942,R07977,R07978,R07979,R08235,R08349,R08384,R08408	RC00075,RC00080,RC00143,RC00218,RC00242,RC01073,RC01074,RC02017,RC02199	ko00000,ko00001,ko00002,ko01000,ko04147	-	-	-	Ald_Xan_dh_C,Ald_Xan_dh_C2,CO_deh_flav_C,FAD_binding_5,Fer2,Fer2_2
462	LOC5564522	XP_001648864.1	7159.AAEL014497-PA	0	1534	2D953@1|root,2TCYZ@2759|Eukaryota,398K3@33154|Opisthokonta,3CCTS@33208|Metazoa,3DU4B@33213|Bilateria,42BMN@6656|Arthropoda,3SUY9@50557|Insecta,45862@7147|Diptera,45JY7@7148|Nematocera	33208|Metazoa	-	-	-	-	-	-	-	-	-	-	-	-	-	-	-
463	LOC5564525	XP_001648865.1	7159.AAEL014492-PA	6.98e-87	255	2E135@1|root,2S8FP@2759|Eukaryota,3A9RB@33154|Opisthokonta,3BU84@33208|Metazoa,3DAVK@33213|Bilateria,4219H@6656|Arthropoda,3SNUI@50557|Insecta,4540M@7147|Diptera,45ITD@7148|Nematocera	33208|Metazoa	S	Protein of unknown function (DUF3767)	l(3)87Df	GO:0005575,GO:0005622,GO:0005623,GO:0005737,GO:0005739,GO:0006091,GO:0006996,GO:0007005,GO:0008150,GO:0008152,GO:0008535,GO:0009060,GO:0009987,GO:0015980,GO:0016043,GO:0017004,GO:0022607,GO:0033108,GO:0033617,GO:0034622,GO:0043226,GO:0043227,GO:0043229,GO:0043231,GO:0043933,GO:0044085,GO:0044237,GO:0044424,GO:0044444,GO:0044464,GO:0045333,GO:0055114,GO:0065003,GO:0071840	-	ko:K18184	ko04714,map04714	-	-	-	ko00000,ko00001,ko03029	-	-	-	DUF3767
464	LOC5564527	XP_001648870.2	7159.AAEL014712-PA	1.64e-239	658	COG5134@1|root,KOG2990@2759|Eukaryota,38FHN@33154|Opisthokonta,3BG3E@33208|Metazoa,3CZ0Z@33213|Bilateria,41VSI@6656|Arthropoda,3SGJ2@50557|Insecta,44Y4H@7147|Diptera,45FW6@7148|Nematocera	33208|Metazoa	S	Family of unknown function (DUF572)	CCDC130	GO:0003674,GO:0005488,GO:0005515,GO:0008150,GO:0009605,GO:0009607,GO:0009615,GO:0043207,GO:0050896,GO:0051704,GO:0051707	-	ko:K13115	-	-	-	-	ko00000,ko03041	-	-	-	DUF572
465	LOC5564532	XP_001648875.1	7159.AAEL014501-PA	1.14e-88	260	KOG3046@1|root,KOG3046@2759|Eukaryota,3A005@33154|Opisthokonta,3BPFE@33208|Metazoa,3D67M@33213|Bilateria,41Z8S@6656|Arthropoda,3SMJU@50557|Insecta,453KP@7147|Diptera,45I6Y@7148|Nematocera	33208|Metazoa	K	Component of the Mediator complex, a coactivator involved in the regulated transcription of nearly all RNA polymerase II-dependent genes. Mediator functions as a bridge to convey information from gene-specific regulatory proteins to the basal RNA polymerase II transcription machinery. Mediator is recruited to promoters by direct interactions with regulatory proteins and serves as a scaffold for t…	MED10	GO:0000151,GO:0000428,GO:0003674,GO:0003712,GO:0005488,GO:0005515,GO:0005575,GO:0005622,GO:0005623,GO:0005634,GO:0005654,GO:0005667,GO:0006139,GO:0006351,GO:0006352,GO:0006355,GO:0006357,GO:0006366,GO:0006367,GO:0006464,GO:0006725,GO:0006807,GO:0007275,GO:0007399,GO:0007406,GO:0007507,GO:0008150,GO:0008152,GO:0008285,GO:0009058,GO:0009059,GO:0009888,GO:0009889,GO:0009891,GO:0009893,GO:0009987,GO:…	-	ko:K04082,ko:K15151	-	-	-	-	ko00000,ko03021,ko03029,ko03110	-	-	-	Med10
466	LOC5564537	XP_001648880.2	7159.AAEL014507-PA	0	1255	KOG0909@1|root,KOG0909@2759|Eukaryota,38EIG@33154|Opisthokonta,3BAEH@33208|Metazoa,3CXJY@33213|Bilateria,41UT7@6656|Arthropoda,3SKT9@50557|Insecta,44XU7@7147|Diptera,45CQK@7148|Nematocera	33208|Metazoa	O	domain present in PNGases and other hypothetical proteins	NGLY1	GO:0000224,GO:0001558,GO:0003674,GO:0003824,GO:0005488,GO:0005575,GO:0005622,GO:0005623,GO:0005634,GO:0005737,GO:0005829,GO:0006355,GO:0006357,GO:0006457,GO:0006464,GO:0006508,GO:0006511,GO:0006515,GO:0006516,GO:0006517,GO:0006807,GO:0006950,GO:0007154,GO:0007267,GO:0007275,GO:0007399,GO:0007494,GO:0007495,GO:0008150,GO:0008152,GO:0008361,GO:0009056,GO:0009057,GO:0009100,GO:0009889,GO:0009966,GO:…	3.5.1.52	ko:K01456	ko04141,map04141	-	-	-	ko00000,ko00001,ko01000	-	-	-	PAW,PUB,Rad4,Thioredoxin,Transglut_core
467	LOC5564562	XP_001648884.1	7159.AAEL004305-PA	1.41e-241	669	28P2X@1|root,2QVPE@2759|Eukaryota,38F0V@33154|Opisthokonta,3BJD8@33208|Metazoa,3D1QI@33213|Bilateria,41UJF@6656|Arthropoda,3SFV3@50557|Insecta,451AM@7147|Diptera,45HKT@7148|Nematocera	33208|Metazoa	-	-	-	-	-	-	-	-	-	-	-	-	-	-	-
468	LOC5564542	XP_001648889.1	7159.AAEL004313-PA	3.86e-149	419	COG0545@1|root,KOG0549@2759|Eukaryota,38B3W@33154|Opisthokonta,3BFDQ@33208|Metazoa,3CSBF@33213|Bilateria,41U1Y@6656|Arthropoda,3SHJW@50557|Insecta,458HE@7147|Diptera,45H6X@7148|Nematocera	33208|Metazoa	O	FKBP-type peptidyl-prolyl cis-trans isomerase	FKBP14	GO:0000413,GO:0003674,GO:0003755,GO:0003824,GO:0005488,GO:0005527,GO:0005528,GO:0005575,GO:0005622,GO:0005623,GO:0005737,GO:0005783,GO:0005788,GO:0006457,GO:0006464,GO:0006807,GO:0006950,GO:0006986,GO:0007154,GO:0007165,GO:0008144,GO:0008150,GO:0008152,GO:0009987,GO:0010033,GO:0012505,GO:0016853,GO:0016859,GO:0018193,GO:0018208,GO:0019538,GO:0023052,GO:0030968,GO:0031974,GO:0033554,GO:0034620,GO:…	5.2.1.8	ko:K09577	-	-	-	-	ko00000,ko01000,ko03110	-	-	-	EF-hand_7,FKBP_C
469	LOC5564541	XP_001648890.1	7159.AAEL004307-PB	0	877	KOG2931@1|root,KOG2931@2759|Eukaryota,39RFU@33154|Opisthokonta,3BH9F@33208|Metazoa,3CYQN@33213|Bilateria,41UJJ@6656|Arthropoda,3SIDB@50557|Insecta,44Z95@7147|Diptera,45GFD@7148|Nematocera	33208|Metazoa	S	N-myc downstream regulated	NDRG3	GO:0000003,GO:0001558,GO:0001655,GO:0001666,GO:0001775,GO:0001822,GO:0002274,GO:0002376,GO:0003674,GO:0005488,GO:0005515,GO:0005575,GO:0005622,GO:0005623,GO:0005634,GO:0005737,GO:0005768,GO:0005813,GO:0005815,GO:0005829,GO:0005856,GO:0005874,GO:0005886,GO:0005911,GO:0005912,GO:0005913,GO:0006950,GO:0006974,GO:0007009,GO:0007154,GO:0007165,GO:0007272,GO:0007275,GO:0007276,GO:0007283,GO:0007399,GO:…	-	ko:K18266	-	-	-	-	ko00000,ko04147	-	-	-	Ndr
470	LOC5564541	XP_001648892.2	7159.AAEL004307-PB	2.65e-306	837	KOG2931@1|root,KOG2931@2759|Eukaryota,39RFU@33154|Opisthokonta,3BH9F@33208|Metazoa,3CYQN@33213|Bilateria,41UJJ@6656|Arthropoda,3SIDB@50557|Insecta,44Z95@7147|Diptera,45GFD@7148|Nematocera	33208|Metazoa	S	N-myc downstream regulated	NDRG3	GO:0000003,GO:0001558,GO:0001655,GO:0001666,GO:0001775,GO:0001822,GO:0002274,GO:0002376,GO:0003674,GO:0005488,GO:0005515,GO:0005575,GO:0005622,GO:0005623,GO:0005634,GO:0005737,GO:0005768,GO:0005813,GO:0005815,GO:0005829,GO:0005856,GO:0005874,GO:0005886,GO:0005911,GO:0005912,GO:0005913,GO:0006950,GO:0006974,GO:0007009,GO:0007154,GO:0007165,GO:0007272,GO:0007275,GO:0007276,GO:0007283,GO:0007399,GO:…	-	ko:K18266	-	-	-	-	ko00000,ko04147	-	-	-	Ndr
471	LOC5564545	XP_001648894.1	7159.AAEL004308-PB	2.8e-171	478	COG0638@1|root,KOG0176@2759|Eukaryota,38CVS@33154|Opisthokonta,3BED7@33208|Metazoa,3CTCZ@33213|Bilateria,41TUW@6656|Arthropoda,3SIUH@50557|Insecta,451RF@7147|Diptera,45EDK@7148|Nematocera	33208|Metazoa	O	The proteasome is a multicatalytic proteinase complex which is characterized by its ability to cleave peptides with Arg, Phe, Tyr, Leu, and Glu adjacent to the leaving group at neutral or slightly basic pH	PSMA5	GO:0000502,GO:0001775,GO:0002252,GO:0002263,GO:0002274,GO:0002275,GO:0002283,GO:0002366,GO:0002376,GO:0002443,GO:0002444,GO:0002446,GO:0003674,GO:0005488,GO:0005515,GO:0005575,GO:0005576,GO:0005622,GO:0005623,GO:0005634,GO:0005654,GO:0005737,GO:0005829,GO:0005839,GO:0006464,GO:0006508,GO:0006511,GO:0006807,GO:0006810,GO:0006887,GO:0006955,GO:0008150,GO:0008152,GO:0009056,GO:0009057,GO:0009987,GO:…	3.4.25.1	ko:K02729	ko03050,map03050	M00337,M00340	-	-	ko00000,ko00001,ko00002,ko01000,ko01002,ko03051	-	-	-	Proteasome,Proteasome_A_N
472	LOC5564556	XP_001648896.1	7159.AAEL004325-PA	4.94e-213	588	COG0256@1|root,KOG0875@2759|Eukaryota,38BT6@33154|Opisthokonta,3BDDH@33208|Metazoa,3CXDW@33213|Bilateria,41VWN@6656|Arthropoda,3SII5@50557|Insecta,44YEV@7147|Diptera,45DNX@7148|Nematocera	33208|Metazoa	J	Component of the ribosome, a large ribonucleoprotein complex responsible for the synthesis of proteins in the cell. The small ribosomal subunit (SSU) binds messenger RNAs (mRNAs) and translates the encoded message by selecting cognate aminoacyl- transfer RNA (tRNA) molecules. The large subunit (LSU) contains the ribosomal catalytic site termed the peptidyl transferase center (PTC), which catalyze…	RpL5	GO:0000027,GO:0002181,GO:0003674,GO:0003676,GO:0003723,GO:0003735,GO:0005198,GO:0005488,GO:0005515,GO:0005575,GO:0005622,GO:0005623,GO:0005737,GO:0005829,GO:0005840,GO:0006412,GO:0006518,GO:0006807,GO:0006996,GO:0008097,GO:0008150,GO:0008152,GO:0009058,GO:0009059,GO:0009987,GO:0010467,GO:0015934,GO:0016043,GO:0019538,GO:0019843,GO:0022607,GO:0022613,GO:0022618,GO:0022625,GO:0022626,GO:0032991,GO:…	-	ko:K02932	ko03010,map03010	M00177	-	-	br01610,ko00000,ko00001,ko00002,ko01009,ko03011	-	-	-	Ribosomal_L18_c,Ribosomal_L5e
473	LOC5564555	XP_001648898.1	7159.AAEL004310-PA	5.45e-60	184	KOG4353@1|root,KOG4353@2759|Eukaryota	2759|Eukaryota	S	mRNA transport	NXT2	GO:0000054,GO:0003674,GO:0005488,GO:0005515,GO:0005575,GO:0005622,GO:0005623,GO:0005634,GO:0005635,GO:0005643,GO:0005654,GO:0005737,GO:0005829,GO:0006403,GO:0006405,GO:0006406,GO:0006611,GO:0006810,GO:0006886,GO:0006913,GO:0008104,GO:0008150,GO:0008152,GO:0008536,GO:0010467,GO:0012505,GO:0015031,GO:0015833,GO:0015931,GO:0016973,GO:0017016,GO:0019899,GO:0022613,GO:0031267,GO:0031503,GO:0031967,GO:…	-	ko:K14285	ko03008,ko03013,ko03015,ko05164,map03008,map03013,map03015,map05164	M00430	-	-	ko00000,ko00001,ko00002,ko03009,ko03019	1.l.1	-	-	NTF2
474	LOC5564552	XP_001648899.1	7159.AAEL004311-PA	7.76e-84	248	KOG3650@1|root,KOG3650@2759|Eukaryota,3A3F8@33154|Opisthokonta,3BQEQ@33208|Metazoa,3D7RS@33213|Bilateria,41ZC6@6656|Arthropoda,3SNGD@50557|Insecta,453U5@7147|Diptera,45IGN@7148|Nematocera	33208|Metazoa	S	Predicted coiled-coil protein (DUF2205)	SCOC	GO:0001558,GO:0003008,GO:0003674,GO:0005488,GO:0005515,GO:0005575,GO:0005622,GO:0005623,GO:0005634,GO:0005654,GO:0005737,GO:0005794,GO:0005829,GO:0007275,GO:0007399,GO:0007600,GO:0008150,GO:0008361,GO:0009893,GO:0009894,GO:0009896,GO:0009987,GO:0010506,GO:0010508,GO:0010769,GO:0010975,GO:0012505,GO:0016043,GO:0016239,GO:0016241,GO:0019222,GO:0019233,GO:0022008,GO:0022603,GO:0022604,GO:0030154,GO:…	-	ko:K20316	-	-	-	-	ko00000,ko04131	-	-	-	DUF2205
475	LOC5564550	XP_001648900.1	7159.AAEL004320-PA	0	2892	2CMKN@1|root,2QQQ9@2759|Eukaryota,394DM@33154|Opisthokonta,3B99E@33208|Metazoa,3CU56@33213|Bilateria,41XH9@6656|Arthropoda,3SHV1@50557|Insecta,44YRH@7147|Diptera,45D37@7148|Nematocera	33208|Metazoa	S	WOC protein	-	GO:0000723,GO:0000781,GO:0000785,GO:0000791,GO:0000792,GO:0000981,GO:0002165,GO:0003674,GO:0003676,GO:0003677,GO:0003700,GO:0005488,GO:0005515,GO:0005575,GO:0005622,GO:0005623,GO:0005634,GO:0005654,GO:0005694,GO:0005700,GO:0005705,GO:0005737,GO:0006066,GO:0006139,GO:0006259,GO:0006355,GO:0006357,GO:0006629,GO:0006694,GO:0006697,GO:0006725,GO:0006807,GO:0006996,GO:0007275,GO:0008150,GO:0008152,GO:…	-	-	-	-	-	-	-	-	-	-	DUF3504,zf-FCS
476	LOC5564547	XP_001648902.1	7159.AAEL004306-PA	3.39e-226	623	COG0335@1|root,KOG1698@2759|Eukaryota,39SYN@33154|Opisthokonta,3BEVU@33208|Metazoa,3D3YJ@33213|Bilateria,41W5M@6656|Arthropoda,3SGCD@50557|Insecta,44ZP1@7147|Diptera,45EYE@7148|Nematocera	33208|Metazoa	J	39S ribosomal protein L19, mitochondrial	MRPL19	GO:0000313,GO:0000315,GO:0003674,GO:0003735,GO:0005198,GO:0005575,GO:0005622,GO:0005623,GO:0005634,GO:0005635,GO:0005737,GO:0005739,GO:0005740,GO:0005743,GO:0005759,GO:0005761,GO:0005762,GO:0005840,GO:0006412,GO:0006414,GO:0006415,GO:0006518,GO:0006807,GO:0008150,GO:0008152,GO:0009058,GO:0009059,GO:0009987,GO:0010467,GO:0012505,GO:0015934,GO:0016020,GO:0016043,GO:0019538,GO:0019866,GO:0022411,GO:…	-	ko:K02884	ko03010,map03010	M00178	-	-	br01610,ko00000,ko00001,ko00002,ko03011	-	-	-	Ribosomal_L19
477	LOC5564549	XP_001648904.1	7159.AAEL004317-PA	0	1143	COG5260@1|root,KOG2277@2759|Eukaryota	2759|Eukaryota	L	RNA uridylyltransferase activity	-	-	-	-	-	-	-	-	-	-	-	-	-
478	LOC5564548	XP_001648905.1	7159.AAEL004316-PA	0	925	2F60D@1|root,2T8U1@2759|Eukaryota,393EY@33154|Opisthokonta,3C8PQ@33208|Metazoa,3DPR5@33213|Bilateria,425Y5@6656|Arthropoda,3SVJK@50557|Insecta,459TF@7147|Diptera,45KYZ@7148|Nematocera	33208|Metazoa	-	-	-	-	-	-	-	-	-	-	-	-	-	-	-
479	LOC5564560	XP_001648906.1	7159.AAEL004318-PA	4.38e-306	833	2F60D@1|root,2T8U1@2759|Eukaryota,393EY@33154|Opisthokonta,3C8PQ@33208|Metazoa,3DPR5@33213|Bilateria,425Y5@6656|Arthropoda,3SVJK@50557|Insecta,459TF@7147|Diptera,45KYZ@7148|Nematocera	33208|Metazoa	-	-	-	-	-	-	-	-	-	-	-	-	-	-	-
480	LOC5564560	XP_001648907.1	7159.AAEL004318-PA	2.33e-303	826	2F60D@1|root,2T8U1@2759|Eukaryota,393EY@33154|Opisthokonta,3C8PQ@33208|Metazoa,3DPR5@33213|Bilateria,425Y5@6656|Arthropoda,3SVJK@50557|Insecta,459TF@7147|Diptera,45KYZ@7148|Nematocera	33208|Metazoa	-	-	-	-	-	-	-	-	-	-	-	-	-	-	-
481	LOC5564558	XP_001648909.1	7159.AAEL004309-PA	1.24e-259	710	2F60D@1|root,2T724@2759|Eukaryota,3917X@33154|Opisthokonta,3C6X7@33208|Metazoa,3DMWY@33213|Bilateria,424DN@6656|Arthropoda,3STKM@50557|Insecta,4584X@7147|Diptera,45JWD@7148|Nematocera	7159.AAEL004309-PA|-	-	-	-	-	-	-	-	-	-	-	-	-	-	-	-
482	LOC5564567	XP_001648915.2	7159.AAEL011542-PA	1.57e-189	525	KOG3714@1|root,KOG3714@2759|Eukaryota,38ZB9@33154|Opisthokonta,3C60A@33208|Metazoa,3DM26@33213|Bilateria,424HQ@6656|Arthropoda,3SQYE@50557|Insecta,450MG@7147|Diptera,45K57@7148|Nematocera	33208|Metazoa	O	Zinc-dependent metalloprotease	-	GO:0003008,GO:0007600,GO:0008150,GO:0019233,GO:0032501,GO:0050877	-	-	-	-	-	-	-	-	-	-	Astacin
483	LOC5564570	XP_001648916.2	7159.AAEL011539-PA	1.11e-193	536	KOG3714@1|root,KOG3714@2759|Eukaryota,39Q5N@33154|Opisthokonta,3BBTD@33208|Metazoa,3CTC3@33213|Bilateria,41ZF7@6656|Arthropoda,3SX50@50557|Insecta,45674@7147|Diptera,45I0G@7148|Nematocera	33208|Metazoa	O	Zinc-dependent metalloprotease	-	GO:0003674,GO:0003824,GO:0004175,GO:0004222,GO:0005575,GO:0005576,GO:0005615,GO:0006508,GO:0006807,GO:0006928,GO:0007154,GO:0007267,GO:0008150,GO:0008152,GO:0008233,GO:0008237,GO:0009987,GO:0010467,GO:0016477,GO:0016485,GO:0016787,GO:0019538,GO:0023052,GO:0030154,GO:0032502,GO:0040011,GO:0043170,GO:0044238,GO:0044421,GO:0045165,GO:0045168,GO:0046331,GO:0048869,GO:0048870,GO:0051179,GO:0051604,GO:…	3.4.24.18,3.4.24.63	ko:K01395,ko:K08606	ko04974,map04974	-	-	-	ko00000,ko00001,ko01000,ko01002,ko04147	-	-	-	Astacin,MAM
484	LOC5564584	XP_001648922.2	7159.AAEL004338-PA	7.74e-257	704	COG0022@1|root,KOG0524@2759|Eukaryota,38C5V@33154|Opisthokonta,3BH2J@33208|Metazoa,3CRDB@33213|Bilateria,41VEP@6656|Arthropoda,3SJYT@50557|Insecta,450VF@7147|Diptera,45GW9@7148|Nematocera	33208|Metazoa	C	Pyruvate dehydrogenase	PDHB	GO:0003674,GO:0003824,GO:0004738,GO:0004739,GO:0005575,GO:0005622,GO:0005623,GO:0005634,GO:0005654,GO:0005737,GO:0005739,GO:0005759,GO:0006082,GO:0006084,GO:0006085,GO:0006086,GO:0006090,GO:0006091,GO:0006099,GO:0006101,GO:0006139,GO:0006163,GO:0006164,GO:0006637,GO:0006725,GO:0006732,GO:0006733,GO:0006753,GO:0006790,GO:0006793,GO:0006796,GO:0006807,GO:0008150,GO:0008152,GO:0009058,GO:0009060,GO:…	1.2.4.1,2.1.1.43	ko:K00162,ko:K09189	ko00010,ko00020,ko00310,ko00620,ko01100,ko01110,ko01120,ko01130,ko01200,ko04066,ko04922,ko05230,map00010,map00020,map00310,map00620,map01100,map01110,map01120,map01130,map01200,map04066,map04922,map05230	M00307	R00014,R00209,R01699,R03270,R03875,R03938,R04866,R04867	RC00003,RC00004,RC00027,RC00060,RC00181,RC00496,RC00627,RC02742,RC02744,RC02882	br01601,ko00000,ko00001,ko00002,ko01000,ko03000,ko03036	-	-	-	Transket_pyr,Transketolase_C
485	LOC5564593	XP_001648925.2	7159.AAEL004327-PA	0	2009	COG0525@1|root,KOG0432@2759|Eukaryota,38BX5@33154|Opisthokonta,3BDDJ@33208|Metazoa,3CUM1@33213|Bilateria,41VUH@6656|Arthropoda,3SK5M@50557|Insecta,450SW@7147|Diptera,45F71@7148|Nematocera	33208|Metazoa	J	Belongs to the class-I aminoacyl-tRNA synthetase family	VARS	GO:0003674,GO:0003824,GO:0004812,GO:0004832,GO:0005575,GO:0005622,GO:0005623,GO:0005737,GO:0005829,GO:0006082,GO:0006139,GO:0006399,GO:0006412,GO:0006418,GO:0006438,GO:0006518,GO:0006520,GO:0006725,GO:0006807,GO:0007275,GO:0007568,GO:0008150,GO:0008152,GO:0008340,GO:0009058,GO:0009059,GO:0009987,GO:0010259,GO:0010467,GO:0016070,GO:0016874,GO:0016875,GO:0019538,GO:0019752,GO:0032501,GO:0032502,GO:…	6.1.1.9	ko:K01873	ko00970,map00970	M00359,M00360	R03665	RC00055,RC00523	ko00000,ko00001,ko00002,ko01000,ko01007,ko03016	-	-	-	Anticodon_1,GST_C,Val_tRNA-synt_C,tRNA-synt_1
486	LOC5564598	XP_001648926.2	7176.CPIJ010677-PA	2.56e-57	222	2EAKK@1|root,2SGU2@2759|Eukaryota,3ABGM@33154|Opisthokonta,3BW8V@33208|Metazoa,3DCQJ@33213|Bilateria,421JP@6656|Arthropoda,3SZ6T@50557|Insecta,458P2@7147|Diptera,45M4Y@7148|Nematocera	33208|Metazoa	-	-	-	-	-	-	-	-	-	-	-	-	-	-	-
487	LOC5564576	XP_001648927.1	7159.AAEL004334-PA	1.48e-71	215	2CC05@1|root,2TBYH@2759|Eukaryota,397AZ@33154|Opisthokonta,3CBM9@33208|Metazoa,3DSWT@33213|Bilateria,428ZS@6656|Arthropoda,3SXN1@50557|Insecta,459ZB@7147|Diptera,45M9W@7148|Nematocera	33208|Metazoa	-	-	-	-	-	-	-	-	-	-	-	-	-	-	-
488	LOC5564592	XP_001648929.2	7159.AAEL004332-PA	0	2753	KOG2247@1|root,KOG2247@2759|Eukaryota,38DR3@33154|Opisthokonta,3BH4R@33208|Metazoa,3CX06@33213|Bilateria,41X78@6656|Arthropoda,3SGEY@50557|Insecta,44Z6F@7147|Diptera,45F80@7148|Nematocera	33208|Metazoa	S	WD domain, G-beta repeat	WDR19	GO:0000003,GO:0000902,GO:0001501,GO:0001654,GO:0001701,GO:0003002,GO:0003006,GO:0003008,GO:0005575,GO:0005622,GO:0005623,GO:0005634,GO:0005654,GO:0005929,GO:0006810,GO:0006928,GO:0006935,GO:0006996,GO:0007017,GO:0007018,GO:0007154,GO:0007165,GO:0007166,GO:0007224,GO:0007275,GO:0007389,GO:0007399,GO:0007423,GO:0007548,GO:0007610,GO:0007635,GO:0008104,GO:0008150,GO:0008406,GO:0009605,GO:0009653,GO:…	-	ko:K19671	-	-	-	-	ko00000,ko03036	-	-	-	ANAPC4_WD40,WD40_3
489	LOC5564586	XP_001648935.2	7159.AAEL004342-PA	6.85e-97	282	29I2S@1|root,2RR9M@2759|Eukaryota,39I0X@33154|Opisthokonta,3CMUD@33208|Metazoa,3E3G8@33213|Bilateria,42CH6@6656|Arthropoda,3SXMI@50557|Insecta,459YN@7147|Diptera,45M8V@7148|Nematocera	33208|Metazoa	S	Odorant binding protein	-	-	-	-	-	-	-	-	-	-	-	-	PBP_GOBP
490	LOC5564585	XP_001648937.1	7159.AAEL004343-PA	1.22e-106	306	29I2S@1|root,2RR9M@2759|Eukaryota,39I0X@33154|Opisthokonta,3CMUD@33208|Metazoa,3E3G8@33213|Bilateria,42CH6@6656|Arthropoda,3SXMI@50557|Insecta,459YN@7147|Diptera,45M8V@7148|Nematocera	33208|Metazoa	S	Odorant binding protein	-	-	-	-	-	-	-	-	-	-	-	-	PBP_GOBP
491	LOC5564577	XP_001648938.1	7159.AAEL004335-PA	1.98e-157	441	COG1528@1|root,KOG2332@2759|Eukaryota,3A3S9@33154|Opisthokonta,3BRZQ@33208|Metazoa,3D8HF@33213|Bilateria,4200B@6656|Arthropoda,3SN9E@50557|Insecta,45355@7147|Diptera,45KRB@7148|Nematocera	33208|Metazoa	Q	Stores iron in a soluble, non-toxic, readily available form. Important for iron homeostasis. Iron is taken up in the ferrous form and deposited as ferric hydroxides after oxidation	Fer2LCH	GO:0000041,GO:0002376,GO:0003674,GO:0005488,GO:0005506,GO:0005575,GO:0005622,GO:0005623,GO:0005737,GO:0005794,GO:0006810,GO:0006811,GO:0006812,GO:0006826,GO:0006873,GO:0006875,GO:0006879,GO:0006880,GO:0006950,GO:0006952,GO:0006955,GO:0006959,GO:0007599,GO:0007610,GO:0007622,GO:0007623,GO:0007626,GO:0008043,GO:0008150,GO:0008198,GO:0009605,GO:0009607,GO:0009611,GO:0009620,GO:0009636,GO:0009987,GO:…	-	-	-	-	-	-	-	-	-	-	Ferritin
492	LOC5564590	XP_001648940.1	7159.AAEL004349-PA	3.04e-258	707	2CYIK@1|root,2S4MY@2759|Eukaryota,3A13G@33154|Opisthokonta,3BPC7@33208|Metazoa,3D6CS@33213|Bilateria,41Z0G@6656|Arthropoda,3SM7G@50557|Insecta,44Y1F@7147|Diptera,45GBQ@7148|Nematocera	33208|Metazoa	S	Tetraspanin family	-	GO:0002376,GO:0002520,GO:0005575,GO:0005622,GO:0005623,GO:0005737,GO:0005794,GO:0005802,GO:0005886,GO:0005887,GO:0007154,GO:0007165,GO:0007166,GO:0007275,GO:0008150,GO:0009987,GO:0012505,GO:0016020,GO:0016021,GO:0023052,GO:0030097,GO:0031224,GO:0031226,GO:0031984,GO:0032501,GO:0032502,GO:0043226,GO:0043227,GO:0043229,GO:0043231,GO:0044422,GO:0044424,GO:0044425,GO:0044431,GO:0044444,GO:0044446,GO:…	-	-	-	-	-	-	-	-	-	-	Tetraspannin
493	LOC5564582	XP_001648941.1	7159.AAEL004333-PA	1.32e-272	745	KOG3949@1|root,KOG3949@2759|Eukaryota,38DZW@33154|Opisthokonta,3BB5M@33208|Metazoa,3CYMH@33213|Bilateria,41YT8@6656|Arthropoda,3SM6H@50557|Insecta,44YYA@7147|Diptera,45GIE@7148|Nematocera	33208|Metazoa	BK	PAXNEB protein	ELP4	GO:0000123,GO:0000993,GO:0001098,GO:0001099,GO:0001932,GO:0003674,GO:0005488,GO:0005515,GO:0005575,GO:0005622,GO:0005623,GO:0005634,GO:0005654,GO:0005737,GO:0006139,GO:0006325,GO:0006351,GO:0006354,GO:0006355,GO:0006357,GO:0006366,GO:0006368,GO:0006464,GO:0006473,GO:0006475,GO:0006725,GO:0006807,GO:0006996,GO:0008023,GO:0008150,GO:0008152,GO:0008607,GO:0009058,GO:0009059,GO:0009889,GO:0009987,GO:…	-	ko:K11375	-	-	-	-	ko00000,ko03016,ko03036	-	-	-	PAXNEB
494	LOC5564575	XP_001648942.1	7159.AAEL004341-PA	0	1178	COG2272@1|root,KOG1516@2759|Eukaryota,398HU@33154|Opisthokonta,3CCRP@33208|Metazoa,3DU28@33213|Bilateria,42BJ8@6656|Arthropoda,3SUTF@50557|Insecta,455UU@7147|Diptera,45CBV@7148|Nematocera	2759|Eukaryota	I	Belongs to the type-B carboxylesterase lipase family	-	-	3.1.1.7	ko:K01049	ko00564,ko04725,map00564,map04725	-	R01026	RC00020,RC00041	ko00000,ko00001,ko00537,ko01000	-	-	-	COesterase
495	LOC5564587	XP_001648943.2	7159.AAEL004344-PA	1.84e-263	734	KOG1721@1|root,KOG1721@2759|Eukaryota,38FV0@33154|Opisthokonta,3BISR@33208|Metazoa,3CS6A@33213|Bilateria,41UAY@6656|Arthropoda,3SK2R@50557|Insecta,44YTR@7147|Diptera,45HR1@7148|Nematocera	33208|Metazoa	K	Zinc-finger of C2H2 type	BCL6	GO:0000003,GO:0000018,GO:0000060,GO:0000122,GO:0000578,GO:0000902,GO:0000904,GO:0000976,GO:0000977,GO:0000981,GO:0001012,GO:0001067,GO:0001161,GO:0001227,GO:0001558,GO:0001654,GO:0001655,GO:0001709,GO:0001775,GO:0001817,GO:0001818,GO:0001952,GO:0001953,GO:0002009,GO:0002250,GO:0002262,GO:0002376,GO:0002460,GO:0002467,GO:0002520,GO:0002521,GO:0002634,GO:0002637,GO:0002638,GO:0002682,GO:0002683,GO:…	-	ko:K09228,ko:K09231,ko:K15618	ko04068,ko05202,map04068,map05202	-	-	-	ko00000,ko00001,ko03000	-	-	-	BTB,zf-C2H2
496	LOC5564581	XP_001648944.1	7159.AAEL004347-PA	8.32e-275	752	KOG2753@1|root,KOG2753@2759|Eukaryota,38I1P@33154|Opisthokonta,3BB5S@33208|Metazoa,3CXKN@33213|Bilateria,41WVN@6656|Arthropoda,3SICJ@50557|Insecta,450YN@7147|Diptera,45BF2@7148|Nematocera	33208|Metazoa	J	component of the eukaryotic translation initiation factor 3 (eIF-3) complex, which is involved in protein synthesis of a specialized repertoire of mRNAs and, together with other initiation factors, stimulates binding of mRNA and methionyl-tRNAi to the 40S ribosome. The eIF-3 complex specifically targets and initiates translation of a subset of mRNAs involved in cell proliferation	EIF3M	GO:0000003,GO:0002020,GO:0002181,GO:0002183,GO:0002790,GO:0003006,GO:0003674,GO:0005488,GO:0005515,GO:0005575,GO:0005622,GO:0005623,GO:0005737,GO:0005794,GO:0005829,GO:0005852,GO:0005856,GO:0006412,GO:0006413,GO:0006508,GO:0006518,GO:0006807,GO:0006810,GO:0006996,GO:0007030,GO:0007275,GO:0007276,GO:0007281,GO:0007283,GO:0007286,GO:0007291,GO:0007349,GO:0008104,GO:0008150,GO:0008152,GO:0009058,GO:…	-	ko:K15030	-	-	-	-	ko00000,ko03012	-	-	-	PCI
497	LOC5564589	XP_001648945.2	7159.AAEL004345-PA	0	1417	COG0215@1|root,KOG2007@2759|Eukaryota,38C5C@33154|Opisthokonta,3BEYB@33208|Metazoa,3CWH4@33213|Bilateria,41TMT@6656|Arthropoda,3SKMB@50557|Insecta,451KD@7147|Diptera,45H5D@7148|Nematocera	33208|Metazoa	J	cysteinyl-tRNA synthetase	CARS	GO:0000049,GO:0000166,GO:0003674,GO:0003676,GO:0003723,GO:0003824,GO:0004812,GO:0004817,GO:0005488,GO:0005515,GO:0005524,GO:0005575,GO:0005622,GO:0005623,GO:0005737,GO:0005829,GO:0006082,GO:0006139,GO:0006399,GO:0006412,GO:0006418,GO:0006423,GO:0006518,GO:0006520,GO:0006725,GO:0006807,GO:0008144,GO:0008150,GO:0008152,GO:0009058,GO:0009059,GO:0009987,GO:0010467,GO:0016070,GO:0016874,GO:0016875,GO:…	6.1.1.16	ko:K01883	ko00970,map00970	M00359,M00360	R03650	RC00055,RC00523	ko00000,ko00001,ko00002,ko01000,ko01007,ko03016	-	-	-	tRNA-synt_1e
498	LOC5564600	XP_001648946.1	7159.AAEL014525-PA	1.36e-188	525	COG0799@1|root,KOG3212@2759|Eukaryota,3A1W9@33154|Opisthokonta,3BQFZ@33208|Metazoa,3D3JN@33213|Bilateria,41Z8K@6656|Arthropoda,3SMJX@50557|Insecta,44YK6@7147|Diptera,45FC5@7148|Nematocera	33208|Metazoa	S	Ribosomal silencing factor during starvation	MALSU1	GO:0003674,GO:0005488,GO:0005575,GO:0005622,GO:0005623,GO:0005737,GO:0005739,GO:0005759,GO:0005829,GO:0006417,GO:0008150,GO:0009889,GO:0009890,GO:0009892,GO:0010468,GO:0010556,GO:0010558,GO:0010605,GO:0010608,GO:0010629,GO:0017148,GO:0019222,GO:0022613,GO:0031323,GO:0031324,GO:0031326,GO:0031327,GO:0031974,GO:0032268,GO:0032269,GO:0034248,GO:0034249,GO:0042254,GO:0042273,GO:0043021,GO:0043023,GO:…	-	-	-	-	-	-	-	-	-	-	RsfS
499	LOC5564601	XP_001648949.2	7159.AAEL014523-PA	0	1310	COG1404@1|root,KOG3526@2759|Eukaryota,39MBC@33154|Opisthokonta,3BBNK@33208|Metazoa,3CRUR@33213|Bilateria,41WNY@6656|Arthropoda,3SHYY@50557|Insecta,450K8@7147|Diptera,45HPP@7148|Nematocera	33208|Metazoa	O	Belongs to the peptidase S8 family	PCSK2	GO:0001505,GO:0001956,GO:0002165,GO:0003674,GO:0003824,GO:0004175,GO:0004252,GO:0005488,GO:0005515,GO:0005575,GO:0005576,GO:0005615,GO:0005622,GO:0005623,GO:0005634,GO:0005737,GO:0005783,GO:0005788,GO:0006508,GO:0006518,GO:0006807,GO:0006937,GO:0007154,GO:0007267,GO:0007268,GO:0007274,GO:0007275,GO:0007399,GO:0007568,GO:0007610,GO:0007626,GO:0007631,GO:0008150,GO:0008152,GO:0008233,GO:0008236,GO:…	3.4.21.94	ko:K01360	-	-	-	-	ko00000,ko01000,ko01002,ko03110	-	-	-	P_proprotein,Peptidase_S8,S8_pro-domain
500	LOC5564604	XP_001648952.2	7159.AAEL014529-PA	2.31e-245	684	KOG0866@1|root,KOG0866@2759|Eukaryota,39TWD@33154|Opisthokonta,3BATF@33208|Metazoa,3CVTD@33213|Bilateria,41Z6K@6656|Arthropoda,3SMWS@50557|Insecta,452R8@7147|Diptera,45DF1@7148|Nematocera	33208|Metazoa	U	Ran-binding domain	RANBP3	GO:0000082,GO:0000226,GO:0000278,GO:0003674,GO:0005488,GO:0005515,GO:0005575,GO:0005622,GO:0005623,GO:0005634,GO:0005654,GO:0005737,GO:0005813,GO:0005815,GO:0005856,GO:0006403,GO:0006405,GO:0006508,GO:0006511,GO:0006606,GO:0006611,GO:0006807,GO:0006810,GO:0006886,GO:0006913,GO:0006996,GO:0007010,GO:0007017,GO:0007049,GO:0007051,GO:0007088,GO:0007346,GO:0008104,GO:0008150,GO:0008152,GO:0008536,GO:…	-	ko:K15304	ko05166,map05166	-	-	-	ko00000,ko00001	-	-	-	Ran_BP1
501	LOC5564605	XP_001648953.1	7159.AAEL014528-PA	0	1066	KOG2441@1|root,KOG2441@2759|Eukaryota,38EUU@33154|Opisthokonta,3BESF@33208|Metazoa,3CWUR@33213|Bilateria,41TFR@6656|Arthropoda,3SFRH@50557|Insecta,45257@7147|Diptera,45FPB@7148|Nematocera	33208|Metazoa	AB	SKIP/SNW domain	SNW1	GO:0000122,GO:0000350,GO:0000375,GO:0000377,GO:0000393,GO:0000398,GO:0000785,GO:0000974,GO:0001101,GO:0001700,GO:0003674,GO:0003712,GO:0003713,GO:0003714,GO:0005102,GO:0005112,GO:0005488,GO:0005515,GO:0005575,GO:0005622,GO:0005623,GO:0005634,GO:0005654,GO:0005681,GO:0005684,GO:0005694,GO:0005737,GO:0006139,GO:0006351,GO:0006352,GO:0006355,GO:0006357,GO:0006366,GO:0006367,GO:0006396,GO:0006397,GO:…	-	ko:K06063	ko03040,ko04330,ko05169,ko05203,map03040,map04330,map05169,map05203	M00355	-	-	ko00000,ko00001,ko00002,ko03041	-	-	-	SKIP_SNW
502	LOC5564609	XP_001648956.2	7159.AAEL014531-PA	3.5e-165	462	KOG3183@1|root,KOG3183@2759|Eukaryota,391FM@33154|Opisthokonta,3BG8N@33208|Metazoa,3CY1R@33213|Bilateria,41ZFP@6656|Arthropoda,3SMJB@50557|Insecta,452G5@7147|Diptera,45EHS@7148|Nematocera	33208|Metazoa	S	Arsenite inducuble RNA associated protein aip-1	ZFAND2B	GO:0003674,GO:0005488,GO:0005515,GO:0005575,GO:0005622,GO:0005623,GO:0005634,GO:0005737,GO:0005783,GO:0006508,GO:0006511,GO:0006605,GO:0006612,GO:0006613,GO:0006614,GO:0006616,GO:0006807,GO:0006810,GO:0006886,GO:0006950,GO:0008104,GO:0008150,GO:0008152,GO:0009056,GO:0009057,GO:0009966,GO:0009987,GO:0010033,GO:0010498,GO:0010646,GO:0012505,GO:0015031,GO:0015833,GO:0016020,GO:0019538,GO:0019941,GO:…	-	-	-	-	-	-	-	-	-	-	UIM,zf-AN1
503	LOC5564612	XP_001648959.1	7159.AAEL014534-PA	0	1957	COG2319@1|root,KOG0309@2759|Eukaryota,38BY8@33154|Opisthokonta,3BGI8@33208|Metazoa,3D1KM@33213|Bilateria,41VFJ@6656|Arthropoda,3SHTH@50557|Insecta,452TZ@7147|Diptera,45CD0@7148|Nematocera	33208|Metazoa	S	Zinc-ribbon, C4HC2 type	WDR59	GO:0000323,GO:0005575,GO:0005622,GO:0005623,GO:0005737,GO:0005764,GO:0005765,GO:0005773,GO:0005774,GO:0006950,GO:0007154,GO:0008150,GO:0009267,GO:0009605,GO:0009966,GO:0009967,GO:0009987,GO:0009991,GO:0010646,GO:0010647,GO:0016020,GO:0023051,GO:0023056,GO:0031090,GO:0031667,GO:0031668,GO:0031669,GO:0032006,GO:0032008,GO:0032991,GO:0033554,GO:0034198,GO:0035859,GO:0042594,GO:0043226,GO:0043227,GO:…	-	ko:K20409	ko04150,map04150	-	-	-	ko00000,ko00001	-	-	-	WD40,Zn_ribbon_17
504	LOC5564618	XP_001648961.1	7159.AAEL014541-PA	0	1568	COG1554@1|root,KOG4125@2759|Eukaryota,38G0F@33154|Opisthokonta,3BI81@33208|Metazoa,3CY8Y@33213|Bilateria,42295@6656|Arthropoda,3SGJK@50557|Insecta,455SX@7147|Diptera,45C6B@7148|Nematocera	33208|Metazoa	G	Maltose phosphorylase	-	GO:0003674,GO:0003824,GO:0005575,GO:0005618,GO:0005623,GO:0016787,GO:0030312,GO:0044464,GO:0071944	3.2.1.107	ko:K22078	-	-	-	-	ko00000,ko01000	-	GH65	-	Glyco_hydro_65N,Glyco_hydro_65m
505	LOC5564619	XP_001648963.1	7159.AAEL014543-PA	0	1540	COG1554@1|root,KOG4125@2759|Eukaryota,38G0F@33154|Opisthokonta,3BI81@33208|Metazoa,3CY8Y@33213|Bilateria,42295@6656|Arthropoda,3SGJK@50557|Insecta,455SX@7147|Diptera,45JYK@7148|Nematocera	33208|Metazoa	G	Maltose phosphorylase	-	GO:0003674,GO:0003824,GO:0005575,GO:0005618,GO:0005623,GO:0016787,GO:0030312,GO:0044464,GO:0071944	3.2.1.107	ko:K22078	-	-	-	-	ko00000,ko01000	-	GH65	-	Glyco_hydro_65N,Glyco_hydro_65m
506	LOC5564615	XP_001648965.1	7159.AAEL014536-PA	2.01e-304	830	KOG1034@1|root,KOG1034@2759|Eukaryota,38HUK@33154|Opisthokonta,3BA9S@33208|Metazoa,3D2R8@33213|Bilateria,41XMR@6656|Arthropoda,3SHJP@50557|Insecta,4510Q@7147|Diptera,45EFT@7148|Nematocera	33208|Metazoa	K	WD domain, G-beta repeat	EED	GO:0000122,GO:0000228,GO:0000785,GO:0000786,GO:0000790,GO:0000792,GO:0000803,GO:0000976,GO:0000977,GO:0000978,GO:0000987,GO:0001012,GO:0001067,GO:0001739,GO:0003674,GO:0003676,GO:0003677,GO:0003682,GO:0003690,GO:0003824,GO:0005488,GO:0005515,GO:0005575,GO:0005622,GO:0005623,GO:0005634,GO:0005654,GO:0005694,GO:0005700,GO:0005720,GO:0005737,GO:0005829,GO:0006139,GO:0006325,GO:0006338,GO:0006342,GO:…	-	ko:K11462	-	-	-	-	ko00000,ko03036	-	-	-	WD40
507	LOC5564622	XP_001648968.1	7159.AAEL014544-PA	0	1399	2C4CE@1|root,2QQCG@2759|Eukaryota,38KT1@33154|Opisthokonta,3BEKJ@33208|Metazoa,3D0TP@33213|Bilateria,41Y5K@6656|Arthropoda,3SG4B@50557|Insecta,44XWB@7147|Diptera,45E3Z@7148|Nematocera	33208|Metazoa	Q	Common central domain of tyrosinase	PPO3	GO:0002252,GO:0002376,GO:0003674,GO:0003824,GO:0004097,GO:0004497,GO:0004503,GO:0005575,GO:0005576,GO:0005615,GO:0006082,GO:0006520,GO:0006570,GO:0006582,GO:0006583,GO:0006584,GO:0006725,GO:0006807,GO:0006950,GO:0006952,GO:0006955,GO:0008150,GO:0008152,GO:0009058,GO:0009072,GO:0009605,GO:0009607,GO:0009617,GO:0009620,GO:0009712,GO:0009987,GO:0016491,GO:0016679,GO:0016682,GO:0016705,GO:0016716,GO:…	1.14.18.1	ko:K00505	ko00350,ko00950,ko00965,ko01100,ko01110,ko04916,map00350,map00950,map00965,map01100,map01110,map04916	M00042	R00731,R02078,R02363,R02383,R04693,R04884	RC00046,RC00150,RC00180	ko00000,ko00001,ko00002,ko01000	-	-	-	Hemocyanin_C,Hemocyanin_M,Hemocyanin_N
508	LOC5564626	XP_001648971.2	7159.AAEL014549-PA	1.08e-244	671	KOG0917@1|root,KOG0917@2759|Eukaryota,39RB9@33154|Opisthokonta,3BE1F@33208|Metazoa,3CWNC@33213|Bilateria,41YCM@6656|Arthropoda,3SKN7@50557|Insecta,4505C@7147|Diptera,45BVF@7148|Nematocera	33208|Metazoa	S	Vta1 like	VTA1	GO:0001671,GO:0003674,GO:0005488,GO:0005515,GO:0005575,GO:0005622,GO:0005623,GO:0005634,GO:0005654,GO:0005737,GO:0005768,GO:0005770,GO:0005771,GO:0005829,GO:0006810,GO:0006914,GO:0006996,GO:0007032,GO:0008022,GO:0008047,GO:0008150,GO:0008152,GO:0009056,GO:0009987,GO:0010008,GO:0010256,GO:0012505,GO:0016020,GO:0016032,GO:0016043,GO:0016050,GO:0016192,GO:0016197,GO:0016236,GO:0019058,GO:0019068,GO:…	-	ko:K12199	ko04144,map04144	-	-	-	ko00000,ko00001,ko04131	-	-	-	Vta1
509	LOC5564624	XP_001648973.2	7159.AAEL014546-PA	0	1147	28HRX@1|root,2QQ37@2759|Eukaryota,38F3I@33154|Opisthokonta,3BGU7@33208|Metazoa,3CS0X@33213|Bilateria,41U7T@6656|Arthropoda,3SJSW@50557|Insecta,44Y6U@7147|Diptera,45HAZ@7148|Nematocera	33208|Metazoa	S	von Willebrand factor type A domain	VWA9	GO:0000428,GO:0005575,GO:0005622,GO:0005623,GO:0005634,GO:0005654,GO:0005737,GO:0006139,GO:0006351,GO:0006366,GO:0006396,GO:0006725,GO:0006807,GO:0008150,GO:0008152,GO:0009058,GO:0009059,GO:0009301,GO:0009987,GO:0010467,GO:0016070,GO:0016073,GO:0016180,GO:0016591,GO:0018130,GO:0019438,GO:0030880,GO:0031123,GO:0031974,GO:0031981,GO:0032039,GO:0032774,GO:0032991,GO:0034470,GO:0034472,GO:0034641,GO:…	-	-	-	-	-	-	-	-	-	-	VWA_2
510	LOC5564644	XP_001648977.2	7159.AAEL004353-PA	1.84e-209	580	2F7P9@1|root,2T8SQ@2759|Eukaryota,393D8@33154|Opisthokonta,3C8NE@33208|Metazoa,3DPPN@33213|Bilateria,42BVA@6656|Arthropoda,3ST26@50557|Insecta,459R6@7147|Diptera,45KU4@7148|Nematocera	33208|Metazoa	-	-	-	-	-	-	-	-	-	-	-	-	-	-	-
511	LOC5564658	XP_001648978.2	7159.AAEL004382-PA	4.17e-280	766	2C0NS@1|root,2TD3E@2759|Eukaryota,398QM@33154|Opisthokonta,3CCY2@33208|Metazoa,3DU8U@33213|Bilateria,42BRN@6656|Arthropoda,3SV8D@50557|Insecta,4575C@7147|Diptera,45JC8@7148|Nematocera	33208|Metazoa	-	-	-	-	-	-	-	-	-	-	-	-	-	-	-
512	LOC5564649	XP_001648985.2	7159.AAEL004369-PA	0	907	COG1501@1|root,KOG1065@2759|Eukaryota,38C67@33154|Opisthokonta,3BEJJ@33208|Metazoa,3CRZT@33213|Bilateria,41VBC@6656|Arthropoda,3SJZK@50557|Insecta,44YHK@7147|Diptera,45HGG@7148|Nematocera	33208|Metazoa	G	Belongs to the glycosyl hydrolase 31 family	KIAA1161	GO:0005575,GO:0005622,GO:0005623,GO:0005634,GO:0005635,GO:0005737,GO:0005783,GO:0005789,GO:0007275,GO:0007517,GO:0007519,GO:0008150,GO:0009888,GO:0009966,GO:0009967,GO:0009987,GO:0010646,GO:0010647,GO:0012505,GO:0014706,GO:0014902,GO:0014904,GO:0016020,GO:0023051,GO:0023056,GO:0030154,GO:0031090,GO:0031965,GO:0031967,GO:0031975,GO:0031984,GO:0032501,GO:0032502,GO:0042175,GO:0042692,GO:0043226,GO:…	3.2.1.20	ko:K01187	ko00052,ko00500,ko01100,map00052,map00500,map01100	-	R00028,R00801,R00802,R06087,R06088	RC00028,RC00049,RC00077	ko00000,ko00001,ko01000	-	GH31	-	Glyco_hydro_31
513	LOC5564633	XP_001648987.2	7159.AAEL004369-PA	0	1327	COG1501@1|root,KOG1065@2759|Eukaryota,38C67@33154|Opisthokonta,3BEJJ@33208|Metazoa,3CRZT@33213|Bilateria,41VBC@6656|Arthropoda,3SJZK@50557|Insecta,44YHK@7147|Diptera,45HGG@7148|Nematocera	33208|Metazoa	G	Belongs to the glycosyl hydrolase 31 family	KIAA1161	GO:0005575,GO:0005622,GO:0005623,GO:0005634,GO:0005635,GO:0005737,GO:0005783,GO:0005789,GO:0007275,GO:0007517,GO:0007519,GO:0008150,GO:0009888,GO:0009966,GO:0009967,GO:0009987,GO:0010646,GO:0010647,GO:0012505,GO:0014706,GO:0014902,GO:0014904,GO:0016020,GO:0023051,GO:0023056,GO:0030154,GO:0031090,GO:0031965,GO:0031967,GO:0031975,GO:0031984,GO:0032501,GO:0032502,GO:0042175,GO:0042692,GO:0043226,GO:…	3.2.1.20	ko:K01187	ko00052,ko00500,ko01100,map00052,map00500,map01100	-	R00028,R00801,R00802,R06087,R06088	RC00028,RC00049,RC00077	ko00000,ko00001,ko01000	-	GH31	-	Glyco_hydro_31
514	LOC5564638	XP_001648988.2	7159.AAEL004384-PA	1.15e-94	276	2C0NT@1|root,2T8QC@2759|Eukaryota,393AC@33154|Opisthokonta,3C8JT@33208|Metazoa,3DPKY@33213|Bilateria,425UB@6656|Arthropoda,3ST1M@50557|Insecta,457M3@7147|Diptera,45JJZ@7148|Nematocera	33208|Metazoa	-	-	-	-	-	-	-	-	-	-	-	-	-	-	-
515	LOC5564643	XP_001648991.2	7176.CPIJ008905-PA	0	1570	KOG2054@1|root,KOG2054@2759|Eukaryota,38FNZ@33154|Opisthokonta,3BFPE@33208|Metazoa,3CU6T@33213|Bilateria,41U7N@6656|Arthropoda,3SG7V@50557|Insecta,44YRM@7147|Diptera,45DAQ@7148|Nematocera	33208|Metazoa	J	Nrap protein PAP/OAS-like domain	NOL6	GO:0000228,GO:0000793,GO:0000794,GO:0002682,GO:0002683,GO:0003674,GO:0003676,GO:0003723,GO:0005488,GO:0005575,GO:0005622,GO:0005623,GO:0005634,GO:0005654,GO:0005694,GO:0005730,GO:0005737,GO:0005739,GO:0006139,GO:0006364,GO:0006396,GO:0006403,GO:0006405,GO:0006409,GO:0006611,GO:0006725,GO:0006807,GO:0006810,GO:0006886,GO:0006913,GO:0008104,GO:0008150,GO:0008152,GO:0009987,GO:0010467,GO:0015031,GO:…	-	ko:K14544	ko03008,map03008	-	-	-	ko00000,ko00001,ko03009	-	-	-	Nrap,Nrap_D2,Nrap_D3,Nrap_D4,Nrap_D5,Nrap_D6
516	LOC5564641	XP_001648995.1	7159.AAEL004355-PA	4.43e-178	505	KOG2889@1|root,KOG2889@2759|Eukaryota,38DYV@33154|Opisthokonta,3B996@33208|Metazoa,3CT2U@33213|Bilateria,41WX9@6656|Arthropoda,3SKJX@50557|Insecta,45056@7147|Diptera,45DI2@7148|Nematocera	33208|Metazoa	S	Pre-mRNA-splicing factor 38-associated hydrophilic C-term	PRPF38A	GO:0000375,GO:0000377,GO:0000398,GO:0003674,GO:0005488,GO:0005515,GO:0005575,GO:0005622,GO:0005623,GO:0005634,GO:0005635,GO:0005654,GO:0005681,GO:0006139,GO:0006396,GO:0006397,GO:0006725,GO:0006807,GO:0007346,GO:0008150,GO:0008152,GO:0008380,GO:0009987,GO:0010389,GO:0010467,GO:0010564,GO:0012505,GO:0016020,GO:0016070,GO:0016071,GO:0031090,GO:0031965,GO:0031967,GO:0031974,GO:0031975,GO:0031981,GO:…	-	ko:K12849	ko03040,map03040	-	-	-	ko00000,ko00001,ko03041	-	-	-	PRP38,PRP38_assoc
517	LOC5564655	XP_001648996.2	7159.AAEL004364-PA	0	1521	KOG0306@1|root,KOG0306@2759|Eukaryota,38HWQ@33154|Opisthokonta,3B941@33208|Metazoa,3CZ3S@33213|Bilateria,41X6G@6656|Arthropoda,3SH1X@50557|Insecta,44YZR@7147|Diptera,45H9R@7148|Nematocera	33208|Metazoa	A	Dip2/Utp12 Family	WDR3	GO:0003674,GO:0003676,GO:0003723,GO:0005488,GO:0005575,GO:0005622,GO:0005623,GO:0005634,GO:0005635,GO:0005654,GO:0005730,GO:0006139,GO:0006364,GO:0006396,GO:0006725,GO:0006807,GO:0008150,GO:0008152,GO:0009987,GO:0010467,GO:0012505,GO:0016020,GO:0016070,GO:0016072,GO:0022613,GO:0030490,GO:0030515,GO:0030684,GO:0030686,GO:0031090,GO:0031965,GO:0031967,GO:0031974,GO:0031975,GO:0031981,GO:0032040,GO:…	-	ko:K14556	ko03008,map03008	-	-	-	ko00000,ko00001,ko03009	-	-	-	Utp12,WD40
518	LOC5564661	XP_001648997.1	7159.AAEL004359-PA	8.49e-66	200	2DZDB@1|root,2S6XQ@2759|Eukaryota,3AB05@33154|Opisthokonta,3BU6B@33208|Metazoa,3DBKX@33213|Bilateria,421B7@6656|Arthropoda,3SPGY@50557|Insecta,453UB@7147|Diptera,45ITP@7148|Nematocera	33208|Metazoa	-	-	-	-	-	-	-	-	-	-	-	-	-	-	-
519	LOC5564639	XP_001649000.2	7159.AAEL004376-PA	1.49e-227	627	COG0130@1|root,KOG2559@2759|Eukaryota,38GEY@33154|Opisthokonta,3B9DX@33208|Metazoa,3CV4G@33213|Bilateria,41XPS@6656|Arthropoda,3SJET@50557|Insecta,44YSQ@7147|Diptera,45D34@7148|Nematocera	33208|Metazoa	J	TruB family pseudouridylate synthase (N terminal domain)	TRUB2	GO:0005575,GO:0005622,GO:0005623,GO:0005737,GO:0005829,GO:0006417,GO:0008150,GO:0009889,GO:0009891,GO:0009893,GO:0010468,GO:0010556,GO:0010557,GO:0010604,GO:0010608,GO:0010628,GO:0019222,GO:0031323,GO:0031325,GO:0031326,GO:0031328,GO:0032268,GO:0032270,GO:0034248,GO:0034250,GO:0044424,GO:0044444,GO:0044464,GO:0045727,GO:0048518,GO:0048522,GO:0050789,GO:0050794,GO:0051171,GO:0051173,GO:0051246,GO:…	5.4.99.25	ko:K03177	-	-	-	-	ko00000,ko01000,ko03016	-	-	-	TruB_N
520	LOC5564632	XP_001649001.1	7159.AAEL004350-PA	2.28e-86	254	2CUCZ@1|root,2S4DR@2759|Eukaryota,3A611@33154|Opisthokonta,3BT9Q@33208|Metazoa,3D9EE@33213|Bilateria,420IY@6656|Arthropoda,3SNZ3@50557|Insecta,453P8@7147|Diptera,45IR8@7148|Nematocera	33208|Metazoa	S	Janus/Ocnus family (Ocnus)	PHPT1	GO:0000003,GO:0002682,GO:0002683,GO:0002791,GO:0002793,GO:0003006,GO:0003674,GO:0003824,GO:0004721,GO:0005246,GO:0005488,GO:0005515,GO:0005575,GO:0005622,GO:0005623,GO:0005737,GO:0005829,GO:0006464,GO:0006470,GO:0006793,GO:0006796,GO:0006807,GO:0007548,GO:0008150,GO:0008152,GO:0008200,GO:0009966,GO:0009968,GO:0009987,GO:0010646,GO:0010647,GO:0010648,GO:0010817,GO:0016247,GO:0016248,GO:0016311,GO:…	3.9.1.3	ko:K01112	-	-	-	-	ko00000,ko01000	-	-	-	Ocnus
521	LOC5564663	XP_001649002.2	7159.AAEL004385-PA	0	912	COG0076@1|root,KOG3843@2759|Eukaryota,38F9S@33154|Opisthokonta,3BD7W@33208|Metazoa,3CTQG@33213|Bilateria,41UNY@6656|Arthropoda,3SKNY@50557|Insecta,44Y32@7147|Diptera,45BF8@7148|Nematocera	33208|Metazoa	J	Converts O-phosphoseryl-tRNA(Sec) to selenocysteinyl- tRNA(Sec) required for selenoprotein biosynthesis	SEPSECS	GO:0000049,GO:0001514,GO:0003674,GO:0003676,GO:0003723,GO:0003824,GO:0005488,GO:0005515,GO:0005575,GO:0005622,GO:0005623,GO:0005634,GO:0005737,GO:0005829,GO:0006082,GO:0006412,GO:0006414,GO:0006417,GO:0006451,GO:0006518,GO:0006520,GO:0006807,GO:0008150,GO:0008152,GO:0009058,GO:0009059,GO:0009069,GO:0009889,GO:0009987,GO:0010467,GO:0010468,GO:0010556,GO:0010608,GO:0016259,GO:0016740,GO:0016785,GO:…	2.9.1.2	ko:K03341	ko00450,ko00970,map00450,map00970	-	R08224	RC02965,RC02966	ko00000,ko00001,ko01000	-	-	-	SepSecS
522	LOC5564630	XP_001649003.1	7159.AAEL004383-PA	0	1392	arCOG07452@1|root,2QRCP@2759|Eukaryota,38HK2@33154|Opisthokonta,3BGN2@33208|Metazoa,3CT37@33213|Bilateria,41WU7@6656|Arthropoda,3SHVB@50557|Insecta,451I6@7147|Diptera,45DKB@7148|Nematocera	33208|Metazoa	S	Glycosyl hydrolase family 20, catalytic domain	hex-4	GO:0003674,GO:0003824,GO:0004553,GO:0005975,GO:0008150,GO:0008152,GO:0015929,GO:0016787,GO:0016798,GO:0044238,GO:0071704	3.2.1.52	ko:K14459	ko00511,ko00513,ko01100,map00511,map00513,map01100	-	R09323	-	ko00000,ko00001,ko01000	-	GH20	-	Glyco_hydro_20
523	LOC5564652	XP_001649004.2	7159.AAEL004379-PA	0	1040	KOG2381@1|root,KOG2381@2759|Eukaryota,38DFD@33154|Opisthokonta,3BBVC@33208|Metazoa,3CST8@33213|Bilateria,41XMI@6656|Arthropoda,3SFQZ@50557|Insecta,44ZY3@7147|Diptera,45H5X@7148|Nematocera	33208|Metazoa	T	Phosphatidylinositol 4-kinase	PI4K2B	GO:0000166,GO:0000287,GO:0000323,GO:0001775,GO:0002252,GO:0002263,GO:0002274,GO:0002275,GO:0002276,GO:0002366,GO:0002376,GO:0002443,GO:0002444,GO:0002560,GO:0002561,GO:0003674,GO:0003824,GO:0004430,GO:0005488,GO:0005524,GO:0005575,GO:0005622,GO:0005623,GO:0005737,GO:0005739,GO:0005764,GO:0005765,GO:0005768,GO:0005769,GO:0005770,GO:0005773,GO:0005774,GO:0005794,GO:0005802,GO:0005829,GO:0005886,GO:…	2.7.1.67	ko:K13711	ko00562,ko01100,ko04070,map00562,map01100,map04070	M00130	R03361	RC00002,RC00078	ko00000,ko00001,ko00002,ko01000,ko04131	-	-	-	PI3_PI4_kinase
524	LOC5564654	XP_001649005.2	7159.AAEL004366-PA	9.62e-197	560	2C7BR@1|root,2S324@2759|Eukaryota,3A6KK@33154|Opisthokonta,3BWKQ@33208|Metazoa,3DCXG@33213|Bilateria,420NJ@6656|Arthropoda,3SNDD@50557|Insecta,452AA@7147|Diptera,45EFY@7148|Nematocera	33208|Metazoa	-	-	-	-	2.7.1.67	ko:K13711	ko00562,ko01100,ko04070,map00562,map01100,map04070	M00130	R03361	RC00002,RC00078	ko00000,ko00001,ko00002,ko01000,ko04131	-	-	-	-
525	LOC5564636	XP_001649007.1	7159.AAEL004378-PA	4.35e-88	260	COG0361@1|root,KOG3403@2759|Eukaryota,3A1R5@33154|Opisthokonta,3BG78@33208|Metazoa,3CVCE@33213|Bilateria,41WQT@6656|Arthropoda,3SJZN@50557|Insecta,452R3@7147|Diptera,45CUS@7148|Nematocera	33208|Metazoa	J	Seems to be required for maximal rate of protein biosynthesis. Enhances ribosome dissociation into subunits and stabilizes the binding of the initiator Met-tRNA(I) to 40 S ribosomal subunits	eIF-1A	GO:0003674,GO:0003676,GO:0003723,GO:0003743,GO:0005488,GO:0005575,GO:0005622,GO:0005623,GO:0005737,GO:0005829,GO:0006412,GO:0006413,GO:0006518,GO:0006807,GO:0007154,GO:0007165,GO:0007166,GO:0007224,GO:0008135,GO:0008150,GO:0008152,GO:0009058,GO:0009059,GO:0009987,GO:0010467,GO:0016282,GO:0019538,GO:0023052,GO:0032991,GO:0034641,GO:0034645,GO:0043043,GO:0043170,GO:0043603,GO:0043604,GO:0044237,GO:…	-	ko:K03236,ko:K17410	ko03013,map03013	-	-	-	br01610,ko00000,ko00001,ko03011,ko03012	-	-	-	eIF-1a
526	LOC5564631	XP_001649008.2	7159.AAEL004356-PA	0	2132	KOG0800@1|root,KOG0800@2759|Eukaryota,39SE1@33154|Opisthokonta,3BBW1@33208|Metazoa,3D0DW@33213|Bilateria,42064@6656|Arthropoda,3SNY3@50557|Insecta,44Z8V@7147|Diptera,45HY4@7148|Nematocera	33208|Metazoa	O	RING-like zinc finger	RNF111	GO:0000209,GO:0000902,GO:0000904,GO:0003674,GO:0003824,GO:0004842,GO:0005488,GO:0005515,GO:0005575,GO:0005622,GO:0005623,GO:0005634,GO:0005654,GO:0005737,GO:0005829,GO:0006139,GO:0006259,GO:0006281,GO:0006289,GO:0006355,GO:0006357,GO:0006464,GO:0006508,GO:0006511,GO:0006725,GO:0006807,GO:0006928,GO:0006935,GO:0006950,GO:0006974,GO:0007154,GO:0007165,GO:0007166,GO:0007167,GO:0007178,GO:0007275,GO:…	2.3.2.27	ko:K10635,ko:K17821	-	-	-	-	ko00000,ko01000,ko04121	-	-	-	RNF111_N,zf-RING_2
527	LOC5564670	XP_001649016.2	7159.AAEL014554-PA	2.4e-165	472	KOG1721@1|root,KOG1721@2759|Eukaryota,39RDA@33154|Opisthokonta,3BKE3@33208|Metazoa,3CWQP@33213|Bilateria,41UKG@6656|Arthropoda,3SGCA@50557|Insecta,456IA@7147|Diptera,45I0S@7148|Nematocera	33208|Metazoa	S	Zinc finger protein	-	-	-	-	-	-	-	-	-	-	-	-	zf-AD,zf-C2H2,zf-C2H2_6
528	LOC5564672	XP_001649017.1	7159.AAEL014556-PB	1.91e-120	344	KOG0850@1|root,KOG0848@2759|Eukaryota,3A2TH@33154|Opisthokonta,3BTEV@33208|Metazoa,3D9FU@33213|Bilateria,420JM@6656|Arthropoda,3SP0M@50557|Insecta,456H6@7147|Diptera,45I33@7148|Nematocera	33208|Metazoa	K	OHCU decarboxylase	-	-	4.1.1.97	ko:K13485	ko00230,ko01100,map00230,map01100	M00546	R06604	RC01551	ko00000,ko00001,ko00002,ko01000	-	-	-	OHCU_decarbox
529	LOC5564671	XP_001649019.1	7159.AAEL014555-PA	6.53e-113	324	KOG3061@1|root,KOG3061@2759|Eukaryota,3A06T@33154|Opisthokonta,3BPC9@33208|Metazoa,3D6FE@33213|Bilateria,421ED@6656|Arthropoda,3SZ71@50557|Insecta,458P7@7147|Diptera,45IBG@7148|Nematocera	33208|Metazoa	O	Proteasome maturation factor UMP1	POMP	GO:0000502,GO:0005575,GO:0005622,GO:0005623,GO:0005634,GO:0005654,GO:0005737,GO:0005829,GO:0006508,GO:0006511,GO:0006807,GO:0008150,GO:0008152,GO:0009056,GO:0009057,GO:0009893,GO:0009894,GO:0009896,GO:0009987,GO:0010498,GO:0010604,GO:0016020,GO:0016043,GO:0016604,GO:0016607,GO:0019222,GO:0019538,GO:0019941,GO:0022607,GO:0030162,GO:0030163,GO:0031090,GO:0031323,GO:0031325,GO:0031329,GO:0031331,GO:…	-	ko:K11599	ko03050,map03050	-	-	-	ko00000,ko00001,ko03051	-	-	-	UMP1
530	LOC5564673	XP_001649020.1	7159.AAEL014557-PA	2.95e-239	657	KOG0850@1|root,KOG0848@2759|Eukaryota,38E8M@33154|Opisthokonta,3BDSW@33208|Metazoa,3CSS0@33213|Bilateria,41ZXM@6656|Arthropoda,3SNFY@50557|Insecta,450UZ@7147|Diptera,45C72@7148|Nematocera	33208|Metazoa	K	Homeobox protein CDX	cad	GO:0000976,GO:0000977,GO:0001012,GO:0001067,GO:0001655,GO:0001703,GO:0002009,GO:0002225,GO:0002682,GO:0002684,GO:0002697,GO:0002699,GO:0002700,GO:0002702,GO:0002759,GO:0002760,GO:0002784,GO:0002805,GO:0002807,GO:0002831,GO:0002833,GO:0002920,GO:0002922,GO:0003002,GO:0003674,GO:0003676,GO:0003677,GO:0003690,GO:0003700,GO:0005488,GO:0005575,GO:0005622,GO:0005623,GO:0005634,GO:0005737,GO:0006355,GO:…	-	ko:K09312,ko:K22234	ko05226,map05226	-	-	-	ko00000,ko00001,ko03000	-	-	-	Homeobox
531	LOC5564677	XP_001649022.2	7159.AAEL014561-PA	1.36e-42	143	2D86C@1|root,2T8X3@2759|Eukaryota,393J7@33154|Opisthokonta,3C8TY@33208|Metazoa,3DPVN@33213|Bilateria,42625@6656|Arthropoda,3ST33@50557|Insecta,459ZK@7147|Diptera,45MA8@7148|Nematocera	33208|Metazoa	S	Vitelline membrane protein	-	GO:0005575,GO:0005576,GO:0005615,GO:0044421	-	-	-	-	-	-	-	-	-	-	-
532	LOC5564679	XP_001649029.3	7159.AAEL004390-PA	0	1622	KOG2408@1|root,KOG2408@2759|Eukaryota,39ZQI@33154|Opisthokonta,3BM8Q@33208|Metazoa,3CSER@33213|Bilateria,41VFT@6656|Arthropoda,3SFRQ@50557|Insecta,44ZFN@7147|Diptera,45MQX@7148|Nematocera	33208|Metazoa	S	Animal haem peroxidase	-	GO:0000003,GO:0001516,GO:0002064,GO:0002065,GO:0002066,GO:0003006,GO:0003674,GO:0003824,GO:0004601,GO:0004666,GO:0005575,GO:0005576,GO:0005615,GO:0006082,GO:0006629,GO:0006631,GO:0006633,GO:0006636,GO:0006690,GO:0006692,GO:0006693,GO:0007276,GO:0007281,GO:0007292,GO:0007304,GO:0007306,GO:0008150,GO:0008152,GO:0008610,GO:0009058,GO:0009636,GO:0009653,GO:0009888,GO:0009987,GO:0010927,GO:0016043,GO:…	-	-	-	-	-	-	-	-	-	-	An_peroxidase
533	LOC5564684	XP_001649030.2	7159.AAEL004386-PA	0	1617	KOG2408@1|root,KOG2408@2759|Eukaryota,38C9T@33154|Opisthokonta,3CNHA@33208|Metazoa,3E4N6@33213|Bilateria,42AFH@6656|Arthropoda,3SZWP@50557|Insecta,4594C@7147|Diptera,45DR7@7148|Nematocera	33208|Metazoa	S	Animal haem peroxidase	-	GO:0000003,GO:0002064,GO:0002065,GO:0002066,GO:0003006,GO:0003674,GO:0003824,GO:0004601,GO:0005575,GO:0005576,GO:0007276,GO:0007281,GO:0007292,GO:0007304,GO:0007306,GO:0008150,GO:0008152,GO:0009636,GO:0009653,GO:0009888,GO:0009987,GO:0010927,GO:0016043,GO:0016209,GO:0016491,GO:0016684,GO:0016999,GO:0017144,GO:0019953,GO:0022412,GO:0022414,GO:0022607,GO:0030154,GO:0030703,GO:0030707,GO:0030855,GO:…	-	-	-	-	-	-	-	-	-	-	An_peroxidase
534	LOC5564683	XP_001649031.3	7159.AAEL004388-PA	0	1469	KOG2408@1|root,KOG2408@2759|Eukaryota,38C9T@33154|Opisthokonta,3CNHA@33208|Metazoa,3E4N6@33213|Bilateria,42AFH@6656|Arthropoda,3SZWP@50557|Insecta,4594C@7147|Diptera,45DR7@7148|Nematocera	33208|Metazoa	S	Animal haem peroxidase	-	GO:0000003,GO:0002064,GO:0002065,GO:0002066,GO:0003006,GO:0003674,GO:0003824,GO:0004601,GO:0005575,GO:0005576,GO:0007276,GO:0007281,GO:0007292,GO:0007304,GO:0007306,GO:0008150,GO:0008152,GO:0009636,GO:0009653,GO:0009888,GO:0009987,GO:0010927,GO:0016043,GO:0016209,GO:0016491,GO:0016684,GO:0016999,GO:0017144,GO:0019953,GO:0022412,GO:0022414,GO:0022607,GO:0030154,GO:0030703,GO:0030707,GO:0030855,GO:…	-	-	-	-	-	-	-	-	-	-	An_peroxidase
535	LOC5564690	XP_001649035.2	7159.AAEL004391-PA	1.58e-291	825	2A7NM@1|root,2RYEN@2759|Eukaryota,39ZB4@33154|Opisthokonta,3BQJX@33208|Metazoa,3D748@33213|Bilateria,41Y2P@6656|Arthropoda,3SI9T@50557|Insecta,44XFJ@7147|Diptera,45DZZ@7148|Nematocera	33208|Metazoa	S	Nuclear protein MDM1	-	-	-	-	-	-	-	-	-	-	-	-	MDM1
536	LOC5564686	XP_001649039.2	7159.AAEL009529-PA	0	1540	COG0666@1|root,KOG0510@2759|Eukaryota,38DGF@33154|Opisthokonta,3BETX@33208|Metazoa,3CRRU@33213|Bilateria,41TMZ@6656|Arthropoda,3SGCZ@50557|Insecta,455FN@7147|Diptera,45CBG@7148|Nematocera	33208|Metazoa	S	Belongs to the transient receptor (TC 1.A.4) family	pain	GO:0000003,GO:0003008,GO:0003674,GO:0005215,GO:0005216,GO:0005227,GO:0005261,GO:0005262,GO:0005575,GO:0006810,GO:0006811,GO:0006812,GO:0006816,GO:0006950,GO:0007600,GO:0007610,GO:0007617,GO:0007618,GO:0007619,GO:0007620,GO:0007626,GO:0007631,GO:0007635,GO:0007638,GO:0008016,GO:0008049,GO:0008150,GO:0008324,GO:0008345,GO:0009266,GO:0009408,GO:0009581,GO:0009582,GO:0009605,GO:0009612,GO:0009628,GO:…	-	ko:K04984	ko04750,map04750	-	-	-	ko00000,ko00001,ko04040	1.A.4.6.1,1.A.4.6.2,1.A.4.6.3,1.A.4.6.5	-	-	Ank,Ank_2,Ank_3,Ank_4,Ank_5,Ion_trans
537	LOC5564699	XP_001649042.2	7176.CPIJ004090-PA	7.66e-294	819	COG5640@1|root,KOG3627@2759|Eukaryota,39U6V@33154|Opisthokonta,3BJ04@33208|Metazoa,3CVVY@33213|Bilateria,41UNE@6656|Arthropoda,3SIZD@50557|Insecta,44YF8@7147|Diptera,45EPP@7148|Nematocera	33208|Metazoa	O	Belongs to the peptidase S1 family	TMPRSS6	GO:0000122,GO:0001525,GO:0001568,GO:0001944,GO:0003674,GO:0003824,GO:0004175,GO:0004222,GO:0004252,GO:0005575,GO:0005576,GO:0005615,GO:0005623,GO:0005886,GO:0006355,GO:0006357,GO:0006508,GO:0006807,GO:0006873,GO:0006875,GO:0006879,GO:0007154,GO:0007165,GO:0007275,GO:0008150,GO:0008152,GO:0008233,GO:0008236,GO:0008237,GO:0009056,GO:0009653,GO:0009889,GO:0009890,GO:0009891,GO:0009892,GO:0009893,GO:…	3.4.21.106	ko:K08665,ko:K09637,ko:K09640	ko05203,map05203	-	-	-	ko00000,ko00001,ko01000,ko01002	-	-	-	CUB,Ldl_recept_a,SEA,Trypsin
538	LOC5564700	XP_001649044.2	7159.AAEL014568-PA	0	1505	COG5640@1|root,KOG3627@2759|Eukaryota,39U6V@33154|Opisthokonta,3BJ04@33208|Metazoa,3CVVY@33213|Bilateria,41UNE@6656|Arthropoda,3SIZD@50557|Insecta,456JY@7147|Diptera,45IPB@7148|Nematocera	33208|Metazoa	E	Trypsin-like serine protease	TMPRSS6	GO:0000122,GO:0001525,GO:0001568,GO:0001944,GO:0003674,GO:0003824,GO:0004175,GO:0004222,GO:0004252,GO:0005575,GO:0005576,GO:0005615,GO:0005623,GO:0005886,GO:0006355,GO:0006357,GO:0006508,GO:0006807,GO:0006873,GO:0006875,GO:0006879,GO:0007154,GO:0007165,GO:0007275,GO:0008150,GO:0008152,GO:0008233,GO:0008236,GO:0008237,GO:0009056,GO:0009653,GO:0009889,GO:0009890,GO:0009891,GO:0009892,GO:0009893,GO:…	3.4.21.106	ko:K08665,ko:K09637,ko:K09640	ko05203,map05203	-	-	-	ko00000,ko00001,ko01000,ko01002	-	-	-	CUB,Ldl_recept_a,SEA,Trypsin
539	LOC5564707	XP_001649051.1	7159.AAEL014576-PA	4.2e-284	776	28UV5@1|root,2R1K6@2759|Eukaryota,39WEK@33154|Opisthokonta,3BFIN@33208|Metazoa,3CZQB@33213|Bilateria,41W39@6656|Arthropoda,3SJE0@50557|Insecta,456A7@7147|Diptera,45FWP@7148|Nematocera	33208|Metazoa	S	regulation of mRNA processing	PTCD2	GO:0001655,GO:0001822,GO:0001889,GO:0003007,GO:0003205,GO:0003206,GO:0003208,GO:0003229,GO:0003231,GO:0005575,GO:0005622,GO:0005623,GO:0005737,GO:0005739,GO:0006996,GO:0007005,GO:0007275,GO:0007507,GO:0007517,GO:0008150,GO:0009653,GO:0009887,GO:0009888,GO:0009987,GO:0010468,GO:0014706,GO:0016043,GO:0019219,GO:0019222,GO:0030154,GO:0031323,GO:0032501,GO:0032502,GO:0042692,GO:0043226,GO:0043227,GO:…	-	ko:K17711	-	-	-	-	ko00000,ko03029	-	-	-	MRP-S27
540	LOC5564709	XP_001649052.1	7159.AAEL014577-PA	5.95e-288	784	KOG1982@1|root,KOG1982@2759|Eukaryota,38R3W@33154|Opisthokonta,3BI6C@33208|Metazoa,3CZR9@33213|Bilateria,41YSY@6656|Arthropoda,3SMAI@50557|Insecta,4535G@7147|Diptera,45DB5@7148|Nematocera	33208|Metazoa	L	RAI1 like PD-(D/E)XK nuclease	DXO	GO:0000003,GO:0000287,GO:0000578,GO:0000956,GO:0003002,GO:0003006,GO:0003674,GO:0003676,GO:0003723,GO:0003729,GO:0003824,GO:0004518,GO:0004527,GO:0005488,GO:0005575,GO:0005622,GO:0005623,GO:0005634,GO:0005737,GO:0005829,GO:0005886,GO:0006139,GO:0006396,GO:0006401,GO:0006402,GO:0006725,GO:0006807,GO:0006996,GO:0007028,GO:0007049,GO:0007275,GO:0007276,GO:0007281,GO:0007292,GO:0007293,GO:0007308,GO:…	-	ko:K14845	-	-	-	-	ko00000,ko03009,ko03021	-	-	-	RAI1
541	LOC5564711	XP_001649055.2	7159.AAEL014579-PA	2.23e-196	545	COG5640@1|root,KOG3627@2759|Eukaryota,393F6@33154|Opisthokonta,3C8Q0@33208|Metazoa,3DPRE@33213|Bilateria,42BVP@6656|Arthropoda,3SVJZ@50557|Insecta,459U0@7147|Diptera,45M06@7148|Nematocera	33208|Metazoa	O	Domain of unknown function (DUF1986)	-	-	-	-	-	-	-	-	-	-	-	-	Trypsin
542	LOC5564713	XP_001649058.1	7159.AAEL014583-PC	1.51e-39	134	COG2058@1|root,KOG3449@2759|Eukaryota,3A5KC@33154|Opisthokonta,3BRFB@33208|Metazoa,3D8BP@33213|Bilateria,420SS@6656|Arthropoda,3SZ3X@50557|Insecta,458KV@7147|Diptera,45IZJ@7148|Nematocera	33208|Metazoa	J	Belongs to the eukaryotic ribosomal protein P1 P2 family	RPLP2	GO:0000184,GO:0000956,GO:0002181,GO:0003674,GO:0003735,GO:0005198,GO:0005488,GO:0005506,GO:0005575,GO:0005622,GO:0005623,GO:0005737,GO:0005829,GO:0005840,GO:0006139,GO:0006401,GO:0006402,GO:0006412,GO:0006413,GO:0006417,GO:0006518,GO:0006605,GO:0006612,GO:0006613,GO:0006614,GO:0006725,GO:0006807,GO:0006810,GO:0006886,GO:0008104,GO:0008150,GO:0008152,GO:0009056,GO:0009057,GO:0009058,GO:0009059,GO:…	-	ko:K02943	ko03010,map03010	M00177	-	-	br01610,ko00000,ko00001,ko00002,ko03011	-	-	-	Ribosomal_60s
543	LOC5564713	XP_001649059.1	7159.AAEL014583-PC	1.51e-39	134	COG2058@1|root,KOG3449@2759|Eukaryota,3A5KC@33154|Opisthokonta,3BRFB@33208|Metazoa,3D8BP@33213|Bilateria,420SS@6656|Arthropoda,3SZ3X@50557|Insecta,458KV@7147|Diptera,45IZJ@7148|Nematocera	33208|Metazoa	J	Belongs to the eukaryotic ribosomal protein P1 P2 family	RPLP2	GO:0000184,GO:0000956,GO:0002181,GO:0003674,GO:0003735,GO:0005198,GO:0005488,GO:0005506,GO:0005575,GO:0005622,GO:0005623,GO:0005737,GO:0005829,GO:0005840,GO:0006139,GO:0006401,GO:0006402,GO:0006412,GO:0006413,GO:0006417,GO:0006518,GO:0006605,GO:0006612,GO:0006613,GO:0006614,GO:0006725,GO:0006807,GO:0006810,GO:0006886,GO:0008104,GO:0008150,GO:0008152,GO:0009056,GO:0009057,GO:0009058,GO:0009059,GO:…	-	ko:K02943	ko03010,map03010	M00177	-	-	br01610,ko00000,ko00001,ko00002,ko03011	-	-	-	Ribosomal_60s
544	LOC5564717	XP_001649063.1	7159.AAEL014589-PA	3.14e-231	637	KOG4223@1|root,KOG4223@2759|Eukaryota,39T0S@33154|Opisthokonta,3BAGW@33208|Metazoa,3D0YJ@33213|Bilateria,41UR6@6656|Arthropoda,3SIIF@50557|Insecta,44YW7@7147|Diptera,45CCJ@7148|Nematocera	33208|Metazoa	TU	EF-hand domain pair	RCN2	GO:0003674,GO:0005488,GO:0005509,GO:0005575,GO:0005622,GO:0005623,GO:0005634,GO:0005730,GO:0005737,GO:0005783,GO:0005788,GO:0006996,GO:0007030,GO:0008150,GO:0009987,GO:0010256,GO:0012505,GO:0016043,GO:0031974,GO:0031981,GO:0043167,GO:0043169,GO:0043226,GO:0043227,GO:0043228,GO:0043229,GO:0043231,GO:0043232,GO:0043233,GO:0044422,GO:0044424,GO:0044428,GO:0044432,GO:0044444,GO:0044446,GO:0044464,GO:…	-	-	-	-	-	-	-	-	-	-	EF-hand_5,EF-hand_7,EF-hand_8
545	LOC5564724	XP_001649065.1	7159.AAEL004404-PA	3.85e-72	216	KOG4431@1|root,KOG4431@2759|Eukaryota,3A8JJ@33154|Opisthokonta,3BSMG@33208|Metazoa,3D9K2@33213|Bilateria,4217S@6656|Arthropoda,3SPG9@50557|Insecta,4541E@7147|Diptera,45J9Y@7148|Nematocera	33208|Metazoa	S	HIG1 domain family member 2A	HIGD2A	GO:0006996,GO:0007005,GO:0008150,GO:0009987,GO:0010941,GO:0016043,GO:0022607,GO:0034622,GO:0042981,GO:0043066,GO:0043067,GO:0043069,GO:0043933,GO:0044085,GO:0048519,GO:0048523,GO:0050789,GO:0050794,GO:0060548,GO:0065003,GO:0065007,GO:0071840,GO:0097250	-	-	-	-	-	-	-	-	-	-	HIG_1_N
546	LOC5564727	XP_001649069.2	7159.AAEL004402-PA	0	1243	COG3664@1|root,2QRES@2759|Eukaryota,38DZY@33154|Opisthokonta,3BH7F@33208|Metazoa,3CWYT@33213|Bilateria,41TG4@6656|Arthropoda,3SI04@50557|Insecta,451C0@7147|Diptera,45FXX@7148|Nematocera	33208|Metazoa	G	Glycosyl hydrolases family 39	IDUA	GO:0000323,GO:0000902,GO:0001501,GO:0003674,GO:0003824,GO:0003940,GO:0004553,GO:0005102,GO:0005488,GO:0005515,GO:0005575,GO:0005622,GO:0005623,GO:0005737,GO:0005764,GO:0005773,GO:0005775,GO:0005975,GO:0005984,GO:0006022,GO:0006026,GO:0006027,GO:0006029,GO:0006082,GO:0006790,GO:0006807,GO:0006996,GO:0007033,GO:0007040,GO:0007275,GO:0008150,GO:0008152,GO:0009056,GO:0009057,GO:0009100,GO:0009311,GO:…	3.2.1.76	ko:K01217	ko00531,ko01100,ko04142,map00531,map01100,map04142	M00076,M00078	R07813,R07822	-	ko00000,ko00001,ko00002,ko01000	-	-	-	Glyco_hydro_39
547	LOC5564726	XP_001649070.1	7159.AAEL004406-PA	1.7e-149	421	KOG3920@1|root,KOG3920@2759|Eukaryota,38I4W@33154|Opisthokonta,3BE5Q@33208|Metazoa,3CTYD@33213|Bilateria,4205Z@6656|Arthropoda,3SMU3@50557|Insecta,452Y5@7147|Diptera,45H8M@7148|Nematocera	33208|Metazoa	S	PA domain	PRADC1	GO:0001709,GO:0005575,GO:0005576,GO:0007521,GO:0008150,GO:0009987,GO:0030154,GO:0032502,GO:0042692,GO:0042693,GO:0045165,GO:0048856,GO:0048869,GO:0061061	-	-	-	-	-	-	-	-	-	-	PA
548	LOC5564732	XP_001649072.2	7159.AAEL004407-PB	4.46e-142	404	COG2340@1|root,KOG3017@2759|Eukaryota,38VPQ@33154|Opisthokonta,3CBM4@33208|Metazoa,3DSWN@33213|Bilateria,42CMI@6656|Arthropoda,3SR6T@50557|Insecta,4560F@7147|Diptera,45HZB@7148|Nematocera	33208|Metazoa	S	Allergen	-	-	-	-	-	-	-	-	-	-	-	-	CAP
549	LOC5564731	XP_001649076.2	7159.AAEL004414-PA	1.17e-101	294	KOG3603@1|root,KOG3603@2759|Eukaryota,3A739@33154|Opisthokonta,3BS25@33208|Metazoa,3D8ZE@33213|Bilateria,41ZQM@6656|Arthropoda,3SPFD@50557|Insecta,458BG@7147|Diptera,45IA0@7148|Nematocera	33208|Metazoa	S	NADH ubiquinone oxidoreductase subunit NDUFA12	-	-	-	ko:K18160	ko04714,map04714	-	-	-	ko00000,ko00001,ko03029	-	-	-	NDUFA12
550	LOC5564723	XP_001649078.2	7159.AAEL004415-PA	0	1069	KOG0124@1|root,KOG0124@2759|Eukaryota,38DDH@33154|Opisthokonta,3BJ3D@33208|Metazoa,3CVAW@33213|Bilateria,41XAG@6656|Arthropoda,3SJDX@50557|Insecta,44XAN@7147|Diptera,45FCV@7148|Nematocera	33208|Metazoa	A	RNA recognition motif	PUF60	GO:0000003,GO:0000245,GO:0000375,GO:0000377,GO:0000380,GO:0000381,GO:0000398,GO:0001558,GO:0003006,GO:0003674,GO:0003676,GO:0003723,GO:0003727,GO:0003729,GO:0005488,GO:0005515,GO:0005575,GO:0005622,GO:0005623,GO:0005634,GO:0005654,GO:0006139,GO:0006376,GO:0006396,GO:0006397,GO:0006725,GO:0006807,GO:0007276,GO:0007281,GO:0007282,GO:0008150,GO:0008152,GO:0008187,GO:0008266,GO:0008285,GO:0008356,GO:…	-	ko:K12838	ko03040,map03040	-	-	-	ko00000,ko00001,ko03041	-	-	-	RRM_1
551	LOC5564719	XP_001649080.2	7159.AAEL004405-PA	3.47e-220	611	KOG2132@1|root,KOG2132@2759|Eukaryota,38CB5@33154|Opisthokonta,3B9PX@33208|Metazoa,3CUMR@33213|Bilateria,4221E@6656|Arthropoda,3SZ2M@50557|Insecta,458JT@7147|Diptera,45CR7@7148|Nematocera	33208|Metazoa	BT	Cupin superfamily protein	KDM8	GO:0000086,GO:0000278,GO:0003674,GO:0003682,GO:0003824,GO:0005488,GO:0005575,GO:0005622,GO:0005623,GO:0005634,GO:0005654,GO:0005737,GO:0005829,GO:0006325,GO:0006355,GO:0006464,GO:0006482,GO:0006807,GO:0006996,GO:0007049,GO:0008150,GO:0008152,GO:0008214,GO:0009889,GO:0009891,GO:0009893,GO:0009987,GO:0010468,GO:0010556,GO:0010557,GO:0010604,GO:0010628,GO:0016043,GO:0016491,GO:0016569,GO:0016570,GO:…	1.14.11.27	ko:K10277	-	-	-	-	ko00000,ko01000,ko03036	-	-	-	Cupin_8
552	LOC5564737	XP_001649083.3	7159.AAEL014594-PA	0	1051	COG2124@1|root,KOG0159@2759|Eukaryota,38CZC@33154|Opisthokonta,3B9J4@33208|Metazoa,3CUCS@33213|Bilateria,41Y9R@6656|Arthropoda,3SH8D@50557|Insecta,451C5@7147|Diptera,45DD8@7148|Nematocera	33208|Metazoa	Q	cytochrome P450	CYP301A1	GO:0002009,GO:0002165,GO:0007275,GO:0007444,GO:0007488,GO:0007490,GO:0007552,GO:0007560,GO:0008150,GO:0009653,GO:0009791,GO:0009886,GO:0009887,GO:0009888,GO:0032501,GO:0032502,GO:0035239,GO:0035295,GO:0048513,GO:0048563,GO:0048569,GO:0048707,GO:0048729,GO:0048731,GO:0048856,GO:0060429,GO:0060562	1.14.15.15,1.14.99.22	ko:K00488,ko:K10723,ko:K15004,ko:K17951,ko:K17960	ko00120,ko00981,ko01100,ko03320,ko04979,map00120,map00981,map01100,map03320,map04979	M00104	R02374,R04806,R04807,R08505,R08758,R08759,R08760,R08761,R11142	RC00099,RC00242,RC00706,RC01216,RC03368	ko00000,ko00001,ko00002,ko00199,ko01000	-	-	-	p450
553	LOC5564745	XP_001649088.2	7159.AAEL014600-PA	3.44e-285	778	COG3185@1|root,KOG0638@2759|Eukaryota,38BA4@33154|Opisthokonta,3BBAJ@33208|Metazoa,3CWBP@33213|Bilateria,41VX1@6656|Arthropoda,3SFNH@50557|Insecta,452D3@7147|Diptera,45EZX@7148|Nematocera	33208|Metazoa	E	4-hydroxyphenylpyruvate dioxygenase	HPD	GO:0000139,GO:0003674,GO:0003824,GO:0003868,GO:0005575,GO:0005622,GO:0005623,GO:0005737,GO:0005783,GO:0005789,GO:0005794,GO:0005829,GO:0006082,GO:0006520,GO:0006558,GO:0006559,GO:0006570,GO:0006572,GO:0006725,GO:0006807,GO:0008150,GO:0008152,GO:0009056,GO:0009063,GO:0009072,GO:0009074,GO:0009987,GO:0012505,GO:0016020,GO:0016054,GO:0016491,GO:0016701,GO:0016702,GO:0017144,GO:0019439,GO:0019752,GO:…	1.13.11.27	ko:K00457	ko00130,ko00350,ko00360,ko01100,map00130,map00350,map00360,map01100	M00044	R01372,R02521	RC00505,RC00738	ko00000,ko00001,ko00002,ko01000,ko04147	-	-	-	Glyoxalase
554	LOC5564760	XP_001649093.1	7159.AAEL014603-PA	0	1081	COG2124@1|root,KOG0158@2759|Eukaryota,38BTY@33154|Opisthokonta,3BF8S@33208|Metazoa,3CV2F@33213|Bilateria,41TTZ@6656|Arthropoda,3SI58@50557|Insecta,455KG@7147|Diptera,45BKE@7148|Nematocera	33208|Metazoa	Q	Cytochrome p450	-	GO:0003674,GO:0003824,GO:0007275,GO:0007444,GO:0008150,GO:0008152,GO:0009888,GO:0016491,GO:0032501,GO:0032502,GO:0035220,GO:0035295,GO:0048513,GO:0048731,GO:0048856,GO:0055114,GO:0060429	-	ko:K14999,ko:K15003	-	-	-	-	ko00000,ko00199,ko01000	-	-	-	p450
555	LOC5564758	XP_001649094.1	7159.AAEL014610-PA	0	1097	COG2124@1|root,KOG0158@2759|Eukaryota,38BTY@33154|Opisthokonta,3BF8S@33208|Metazoa,3CV2F@33213|Bilateria,41TTZ@6656|Arthropoda,3SI58@50557|Insecta,455KG@7147|Diptera,45BKE@7148|Nematocera	33208|Metazoa	Q	Cytochrome p450	-	GO:0003674,GO:0003824,GO:0007275,GO:0007444,GO:0008150,GO:0008152,GO:0009888,GO:0016491,GO:0032501,GO:0032502,GO:0035220,GO:0035295,GO:0048513,GO:0048731,GO:0048856,GO:0055114,GO:0060429	-	ko:K14999,ko:K15003	-	-	-	-	ko00000,ko00199,ko01000	-	-	-	p450
556	LOC5564751	XP_001649095.1	7159.AAEL014617-PA	0	1087	COG2124@1|root,KOG0158@2759|Eukaryota,38BTY@33154|Opisthokonta,3BF8S@33208|Metazoa,3CV2F@33213|Bilateria,41TTZ@6656|Arthropoda,3SI58@50557|Insecta,455KG@7147|Diptera,45BKE@7148|Nematocera	33208|Metazoa	Q	Cytochrome p450	-	GO:0003674,GO:0003824,GO:0007275,GO:0007444,GO:0008150,GO:0008152,GO:0009888,GO:0016491,GO:0032501,GO:0032502,GO:0035220,GO:0035295,GO:0048513,GO:0048731,GO:0048856,GO:0055114,GO:0060429	-	ko:K14999,ko:K15003	-	-	-	-	ko00000,ko00199,ko01000	-	-	-	p450
557	LOC5564749	XP_001649097.2	7159.AAEL014609-PA	0	1092	COG2124@1|root,KOG0158@2759|Eukaryota,38BTY@33154|Opisthokonta,3BF8S@33208|Metazoa,3CV2F@33213|Bilateria,41TTZ@6656|Arthropoda,3SI58@50557|Insecta,455KG@7147|Diptera,45BKE@7148|Nematocera	33208|Metazoa	Q	Cytochrome p450	-	GO:0003674,GO:0003824,GO:0007275,GO:0007444,GO:0008150,GO:0008152,GO:0009888,GO:0016491,GO:0032501,GO:0032502,GO:0035220,GO:0035295,GO:0048513,GO:0048731,GO:0048856,GO:0055114,GO:0060429	-	ko:K14999,ko:K15003	-	-	-	-	ko00000,ko00199,ko01000	-	-	-	p450
558	LOC5564763	XP_001649098.2	7159.AAEL014613-PA	0	1082	COG2124@1|root,KOG0158@2759|Eukaryota,38BTY@33154|Opisthokonta,3BF8S@33208|Metazoa,3CV2F@33213|Bilateria,41TTZ@6656|Arthropoda,3SI58@50557|Insecta,455KG@7147|Diptera,45BKE@7148|Nematocera	33208|Metazoa	Q	Cytochrome p450	-	GO:0003674,GO:0003824,GO:0007275,GO:0007444,GO:0008150,GO:0008152,GO:0009888,GO:0016491,GO:0032501,GO:0032502,GO:0035220,GO:0035295,GO:0048513,GO:0048731,GO:0048856,GO:0055114,GO:0060429	-	ko:K14999,ko:K15003	-	-	-	-	ko00000,ko00199,ko01000	-	-	-	p450
559	LOC5564764	XP_001649100.3	7159.AAEL014615-PA	0	1061	COG2124@1|root,KOG0158@2759|Eukaryota,38BTY@33154|Opisthokonta,3BF8S@33208|Metazoa,3CV2F@33213|Bilateria,41TTZ@6656|Arthropoda,3SI58@50557|Insecta,455KG@7147|Diptera,45BKE@7148|Nematocera	33208|Metazoa	Q	Cytochrome p450	-	GO:0003674,GO:0003824,GO:0007275,GO:0007444,GO:0008150,GO:0008152,GO:0009888,GO:0016491,GO:0032501,GO:0032502,GO:0035220,GO:0035295,GO:0048513,GO:0048731,GO:0048856,GO:0055114,GO:0060429	-	ko:K14999,ko:K15003	-	-	-	-	ko00000,ko00199,ko01000	-	-	-	p450
560	LOC5564748	XP_001649101.2	7159.AAEL006802-PA	0	1052	COG2124@1|root,KOG0158@2759|Eukaryota,38BTY@33154|Opisthokonta,3BF8S@33208|Metazoa,3CV2F@33213|Bilateria,41TTZ@6656|Arthropoda,3SI58@50557|Insecta,455KG@7147|Diptera,45BKE@7148|Nematocera	33208|Metazoa	Q	Cytochrome p450	-	GO:0003674,GO:0003824,GO:0007275,GO:0007444,GO:0008150,GO:0008152,GO:0009888,GO:0016491,GO:0032501,GO:0032502,GO:0035220,GO:0035295,GO:0048513,GO:0048731,GO:0048856,GO:0055114,GO:0060429	-	ko:K14999,ko:K15003	-	-	-	-	ko00000,ko00199,ko01000	-	-	-	p450
561	LOC5564757	XP_001649103.2	7159.AAEL006814-PA	0	1079	COG2124@1|root,KOG0158@2759|Eukaryota,38BTY@33154|Opisthokonta,3BF8S@33208|Metazoa,3CV2F@33213|Bilateria,41TTZ@6656|Arthropoda,3SI58@50557|Insecta,44YC3@7147|Diptera	33208|Metazoa	Q	cytochrome p450	-	GO:0003674,GO:0003824,GO:0007275,GO:0007444,GO:0008150,GO:0008152,GO:0009888,GO:0016491,GO:0032501,GO:0032502,GO:0035220,GO:0035295,GO:0048513,GO:0048731,GO:0048856,GO:0055114,GO:0060429	-	ko:K14999,ko:K15003	-	-	-	-	ko00000,ko00199,ko01000	-	-	-	p450
562	LOC5564759	XP_001649106.2	7159.AAEL018044-PA	0	1094	COG2124@1|root,KOG0158@2759|Eukaryota,38BTY@33154|Opisthokonta,3BF8S@33208|Metazoa,3CV2F@33213|Bilateria,41TTZ@6656|Arthropoda,3SI58@50557|Insecta,44YC3@7147|Diptera	33208|Metazoa	Q	cytochrome p450	-	GO:0003674,GO:0003824,GO:0007275,GO:0007444,GO:0008150,GO:0008152,GO:0009888,GO:0016491,GO:0032501,GO:0032502,GO:0035220,GO:0035295,GO:0048513,GO:0048731,GO:0048856,GO:0055114,GO:0060429	-	ko:K14999,ko:K15003	-	-	-	-	ko00000,ko00199,ko01000	-	-	-	p450
563	LOC5564750	XP_001649107.2	7159.AAEL006798-PA	0	1073	COG2124@1|root,KOG0158@2759|Eukaryota,38BTY@33154|Opisthokonta,3BF8S@33208|Metazoa,3CV2F@33213|Bilateria,41TTZ@6656|Arthropoda,3SI58@50557|Insecta,44YC3@7147|Diptera,45C7V@7148|Nematocera	33208|Metazoa	Q	cytochrome P450	-	GO:0003674,GO:0003824,GO:0007275,GO:0007444,GO:0008150,GO:0008152,GO:0009888,GO:0016491,GO:0032501,GO:0032502,GO:0035220,GO:0035295,GO:0048513,GO:0048731,GO:0048856,GO:0055114,GO:0060429	-	ko:K14999,ko:K15003	-	-	-	-	ko00000,ko00199,ko01000	-	-	-	p450
564	LOC5564756	XP_001649108.2	7159.AAEL006793-PA	0	1076	COG2124@1|root,KOG0158@2759|Eukaryota,38BTY@33154|Opisthokonta,3BF8S@33208|Metazoa,3CV2F@33213|Bilateria,41TTZ@6656|Arthropoda,3SI58@50557|Insecta,44YC3@7147|Diptera,45C7V@7148|Nematocera	33208|Metazoa	Q	cytochrome P450	-	GO:0003674,GO:0003824,GO:0007275,GO:0007444,GO:0008150,GO:0008152,GO:0009888,GO:0016491,GO:0032501,GO:0032502,GO:0035220,GO:0035295,GO:0048513,GO:0048731,GO:0048856,GO:0055114,GO:0060429	-	ko:K14999,ko:K15003	-	-	-	-	ko00000,ko00199,ko01000	-	-	-	p450
565	LOC5564778	XP_001649111.2	7159.AAEL004444-PA	2.95e-264	741	KOG1721@1|root,KOG1721@2759|Eukaryota,39W70@33154|Opisthokonta,3BJCV@33208|Metazoa,3D3CZ@33213|Bilateria,41YME@6656|Arthropoda,3SH9X@50557|Insecta,459JP@7147|Diptera,45KEI@7148|Nematocera	33208|Metazoa	K	Zinc-finger of C2H2 type	ZNF182	GO:0000981,GO:0003674,GO:0003700,GO:0006355,GO:0006357,GO:0008150,GO:0009889,GO:0010468,GO:0010556,GO:0019219,GO:0019222,GO:0031323,GO:0031326,GO:0050789,GO:0050794,GO:0051171,GO:0051252,GO:0060255,GO:0065007,GO:0080090,GO:0140110,GO:1903506,GO:2000112,GO:2001141	-	ko:K09228	-	-	-	-	ko00000,ko03000	-	-	-	KRAB,zf-C2H2
566	LOC5564777	XP_001649112.1	7159.AAEL004422-PA	0	939	KOG4399@1|root,KOG4399@2759|Eukaryota,38GWE@33154|Opisthokonta,3BE20@33208|Metazoa,3CT8A@33213|Bilateria,41VG8@6656|Arthropoda,3SJ81@50557|Insecta,44YHT@7147|Diptera,45KNG@7148|Nematocera	33208|Metazoa	S	zinc finger	ZCCHC4	-	-	-	-	-	-	-	-	-	-	-	N6-adenineMlase,zf-CCHC,zf-GRF
567	LOC5564788	XP_001649113.1	7159.AAEL004417-PA	1.08e-229	635	KOG3875@1|root,KOG3875@2759|Eukaryota,38HTZ@33154|Opisthokonta,3BHEW@33208|Metazoa,3CZ3B@33213|Bilateria,41ZBA@6656|Arthropoda,3SMRM@50557|Insecta,44Z88@7147|Diptera,45I0E@7148|Nematocera	33208|Metazoa	U	Peroxin 13, N-terminal region	PEX13	GO:0000003,GO:0000268,GO:0001561,GO:0001764,GO:0001967,GO:0002119,GO:0002164,GO:0003674,GO:0005048,GO:0005488,GO:0005575,GO:0005622,GO:0005623,GO:0005737,GO:0005777,GO:0005778,GO:0005779,GO:0006082,GO:0006464,GO:0006605,GO:0006625,GO:0006629,GO:0006631,GO:0006807,GO:0006810,GO:0006886,GO:0006928,GO:0006996,GO:0007017,GO:0007031,GO:0007275,GO:0007276,GO:0007283,GO:0007399,GO:0007417,GO:0007420,GO:…	-	ko:K13344	ko04146,map04146	-	-	-	ko00000,ko00001	3.A.20.1	-	-	Peroxin-13_N,SH3_9
568	LOC5564784	XP_001649114.1	7159.AAEL004430-PA	7.4e-137	386	KOG4799@1|root,KOG4799@2759|Eukaryota,3A7BF@33154|Opisthokonta,3BTB2@33208|Metazoa,3D9M5@33213|Bilateria,420BD@6656|Arthropoda,3SP08@50557|Insecta,44WZU@7147|Diptera,45HYA@7148|Nematocera	33208|Metazoa	J	Mitochondrial ribosomal protein L30	Mrpl30	GO:0000313,GO:0000315,GO:0003674,GO:0003735,GO:0005198,GO:0005575,GO:0005622,GO:0005623,GO:0005737,GO:0005739,GO:0005759,GO:0005761,GO:0005762,GO:0005840,GO:0006412,GO:0006518,GO:0006807,GO:0008150,GO:0008152,GO:0009058,GO:0009059,GO:0009987,GO:0010467,GO:0015934,GO:0019538,GO:0031974,GO:0032543,GO:0032991,GO:0034641,GO:0034645,GO:0043043,GO:0043170,GO:0043226,GO:0043227,GO:0043228,GO:0043229,GO:…	-	ko:K02907	ko03010,map03010	M00178,M00179	-	-	br01610,ko00000,ko00001,ko00002,ko03011	-	-	-	Ribosomal_L30
569	LOC5564782	XP_001649116.1	7159.AAEL004427-PA	2.64e-128	365	KOG3313@1|root,KOG3313@2759|Eukaryota,38DQ2@33154|Opisthokonta,3BF03@33208|Metazoa,3CXQV@33213|Bilateria,41YSC@6656|Arthropoda,3SKZE@50557|Insecta,452UZ@7147|Diptera,45G4X@7148|Nematocera	33208|Metazoa	O	Binds specifically to cytosolic chaperonin (c-CPN) and transfers target proteins to it. Binds to nascent polypeptide chain and promotes folding in an environment in which there are many competing pathways for nonnative proteins	VBP1	GO:0000003,GO:0000212,GO:0000226,GO:0000278,GO:0000280,GO:0003674,GO:0005488,GO:0005515,GO:0005575,GO:0005622,GO:0005623,GO:0005634,GO:0005737,GO:0005829,GO:0005844,GO:0006996,GO:0007010,GO:0007017,GO:0007021,GO:0007049,GO:0007051,GO:0007052,GO:0007098,GO:0007163,GO:0007275,GO:0007399,GO:0007405,GO:0008092,GO:0008150,GO:0008283,GO:0008356,GO:0009987,GO:0015631,GO:0016043,GO:0016272,GO:0017145,GO:…	-	-	-	-	-	-	-	-	-	-	Prefoldin
570	LOC5564793	XP_001649117.1	7159.AAEL004436-PA	1.38e-103	300	2BYY8@1|root,2S2IC@2759|Eukaryota,3A8VE@33154|Opisthokonta,3BSZC@33208|Metazoa,3E5SM@33213|Bilateria,42AUQ@6656|Arthropoda,3SP64@50557|Insecta,454GR@7147|Diptera,45JC7@7148|Nematocera	33208|Metazoa	K	transcription coactivator activity. It is involved in the biological process described with regulation of transcription, DNA-templated	MYCBP	GO:0000003,GO:0003674,GO:0003712,GO:0003713,GO:0005575,GO:0005622,GO:0005623,GO:0005634,GO:0005737,GO:0005739,GO:0006355,GO:0007276,GO:0007283,GO:0008150,GO:0009889,GO:0009891,GO:0009893,GO:0010468,GO:0010556,GO:0010557,GO:0010604,GO:0019219,GO:0019222,GO:0019953,GO:0022414,GO:0031323,GO:0031325,GO:0031326,GO:0031328,GO:0032501,GO:0032504,GO:0043226,GO:0043227,GO:0043229,GO:0043231,GO:0044424,GO:…	-	-	-	-	-	-	-	-	-	-	-
571	LOC5564767	XP_001649118.1	7159.AAEL004448-PA	9.35e-254	695	KOG2170@1|root,KOG2170@2759|Eukaryota,38FS8@33154|Opisthokonta,3B9BT@33208|Metazoa,3CWY8@33213|Bilateria,41Z0J@6656|Arthropoda,3SMI6@50557|Insecta,44WV4@7147|Diptera,45EH7@7148|Nematocera	33208|Metazoa	O	Torsin a	TOR1A	GO:0000166,GO:0000338,GO:0000922,GO:0001505,GO:0001558,GO:0002009,GO:0002011,GO:0002164,GO:0002165,GO:0002168,GO:0003674,GO:0003824,GO:0005488,GO:0005515,GO:0005524,GO:0005575,GO:0005622,GO:0005623,GO:0005634,GO:0005635,GO:0005737,GO:0005783,GO:0005788,GO:0005789,GO:0005818,GO:0005819,GO:0005829,GO:0005856,GO:0005886,GO:0006403,GO:0006405,GO:0006457,GO:0006464,GO:0006508,GO:0006515,GO:0006611,GO:…	-	-	-	-	-	-	-	-	-	-	Torsin
572	LOC5564780	XP_001649120.1	7159.AAEL004446-PA	0	875	2B34F@1|root,2S0E6@2759|Eukaryota,3A1V1@33154|Opisthokonta,3BQEB@33208|Metazoa,3D7IP@33213|Bilateria,41ZNM@6656|Arthropoda,3SMG1@50557|Insecta,44ZB5@7147|Diptera,45BZZ@7148|Nematocera	33208|Metazoa	S	Domain of unknown function (DUF4812)	-	-	-	-	-	-	-	-	-	-	-	-	DUF4812
573	LOC5564770	XP_001649121.1	7159.AAEL004420-PB	1.84e-298	815	KOG4181@1|root,KOG4181@2759|Eukaryota,39R8T@33154|Opisthokonta,3BBRD@33208|Metazoa,3D19T@33213|Bilateria,41Z6S@6656|Arthropoda,3SMC1@50557|Insecta,453BT@7147|Diptera,45ISG@7148|Nematocera	33208|Metazoa	S	GTP binding	SMG9	GO:0000184,GO:0000956,GO:0001654,GO:0003674,GO:0005488,GO:0005515,GO:0005575,GO:0005622,GO:0005623,GO:0005737,GO:0005829,GO:0006139,GO:0006401,GO:0006402,GO:0006725,GO:0006807,GO:0007275,GO:0007399,GO:0007417,GO:0007420,GO:0007423,GO:0007507,GO:0008150,GO:0008152,GO:0009056,GO:0009057,GO:0009605,GO:0009628,GO:0009629,GO:0009892,GO:0009987,GO:0010468,GO:0010605,GO:0010629,GO:0016070,GO:0016071,GO:…	-	ko:K18735	-	-	-	-	ko00000,ko03019	-	-	-	Smg8_Smg9
574	LOC5564770	XP_001649122.1	7159.AAEL004420-PB	1.28e-293	802	KOG4181@1|root,KOG4181@2759|Eukaryota,39R8T@33154|Opisthokonta,3BBRD@33208|Metazoa,3D19T@33213|Bilateria,41Z6S@6656|Arthropoda,3SMC1@50557|Insecta,453BT@7147|Diptera,45ISG@7148|Nematocera	33208|Metazoa	S	GTP binding	SMG9	GO:0000184,GO:0000956,GO:0001654,GO:0003674,GO:0005488,GO:0005515,GO:0005575,GO:0005622,GO:0005623,GO:0005737,GO:0005829,GO:0006139,GO:0006401,GO:0006402,GO:0006725,GO:0006807,GO:0007275,GO:0007399,GO:0007417,GO:0007420,GO:0007423,GO:0007507,GO:0008150,GO:0008152,GO:0009056,GO:0009057,GO:0009605,GO:0009628,GO:0009629,GO:0009892,GO:0009987,GO:0010468,GO:0010605,GO:0010629,GO:0016070,GO:0016071,GO:…	-	ko:K18735	-	-	-	-	ko00000,ko03019	-	-	-	Smg8_Smg9
575	LOC5564770	XP_001649123.1	7159.AAEL004420-PB	6.88e-296	808	KOG4181@1|root,KOG4181@2759|Eukaryota,39R8T@33154|Opisthokonta,3BBRD@33208|Metazoa,3D19T@33213|Bilateria,41Z6S@6656|Arthropoda,3SMC1@50557|Insecta,453BT@7147|Diptera,45ISG@7148|Nematocera	33208|Metazoa	S	GTP binding	SMG9	GO:0000184,GO:0000956,GO:0001654,GO:0003674,GO:0005488,GO:0005515,GO:0005575,GO:0005622,GO:0005623,GO:0005737,GO:0005829,GO:0006139,GO:0006401,GO:0006402,GO:0006725,GO:0006807,GO:0007275,GO:0007399,GO:0007417,GO:0007420,GO:0007423,GO:0007507,GO:0008150,GO:0008152,GO:0009056,GO:0009057,GO:0009605,GO:0009628,GO:0009629,GO:0009892,GO:0009987,GO:0010468,GO:0010605,GO:0010629,GO:0016070,GO:0016071,GO:…	-	ko:K18735	-	-	-	-	ko00000,ko03019	-	-	-	Smg8_Smg9
576	LOC5564776	XP_001649124.1	7159.AAEL004439-PA	1.92e-154	433	COG5138@1|root,KOG1106@2759|Eukaryota,393IP@33154|Opisthokonta,3BDSK@33208|Metazoa,3D0HD@33213|Bilateria,41ZPY@6656|Arthropoda,3SNFI@50557|Insecta,4547K@7147|Diptera,45I18@7148|Nematocera	33208|Metazoa	L	GINS complex protein	GINS3	GO:0000228,GO:0000811,GO:0005575,GO:0005622,GO:0005623,GO:0005634,GO:0005654,GO:0005694,GO:0006139,GO:0006259,GO:0006260,GO:0006261,GO:0006271,GO:0006725,GO:0006807,GO:0008150,GO:0008152,GO:0009058,GO:0009059,GO:0009987,GO:0022616,GO:0031261,GO:0031974,GO:0031981,GO:0032991,GO:0032993,GO:0034641,GO:0034645,GO:0043170,GO:0043226,GO:0043227,GO:0043228,GO:0043229,GO:0043231,GO:0043232,GO:0043233,GO:…	-	ko:K10734	-	M00286	-	-	ko00000,ko00002,ko03032	-	-	-	Sld5
577	LOC5564798	XP_001649125.1	7159.AAEL004423-PA	7.52e-121	345	KOG3366@1|root,KOG3366@2759|Eukaryota,39ZX3@33154|Opisthokonta,3BPDA@33208|Metazoa,3D6B6@33213|Bilateria,41Z72@6656|Arthropoda,3SMN7@50557|Insecta,452X8@7147|Diptera,45BSD@7148|Nematocera	33208|Metazoa	C	Mitochondrial membrane ATP synthase (F(1)F(0) ATP synthase or Complex V) produces ATP from ADP in the presence of a proton gradient across the membrane which is generated by electron transport complexes of the respiratory chain. F-type ATPases consist of two structural domains, F(1) - containing the extramembraneous catalytic core, and F(0) - containing the membrane proton channel, linked togethe…	ATP5H	GO:0000274,GO:0000276,GO:0001932,GO:0001933,GO:0003674,GO:0005215,GO:0005575,GO:0005622,GO:0005623,GO:0005634,GO:0005654,GO:0005737,GO:0005739,GO:0005740,GO:0005743,GO:0005753,GO:0006091,GO:0006119,GO:0006139,GO:0006163,GO:0006164,GO:0006725,GO:0006753,GO:0006754,GO:0006793,GO:0006796,GO:0006807,GO:0006810,GO:0006811,GO:0006812,GO:0006839,GO:0006950,GO:0006979,GO:0006996,GO:0007005,GO:0007006,GO:…	-	ko:K02138	ko00190,ko01100,ko04714,ko05010,ko05012,ko05016,map00190,map01100,map04714,map05010,map05012,map05016	M00158	-	-	ko00000,ko00001,ko00002	3.A.2.1	-	-	Mt_ATP-synt_D
578	LOC5564786	XP_001649127.1	7159.AAEL004440-PA	0	903	KOG2982@1|root,KOG2982@2759|Eukaryota,38GFR@33154|Opisthokonta,3BB3B@33208|Metazoa,3CUGM@33213|Bilateria,41UEE@6656|Arthropoda,3SJ0D@50557|Insecta,450MY@7147|Diptera,45CY6@7148|Nematocera	33208|Metazoa	S	Tubulin-specific chaperone	-	GO:0000003,GO:0003006,GO:0005575,GO:0005622,GO:0005623,GO:0005737,GO:0005856,GO:0005929,GO:0005930,GO:0007275,GO:0007276,GO:0007281,GO:0007283,GO:0007286,GO:0007291,GO:0007349,GO:0008150,GO:0009653,GO:0009987,GO:0010638,GO:0019953,GO:0022412,GO:0022414,GO:0030154,GO:0031110,GO:0031112,GO:0031114,GO:0031117,GO:0032501,GO:0032502,GO:0032504,GO:0032838,GO:0032886,GO:0033043,GO:0042995,GO:0043226,GO:…	-	-	-	-	-	-	-	-	-	-	LRR_9,Ubiquitin_2
579	LOC5564773	XP_001649128.2	7159.AAEL004416-PA	5.22e-279	761	COG0123@1|root,KOG1342@2759|Eukaryota,39A51@33154|Opisthokonta,3BHVW@33208|Metazoa,3CTW7@33213|Bilateria,41YIF@6656|Arthropoda,3SIJU@50557|Insecta,44XAQ@7147|Diptera,45JVH@7148|Nematocera	33208|Metazoa	B	Histone deacetylase domain	HDAC8	GO:0000118,GO:0000122,GO:0000228,GO:0000819,GO:0003674,GO:0003682,GO:0003824,GO:0004407,GO:0005488,GO:0005515,GO:0005575,GO:0005622,GO:0005623,GO:0005634,GO:0005654,GO:0005694,GO:0005737,GO:0005829,GO:0005886,GO:0006325,GO:0006333,GO:0006355,GO:0006357,GO:0006464,GO:0006476,GO:0006807,GO:0006996,GO:0007049,GO:0007059,GO:0007062,GO:0007063,GO:0008134,GO:0008150,GO:0008152,GO:0009719,GO:0009889,GO:…	3.5.1.98	ko:K11405	ko05034,ko05165,ko05203,map05034,map05165,map05203	-	-	-	ko00000,ko00001,ko01000,ko03036	-	-	-	Hist_deacetyl
580	LOC5564775	XP_001649130.1	7159.AAEL004425-PA	5.7e-153	429	KOG4052@1|root,KOG4052@2759|Eukaryota,38FE5@33154|Opisthokonta,3BHTE@33208|Metazoa,3CZCF@33213|Bilateria,41YJ0@6656|Arthropoda,3SK1P@50557|Insecta,451CQ@7147|Diptera,45BWT@7148|Nematocera	33208|Metazoa	S	TLR4 regulator and MIR-interacting MSAP	CNPY3	GO:0002218,GO:0002221,GO:0002224,GO:0002253,GO:0002376,GO:0002682,GO:0002684,GO:0002757,GO:0002758,GO:0002764,GO:0003674,GO:0005102,GO:0005488,GO:0005515,GO:0005575,GO:0005622,GO:0005623,GO:0005737,GO:0005783,GO:0005788,GO:0006457,GO:0007154,GO:0007165,GO:0008150,GO:0009987,GO:0012505,GO:0023052,GO:0031347,GO:0031349,GO:0031974,GO:0043226,GO:0043227,GO:0043229,GO:0043231,GO:0043233,GO:0044422,GO:…	-	-	-	-	-	-	-	-	-	-	DUF3456
581	LOC5564790	XP_001649133.2	7159.AAEL004442-PA	5.63e-115	329	2EWMY@1|root,2SYEY@2759|Eukaryota,3ATRK@33154|Opisthokonta,3C3YV@33208|Metazoa,3DKE6@33213|Bilateria,4238P@6656|Arthropoda,3SQ2Q@50557|Insecta,453TC@7147|Diptera,45IV9@7148|Nematocera	33208|Metazoa	-	-	-	-	-	-	-	-	-	-	-	-	-	-	-
582	LOC5564791	XP_001649135.1	7159.AAEL004433-PA	2.6e-106	306	KOG3441@1|root,KOG3441@2759|Eukaryota,3A1IW@33154|Opisthokonta,3BQKY@33208|Metazoa,3D7D5@33213|Bilateria,41ZFI@6656|Arthropoda,3SZ3D@50557|Insecta,458KF@7147|Diptera,45I8Z@7148|Nematocera	33208|Metazoa	J	39S ribosomal protein L14, mitochondrial	MRPL14	GO:0000313,GO:0000315,GO:0003674,GO:0003735,GO:0005198,GO:0005575,GO:0005622,GO:0005623,GO:0005737,GO:0005739,GO:0005740,GO:0005743,GO:0005759,GO:0005761,GO:0005762,GO:0005840,GO:0006412,GO:0006414,GO:0006415,GO:0006518,GO:0006807,GO:0008150,GO:0008152,GO:0009058,GO:0009059,GO:0009987,GO:0010467,GO:0015934,GO:0016020,GO:0016043,GO:0019538,GO:0019866,GO:0022411,GO:0031090,GO:0031966,GO:0031967,GO:…	-	ko:K02874	ko03010,map03010	M00178,M00179	-	-	br01610,ko00000,ko00001,ko00002,ko03011	-	-	-	Ribosomal_L14
583	LOC5564781	XP_001649136.1	7159.AAEL004419-PA	0	1445	COG1643@1|root,KOG0925@2759|Eukaryota,3API8@33154|Opisthokonta,3CNW1@33208|Metazoa,3E522@33213|Bilateria,41V8U@6656|Arthropoda,3SGPK@50557|Insecta,44WXD@7147|Diptera,45C4E@7148|Nematocera	33208|Metazoa	A	ATP-dependent RNA helicase	DHX15	GO:0000375,GO:0000377,GO:0000398,GO:0001932,GO:0001934,GO:0003674,GO:0003676,GO:0003723,GO:0003724,GO:0003725,GO:0003824,GO:0004004,GO:0004386,GO:0005488,GO:0005575,GO:0005622,GO:0005623,GO:0005634,GO:0005654,GO:0005681,GO:0005689,GO:0005730,GO:0005737,GO:0006139,GO:0006364,GO:0006396,GO:0006397,GO:0006725,GO:0006807,GO:0008026,GO:0008150,GO:0008152,GO:0008186,GO:0008380,GO:0009893,GO:0009966,GO:…	3.6.4.13	ko:K12820,ko:K14305	ko03013,ko03040,map03013,map03040	M00427	-	-	ko00000,ko00001,ko00002,ko01000,ko03009,ko03019,ko03036,ko03041	1.l.1	-	-	DEAD,HA2,Helicase_C,OB_NTP_bind
584	LOC5564769	XP_001649137.1	7159.AAEL004438-PA	5.31e-127	365	COG0576@1|root,KOG3003@2759|Eukaryota,39SYX@33154|Opisthokonta,3BD81@33208|Metazoa,3D1AZ@33213|Bilateria,41YVU@6656|Arthropoda,3SMCB@50557|Insecta,452WS@7147|Diptera,45CYC@7148|Nematocera	33208|Metazoa	O	Essential component of the PAM complex, a complex required for the translocation of transit peptide-containing proteins from the inner membrane into the mitochondrial matrix in an ATP-dependent manner	GRPEL1	GO:0000166,GO:0000774,GO:0001405,GO:0001671,GO:0003674,GO:0005488,GO:0005515,GO:0005575,GO:0005622,GO:0005623,GO:0005634,GO:0005737,GO:0005739,GO:0005740,GO:0005743,GO:0005744,GO:0005759,GO:0006457,GO:0006605,GO:0006626,GO:0006810,GO:0006839,GO:0006886,GO:0006996,GO:0007005,GO:0008047,GO:0008104,GO:0008150,GO:0009987,GO:0015031,GO:0015833,GO:0016020,GO:0016043,GO:0017038,GO:0017076,GO:0019866,GO:…	-	ko:K03687	-	-	-	-	ko00000,ko03029,ko03110	-	-	-	GrpE
585	LOC5564797	XP_001649140.1	7159.AAEL004441-PA	0	1916	COG5657@1|root,KOG2274@2759|Eukaryota,38BE2@33154|Opisthokonta,3BFGY@33208|Metazoa,3CX1B@33213|Bilateria,41UGW@6656|Arthropoda,3SH7W@50557|Insecta,4517C@7147|Diptera,45ED0@7148|Nematocera	33208|Metazoa	UY	Importin-beta N-terminal domain	IPO9	GO:0003674,GO:0005215,GO:0005488,GO:0005515,GO:0005575,GO:0005622,GO:0005623,GO:0005634,GO:0005635,GO:0005737,GO:0005829,GO:0006606,GO:0006810,GO:0006886,GO:0006913,GO:0008104,GO:0008150,GO:0008536,GO:0008565,GO:0012505,GO:0015031,GO:0015833,GO:0017016,GO:0017038,GO:0019899,GO:0022613,GO:0031267,GO:0031647,GO:0031967,GO:0031975,GO:0033036,GO:0033365,GO:0034504,GO:0034613,GO:0042254,GO:0042393,GO:…	-	ko:K20224	-	-	-	-	ko00000,ko03009	1.I.1	-	-	IBN_N,Xpo1
586	LOC5564768	XP_001649141.1	7159.AAEL004434-PA	0	1251	COG0021@1|root,KOG0523@2759|Eukaryota,38B8B@33154|Opisthokonta,3BG4D@33208|Metazoa,3CXK5@33213|Bilateria,41VZS@6656|Arthropoda,3SIM2@50557|Insecta,44X1V@7147|Diptera,45BU5@7148|Nematocera	33208|Metazoa	G	Transketolase	TKT	GO:0000287,GO:0003674,GO:0003824,GO:0004802,GO:0005488,GO:0005515,GO:0005575,GO:0005622,GO:0005623,GO:0005634,GO:0005654,GO:0005737,GO:0005777,GO:0005783,GO:0005789,GO:0005829,GO:0005975,GO:0005996,GO:0005997,GO:0005999,GO:0006081,GO:0006098,GO:0006139,GO:0006355,GO:0006725,GO:0006732,GO:0006733,GO:0006739,GO:0006753,GO:0006793,GO:0006796,GO:0006807,GO:0008150,GO:0008152,GO:0009052,GO:0009058,GO:…	2.2.1.1	ko:K00615	ko00030,ko00710,ko01051,ko01100,ko01110,ko01120,ko01130,ko01200,ko01230,map00030,map00710,map01051,map01100,map01110,map01120,map01130,map01200,map01230	M00004,M00007,M00165,M00167	R01067,R01641,R01830,R06590	RC00032,RC00226,RC00571,RC01560	ko00000,ko00001,ko00002,ko01000	-	-	-	Transket_pyr,Transketolase_C,Transketolase_N
587	LOC5564785	XP_001649142.1	7159.AAEL004426-PA	1.99e-239	659	KOG3894@1|root,KOG3894@2759|Eukaryota,38HCA@33154|Opisthokonta,3BGVA@33208|Metazoa,3CTKY@33213|Bilateria,41WCI@6656|Arthropoda,3SHU4@50557|Insecta,450IH@7147|Diptera,45GXG@7148|Nematocera	33208|Metazoa	U	SNARE-complex protein Syntaxin-18 N-terminus	STX18	GO:0000149,GO:0003674,GO:0005484,GO:0005488,GO:0005515,GO:0005575,GO:0005622,GO:0005623,GO:0005737,GO:0005783,GO:0005789,GO:0005938,GO:0006810,GO:0006888,GO:0006890,GO:0006996,GO:0007029,GO:0007154,GO:0007267,GO:0007268,GO:0007274,GO:0007528,GO:0008150,GO:0009987,GO:0010256,GO:0010638,GO:0012505,GO:0016020,GO:0016043,GO:0016192,GO:0019904,GO:0023052,GO:0031201,GO:0031594,GO:0031984,GO:0032386,GO:…	-	ko:K08492	ko04130,ko04145,map04130,map04145	-	-	-	ko00000,ko00001,ko04131	-	-	-	Syntaxin-18_N
588	LOC5564787	XP_001649143.1	7159.AAEL004435-PA	0	979	COG0436@1|root,KOG0257@2759|Eukaryota,38BZ0@33154|Opisthokonta,3BCG1@33208|Metazoa,3CRCR@33213|Bilateria,41X49@6656|Arthropoda,3SGFN@50557|Insecta,44X39@7147|Diptera,45G0N@7148|Nematocera	33208|Metazoa	E	Aminotransferase class I and II	CCBL2	GO:0003674,GO:0003824,GO:0005488,GO:0005515,GO:0005575,GO:0005622,GO:0005623,GO:0005634,GO:0005654,GO:0005737,GO:0005739,GO:0005759,GO:0005829,GO:0006082,GO:0006090,GO:0006103,GO:0006520,GO:0006558,GO:0006559,GO:0006568,GO:0006569,GO:0006575,GO:0006576,GO:0006586,GO:0006725,GO:0006807,GO:0008150,GO:0008152,GO:0008483,GO:0008652,GO:0009056,GO:0009058,GO:0009063,GO:0009072,GO:0009074,GO:0009308,GO:…	2.6.1.64,2.6.1.7,4.4.1.13	ko:K00816	ko00380,ko00450,ko01100,ko05204,map00380,map00450,map01100,map05204	-	R01956,R04171,R09366,R09373	RC00006,RC01210,RC01245	ko00000,ko00001,ko01000,ko01007	-	-	-	Aminotran_1_2
589	LOC5564810	XP_001649155.2	7159.AAEL014628-PA	0	1036	KOG4506@1|root,KOG4506@2759|Eukaryota,38F8Q@33154|Opisthokonta,3BI66@33208|Metazoa,3CVB8@33213|Bilateria,41U1S@6656|Arthropoda,3SGIP@50557|Insecta,450G0@7147|Diptera,45C1P@7148|Nematocera	33208|Metazoa	S	Uncharacterized conserved protein (DUF2362)	C12orf4	GO:0002682,GO:0002684,GO:0002694,GO:0002697,GO:0002699,GO:0002703,GO:0002886,GO:0005575,GO:0005622,GO:0005623,GO:0005737,GO:0008150,GO:0017157,GO:0032386,GO:0032879,GO:0033003,GO:0033006,GO:0043300,GO:0043304,GO:0044424,GO:0044464,GO:0048518,GO:0048583,GO:0050776,GO:0050789,GO:0050794,GO:0050865,GO:0051046,GO:0051049,GO:0060341,GO:0060627,GO:0065007,GO:1903305,GO:1903530	-	-	-	-	-	-	-	-	-	-	DUF2362
590	LOC5564808	XP_001649156.2	7159.AAEL014631-PA	0	3070	2D7Q6@1|root,2T71M@2759|Eukaryota,3917C@33154|Opisthokonta,3C6WS@33208|Metazoa,3DMWF@33213|Bilateria,42C69@6656|Arthropoda,3STK0@50557|Insecta,4584A@7147|Diptera,45JVA@7148|Nematocera	33208|Metazoa	A	FLYWCH zinc finger domain	-	-	-	-	-	-	-	-	-	-	-	-	FLYWCH,zf-AD
591	LOC5564809	XP_001649157.2	7159.AAEL014630-PA	4e-202	558	KOG3996@1|root,KOG3996@2759|Eukaryota,39TTZ@33154|Opisthokonta,3BG5Q@33208|Metazoa,3CX99@33213|Bilateria,41WWJ@6656|Arthropoda,3SJHF@50557|Insecta,452NV@7147|Diptera,45DTD@7148|Nematocera	33208|Metazoa	CO	Links covalently the heme group to the apoprotein of cytochrome c	HCCS	GO:0003674,GO:0003824,GO:0004408,GO:0005575,GO:0005622,GO:0005623,GO:0005737,GO:0005739,GO:0005740,GO:0005743,GO:0006464,GO:0006807,GO:0007275,GO:0008150,GO:0008152,GO:0009653,GO:0009887,GO:0009987,GO:0016020,GO:0016043,GO:0016829,GO:0016846,GO:0017003,GO:0017004,GO:0017006,GO:0018063,GO:0019538,GO:0019866,GO:0022607,GO:0031090,GO:0031966,GO:0031967,GO:0031975,GO:0032501,GO:0032502,GO:0034622,GO:…	4.4.1.17	ko:K01764	ko00860,map00860	-	R02480	RC00727,RC02130	ko00000,ko00001,ko01000	-	-	-	Cyto_heme_lyase
592	LOC5564813	XP_001649162.2	7159.AAEL014635-PA	0	907	KOG0493@1|root,KOG0493@2759|Eukaryota,39VNA@33154|Opisthokonta,3BED9@33208|Metazoa,3CXTD@33213|Bilateria,41YN9@6656|Arthropoda,3SZFT@50557|Insecta,458V7@7147|Diptera,45GEC@7148|Nematocera	33208|Metazoa	K	homeobox protein	EN2	GO:0000003,GO:0000122,GO:0000902,GO:0000904,GO:0000976,GO:0000977,GO:0000978,GO:0000980,GO:0000981,GO:0000982,GO:0000987,GO:0001012,GO:0001067,GO:0001078,GO:0001158,GO:0001227,GO:0001501,GO:0001650,GO:0001708,GO:0001709,GO:0002009,GO:0002165,GO:0003002,GO:0003006,GO:0003008,GO:0003674,GO:0003676,GO:0003677,GO:0003690,GO:0003700,GO:0005488,GO:0005575,GO:0005622,GO:0005623,GO:0005634,GO:0005730,GO:…	-	ko:K09319	ko04341,map04341	-	-	-	ko00000,ko00001,ko03000	-	-	-	Engrail_1_C_sig,Homeobox
593	LOC5564849	XP_001649167.1	7159.AAEL000629-PA	1.25e-157	441	COG0563@1|root,KOG3078@2759|Eukaryota,38DAF@33154|Opisthokonta,3BJTC@33208|Metazoa,3CTGP@33213|Bilateria,41YMF@6656|Arthropoda,3SKWV@50557|Insecta,44ZA5@7147|Diptera,45GJY@7148|Nematocera	33208|Metazoa	F	Involved in maintaining the homeostasis of cellular nucleotides by catalyzing the interconversion of nucleoside phosphates. Has GTP AMP phosphotransferase and ITP AMP phosphotransferase activities	AK3	GO:0001889,GO:0003674,GO:0003824,GO:0004017,GO:0005488,GO:0005515,GO:0005575,GO:0005622,GO:0005623,GO:0005737,GO:0005739,GO:0005740,GO:0005758,GO:0005759,GO:0006139,GO:0006163,GO:0006164,GO:0006172,GO:0006213,GO:0006220,GO:0006725,GO:0006753,GO:0006754,GO:0006756,GO:0006793,GO:0006796,GO:0006807,GO:0006950,GO:0007275,GO:0007399,GO:0007417,GO:0007420,GO:0007517,GO:0007596,GO:0007599,GO:0008150,GO:…	2.7.4.10,2.7.4.3	ko:K00939,ko:K00944	ko00230,ko00730,ko01100,ko01110,ko01130,map00230,map00730,map01100,map01110,map01130	M00049	R00127,R00157,R00333,R01547,R11319	RC00002	ko00000,ko00001,ko00002,ko01000,ko04147	-	-	-	ADK,ADK_lid
594	LOC5564837	XP_001649168.3	7159.AAEL000602-PA	6.36e-293	800	KOG2787@1|root,KOG2787@2759|Eukaryota,38E4R@33154|Opisthokonta,3B978@33208|Metazoa,3CY4C@33213|Bilateria,41VM2@6656|Arthropoda,3SZ5E@50557|Insecta,458N2@7147|Diptera,45E9E@7148|Nematocera	33208|Metazoa	V	Lanthionine synthetase C-like protein	LANCL3	GO:0005575,GO:0005623,GO:0005886,GO:0007154,GO:0007165,GO:0008150,GO:0009987,GO:0016020,GO:0023052,GO:0044464,GO:0050789,GO:0050794,GO:0050896,GO:0051716,GO:0065007,GO:0071944	-	-	-	-	-	-	-	-	-	-	LANC_like
595	LOC5564836	XP_001649170.2	7159.AAEL000603-PA	0	1160	KOG3700@1|root,KOG3700@2759|Eukaryota,38GB4@33154|Opisthokonta,3BE7Z@33208|Metazoa,3D4AT@33213|Bilateria,422BY@6656|Arthropoda,3SJQ6@50557|Insecta,455EH@7147|Diptera	33208|Metazoa	S	Conserved hypothetical protein	-	GO:0007275,GO:0007423,GO:0007444,GO:0008150,GO:0009888,GO:0022416,GO:0032501,GO:0032502,GO:0035220,GO:0035295,GO:0048513,GO:0048731,GO:0048856,GO:0060429	-	-	-	-	-	-	-	-	-	-	Acyl_transf_3
596	LOC5564834	XP_001649171.2	7159.AAEL000623-PA	0	1100	28MJ9@1|root,2QU2X@2759|Eukaryota,38EJR@33154|Opisthokonta,3BCPM@33208|Metazoa,3CUNR@33213|Bilateria,41TZK@6656|Arthropoda,3SGYJ@50557|Insecta,44YBE@7147|Diptera,45D0I@7148|Nematocera	33208|Metazoa	K	GCM motif protein	gcm	GO:0000902,GO:0000904,GO:0000976,GO:0000977,GO:0000981,GO:0000982,GO:0001012,GO:0001067,GO:0001077,GO:0001158,GO:0001228,GO:0001709,GO:0002164,GO:0002376,GO:0002520,GO:0002682,GO:0002683,GO:0003002,GO:0003674,GO:0003676,GO:0003677,GO:0003690,GO:0003700,GO:0005488,GO:0005575,GO:0005622,GO:0005623,GO:0005634,GO:0006139,GO:0006351,GO:0006355,GO:0006357,GO:0006366,GO:0006725,GO:0006807,GO:0006928,GO:…	-	ko:K21598	-	-	-	-	ko00000,ko03000	-	-	-	GCM
597	LOC5564855	XP_001649174.2	7159.AAEL018348-PA	0	2531	KOG4572@1|root,KOG4572@2759|Eukaryota,38FBY@33154|Opisthokonta,3BHVZ@33208|Metazoa,3CU2B@33213|Bilateria,41W9H@6656|Arthropoda,3SG6W@50557|Insecta,44WSV@7147|Diptera,45GUS@7148|Nematocera	33208|Metazoa	KT	Autophagy-related protein 11	RB1CC1	GO:0000045,GO:0000272,GO:0000407,GO:0000422,GO:0001889,GO:0001894,GO:0001932,GO:0001934,GO:0002165,GO:0003008,GO:0003674,GO:0005198,GO:0005488,GO:0005515,GO:0005575,GO:0005622,GO:0005623,GO:0005634,GO:0005635,GO:0005737,GO:0005783,GO:0005789,GO:0005829,GO:0005975,GO:0005976,GO:0005977,GO:0005980,GO:0006073,GO:0006091,GO:0006112,GO:0006914,GO:0006950,GO:0006996,GO:0007005,GO:0007033,GO:0007154,GO:…	-	ko:K17589	ko04140,ko04211,map04140,map04211	-	-	-	ko00000,ko00001,ko01009,ko03029,ko04131	-	-	-	ATG11
598	LOC5564822	XP_001649177.2	7159.AAEL000609-PA	8.03e-113	325	2C4JK@1|root,2SH17@2759|Eukaryota,3ACNF@33154|Opisthokonta,3BW38@33208|Metazoa,3DCCT@33213|Bilateria,421KD@6656|Arthropoda,3SPZK@50557|Insecta,453TG@7147|Diptera,45IFD@7148|Nematocera	33208|Metazoa	-	-	-	-	-	-	-	-	-	-	-	-	-	-	-
599	LOC5564821	XP_001649184.2	7159.AAEL000626-PA	8.91e-106	307	2F7EE@1|root,2T8HQ@2759|Eukaryota,3932P@33154|Opisthokonta,3C8CU@33208|Metazoa,3DPDJ@33213|Bilateria,425MD@6656|Arthropoda,3SV79@50557|Insecta,45736@7147|Diptera,45JI9@7148|Nematocera	33208|Metazoa	-	-	-	-	-	-	-	-	-	-	-	-	-	-	-
[truncated: 27,145 more rows]
