# Supplementary material for: Gene coexpression network during ontogeny in the yellow fever mosquito, Aedes aegypti
Source: BMC Genomics. 2023 Jun 3;24:301. doi: 10.1186/s12864-023-09403-4 (PMC10239134; doi:10.1186/s12864-023-09403-4)
Supplement: Supplementary file 8 — Additional file 8: Table S4. qPCR quantification experiment primers of the intra-modular hub genes. [file 12864_2023_9403_MOESM8_ESM.xlsx]

## Sheet: Sheet1
Aedes aegypti receptor expression-enhancing protein 2 (LOC5568197), mRNA
QPCR-F: 5'- CGGCTTCGATGAGTAATACC-3'
QPCR-R: 5'-GAGCGAGGTAATGTAGTGC-3
Aedes aegypti aminopeptidase N (LOC5570211), mRNA
QPCR-F: 5'-CAGGTGACATCTTCGTTTCC-3'
QPCR-R: 5'-TTCGTTGCGTAGTTGTATGG-3'
Aedes aegypti uncharacterized LOC110679324 (LOC110679324), mRNA
QPCR-F: 5'- GCCCGTTCTATCTCTACTCG-3'
QPCR-R: 5'-CGATGGGAACAAGAATCTGC-3'
Aedes aegypti cytochrome P450 6A1 (LOC5571533), mRNA
QPCR-F: 5'- AGTACGACCATGTCTTATTGC-3'
QPCR-R: 5'-TCGCCATACTTGTGAATAGC-3'
Aedes aegypti uncharacterized LOC5573570 (LOC5573570), mRNA
QPCR-F: 5'- GCTCATGGCCGTTATTTCC-3'
QPCR-R: 5'-CGCACTGTCAAGTCTTCC-3'
Aedes aegypti kallikrein 1-related peptidase b3 (LOC5570845), mRNA
QPCR-F: 5'- CACGTGGCCTTAGAAACC-3'
QPCR-R: 5'- GGTATCGCCATCTTGAGC-3'
Ae-rps17
QPCR-F: 5'-AAGAAGTGGCCATCATTCCA-3'
QPCR-R: 5'-GGTCTCCGGGTCGACTTC-3'
